# Supplementary material for: DNA Barcoding the Heliothinae (Lepidoptera: Noctuidae) of Australia and Utility of DNA Barcodes for Pest Identification in Helicoverpa and Relatives
Source: PLoS One. 2016 Aug 10;11(8):e0160895. doi: 10.1371/journal.pone.0160895 (PMC4980029; doi:10.1371/journal.pone.0160895)
Supplement: S1 File — Sequence names include either a GenBank Accession number or a BOLD Sample ID (or both for sequences from Hebert et al. 2013) in the format: “GenBank Accession number|Species name|BOLD Sample ID”. (FAS) [file pone.0160895.s003.fas]

>AB620128.1|Helicoverpa_armigera
-ACATTATATTTTATTTTTGGAATTTGAGCAGGAATAGTAGGAACTTCTTTAAGTTTATT
AATTCGAGCAGAATTAGGTAATCCTGGATCTTTAATTGGAGATGATCAAATTTATAATAC
TATTGTTACAGCTCATGCTTTTATTATAATTTTTTTTATAGTTATACCAATTATAATTGG
TGGATTTGGTAATTGACTTGTACCTTTAATATTAGGAGCCCCTGATATAGCTTTCCCCCG
AATAAATAATATAAGTTTTTGATTACTTCCCCCTTCTTTAACTTTACTTATTTCAAGAAG
AATTGTAGAAAATGGAGCAGGAACAGGATGAACAGTTTACCCCCCACTTTCATCTAATAT
TGCACATGGAGGAAGATCAGTAGACCTAGCTATTTTTTCTTTACATTTAGCTGGAATCTC
ATCTATTTTAGGAGCAATTAATTTTATTACTACTATTATTAATATAAAATTAAATAGCTT
ATCTTTTGATCAAATGCCATTATTTATTTGAGCTGTAGGAATTACTGCATTTTTATTATT
ATTATCATTACCAGTTTTA
>Adisura_litarga|ww03053
AACATTATATTTTATTTTTGGAATTTGAGCTGGTATAGTAGGAACTTCACTAAGATTATT
AATTCGAGCTGAATTAGGAAATCCTGGTTCTTTAATTGGAGATGATCAAATTTATAATAC
TATTGTAACAGCCCATGCTTTTATTATAATTTTTTTTATAGTTATACCAATTATAATTGG
AGGTTTTGGAAATTGACTTGTACCATTAATACTAGGAGCCCCAGATATAGCTTTCCCCCG
AATAAATAATATAAGATTTTGACTTTTACCTCCATCTT----------------------
------------------------------------------------------------
------------------------------------------------------------
------------------------------------------------------------
------------------------------------------------------------
-------------------
>Adisura_litarga|ww03054
AACATTATATTTTATTTTTGGAATTTGAGCTGGTATAGTAGGAACTTCACTAAGATTATT
AATTCGAGCTGAATTAGGAAATCCTGGTTCTTTAATTGGAGATGATCAAATTTATAATAC
TATTGTAACAGCCCATGCTTTTATTATAATTTTTTTTATAGTTATACCAATTATAATTGG
AGGTTTTGGAAATTGACTTGTACCATTAATACTAGGAGCCCCAGATATAGCTTTCCCCCG
AATAAATAATATAAGATTTTGACTTTTACCTCCATCTT----------------------
------------------------------------------------------------
------------------------------------------------------------
------------------------------------------------------------
------------------------------------------------------------
-------------------
>Adisura_litarga|ww03055
AACATTATATTTTATTTTTGGAATTTGAGCTGGTATAGTAGGAACTTCACTAAGATTATT
AATTCGAGCTGAATTAGGAAATCCTGGTTCTTTAATTGGAGATGATCAAATTTATAATAC
TATTGTAACAGCCCATGCTTTTATTATAATTTTTTTTATAGTTATACCAATTATAATTGG
AGGTTTTGGAAATTGACTTGTACCATTAATACTAGGAGCCCCAGATATAGCTTTCCCCCG
AATAAATAATATAAGATTTTGACTTTTACCTCCATCTTTAACTTTATTAATTTCAAGAAG
AATTGTAGAAAATGGAGCAGGAACAGGATGAACAGTTTATCCCCCACTTTCATCTAATAT
TGCTCATGGAGGTAGTTCAGTTGATTTAGCTATTTTCTCTTTACATTTAGCTGGTATTTC
TTCAATTTTAGGAGCTATTAATTTCATTACTACTATTATTAATATAAAATTAAATAACTT
ATCTTTTGATCAAATACCTTTATTTATTTGAGCAGTTGGAATTACTGCATTTTTATTATT
ATTATCACTACCAGTTTTA
>Adisura_litarga|ww03056
AACATTATATTTTATTTTTGGAATTTGAGCTGGTATAGTAGGAACTTCACTAAGATTATT
AATTCGAGCTGAATTAGGAAATCCTGGTTCTTTAATTGGAGATGATCAAATTTATAATAC
TATTGTAACAGCCCATGCTTTTATTATAATTTTTTTTATAGTTATACCAATTATAATTGG
AGGTTTTGGAAATTGACTTGTACCATTAATACTAGGAGCCCCAGATATAGCTTTCCCCCG
AATAAATAATATAAGATTTTGACTTTTACCTCCATCTTTAACTTTATTAATTTCAAGAAG
AATTGTAGAAAATGGAGCAGGAACAGGATGAACAGTTTATCCCCCACTTTCATCTAATAT
TGCTCATGGAGGTAGTTCAGTTGATTTAGCTATTTTCTCTTTACATTTAGCTGGTATTTC
TTCAATTTTAGGAGCTATTAATTTCATTACTACTATTATTAATATAAAATTAAATAACTT
ATCTTTTGATCAAATACCTTTATTTATTTGAGCAGTTGGAATTACTGCATTTTTATTATT
ATTATCACTACCAGTTTTA
>Adisura_marginalis|ww03057
AACATTATATTTTATTTTTGGAATTTGAGCAGGAATAGTAGGTACCTCATTAAGATTATT
AATTCGAGCCGAATTAGGTAATCCCGGATCTTTAATTGGAGATGATCAAATTTATAACAC
TATTGTAACAGCTCATGCTTTCATTATAATTTTTTTTATAGTTATACCAATTATAATTGG
TGGATTTGGAAATTGACTTGTTCCCCTAATACTAGGAGCTCCTGATATAGCATTCCCCCG
AATAAATAATATAAGATTTTGATTATTACCCCCATCTCTAACTTTACTAATTTCAAGAAG
AATTGTAGAAAATGGTGCAGGAACAGGATGAACTGTTTATCCCCCACTTTCATCTAATAT
TGCCCATGGAGGAAGTTCAGTCGACTTAGCTATTTTTTCATTACATTTAGCTGGTATTTC
CTCAATTTTAGGAGCTATTAATTTCATTACAACTATTATTAATATAAAATTAAATAATTT
ATCTTTTGACCAAATACCATTATTTATTTGAGCAGTGGGAATTACTGCATTTTTATTATT
ACTATCTTTACCAGTTTTA
>Adisura_marginalis|ww03058
AACATTATATTTTATTTTTGGAATTTGAGCAGGAATAGTAGGTACCTCATTAAGATTATT
AATTCGAGCCGAATTAGGTAATCCCGGATCTTTAATTGGAGATGATCAAATTTATAACAC
TATTGTAACAGCTCATGCTTTCATTATAATTTTTTTTATAGTTATACCAATTATAATTGG
TGGATTTGGAAATTGACTTGTTCCCCTAATACTAGGAGCTCCTGATATAGCATTCCCCCG
AATAAATAATATAAGATTTTGATTATTACCCCCATCTCTAACTTTACTAATTTCAAGAAG
AATTGTAGAAAATGGTGCAGGAACAGGATGAACTGTTTATCCCCCACTTTCATCTAATAT
TGCCCATGGAGGAAGTTCAGTCGACTTAGCTATTTTTTCATTACATTTAGCTGGTATTTC
CTCAATTTTAGGAGCTATTAATTTCATTACAACTATTATTAATATAAAATTAAATAATTT
ATCTTTTGACCAAATACCATTATTTATTTGAGCAGTGGGAATTACTGCATTTTTATTATT
ACTATCTTTACCAGTTTTA
>Adisura_marginalis|ww03059
AACATTATATTTTATTTTTGGAATTTGAGCAGGAATAGTAGGTACTTCATTAAGATTATT
AATTCGAGCTGAATTAGGTAACCCTGGATCTTTAATTGGAGATGATCAAATTTATAATAC
TATTGTAACAGCTCATGCTTTTATTATAATTTTTTTTATAGTTATACCAATTATAATTGG
AGGATTTGGAAATTGACTTGTCCCTTTAATATTAGGAGCTCCTGATATAGCATTCCCTCG
AATAAATAATATAAGATTTTGATTATTACCCCCATCTTTAACTCTATTAATTTCAAGAAG
AATTGTAGAAAATGGTGCAGGAACAGGATGAACTGTTTATCCCCCACTTTCATCTAATAT
TGCCCATGGAGGAAGTTCAGTTGATTTAGCCATTTTTTCATTACATTTGGCTGGTATTTC
TTCAATTTTAGGAGCTATTAATTTTATTACAACTATTATTAATATAAAATTAAATAATTT
ATCTTTTGATCAAATACCATTATTTATTTGAGCAGTAGGAATTACTGCATTTTTACTATT
ATTATCTTTACCAGTTTTA
>Adisura_marginalis|ww03060
AACATTATATTTTATTTTTGGAATTTGAGCAGGAATAGTAGGTACCTCATTAAGATTATT
AATTCGAGCCGAATTAGGTAATCCCGGATCTTTAATTGGAGATGATCAAATTTATAATAC
TATTGTAACAGCTCATGCTTTCATTATAATTTTTTTTATAGTTATACCAATTATAATTGG
TGGATTTGGAAATTGACTTGTTCCCCTAATACTAGGAGCTCCTGATATAGCATTCCCCCG
AATAAATAATATAAGATTTTGATTATTACCCCCATCTCTAACTTTACTAATTTCAAGAAG
AATTGTAGAAAATGGTGCAGGAACAGGATGAACTGTTTATCCCCCACTTTCATCTAATAT
TGCCCATGGAGGAAGTTCAGTCGACTTAGCTATTTTTTCATTACATTTAGCTGGTATTTC
CTCAATTTTAGGAGCTATTAATTTCATTACAACTATTATTAATATAAAATTAAATAATTT
ATCTTTTGACCAAATACCATTATTTATTTGAGCAGTGGGAATTACTGCATTTTTATTATT
ACTATCTTTACCAGTTTTA
>Adisura_marginalis|ww04854
AACATTATATTTTATTTTTGGAATTTGAGCAGGAATAGTAGGTACTTCATTAAGATTATT
AATTCGAGCTGAATTAGGTAACCCTGGATCTTTAATTGGAGATGATCAAATTTATAATAC
TATTGTAACAGCTCATGCTTTTATTATAATTTTTTTTATAGTTATACCAATTATAATTGG
AGGATTTGGAAATTGACTTGTCCCTTTAATATTAGGAGCTCCTGATATAGCTTTCCCTCG
AATAAATAATATAAGATTTTGATTATTACCCCCATCTTTAACTCTATTAATTTCAAGAAG
AATTGTAGAAAATGGTGCAGGAACAGGATGAACTGTTTATCCTCCACTTTCATCTAATAT
TGCCCATGGAGGAAGTTCAGTTGATTTAGCCATTTTTTCATTACATTTGGCTGGTATTTC
TTCAATTTTAGGAGCTATTAATTTTATTACAACTATTATTAATATAAAATTAAATAATTT
ATCTTTTGATCAAATACCATTATTTATTTGAGCAGTAGGAATTACTGCATTTTTACTATT
ATTATCTTTACCAGTTTTA
>AF549738.1|Schinia_florida
-----------------------------------------GAACTTCATTAGAATGGCT
AATTCGAGCTGAATTAGGAACCCCCGGATCTTTAATTGGAGACGATCAAATTTATAATAC
TATTGTAACAGCACATGCTTTTATTATAATTTTTTTCATAGTTATACCTATTATAATTGG
TGGGTTTGGAAATTGACTTGTACCTTTAATATTAGGAGCCCCAGATATAGCTTTCCCACG
AATAAATAATATAAGTTTTTGACTTTTACCCCCATCTTTAACACTACTAATTTCTAGAAG
AATTGTAGAAAATGGAGCAGGAACAGGATGAACAGTTTATCCCCCACTTTCATCTAATAT
TGCCCATGGAGGTAGCTCTGTAGATTTAGCTATTTTTTCCCTTCATTTAGCTGGAATTTC
CTCTATTTTAGGGGCTATTAATTTTATTACTACAATTATTAATATACGATTAAATAATTT
ATCTTTTGATCAAATACCTTTATTTATTTGAGCTGTAGGTATCACAGCATTTTTATTATT
ACTATCTTTACCTGTATTA
>Australothis_exopisso|ww03149
------------------------------------------AACTTCTTTAAGTTTATT
AATTCGAGCAGAATTAGGTAATCCAGGATCTTTAATTGGAGACGATCAAATTTATAATAC
TATTGTTACAGCCCATGCTTTCATTATAATTTTTTTTATAGTAATACCAATTATAATTGG
AGGATTTGGTAATTGATTAGTACCTTTAATATTAGGAGCACCTGATATAGCTTTCCCCCG
AATAAATAATATAAGTTTTTGACTTCTTCCCCCCTCATTAACTTTATTAATTTCAAGAAG
AATTGTAGAAAATGGAGCAGGGACAGGATGAACAGTTTACCCCCCACTTTCATCTAATAT
TGCTCATGGAGGAAGCTCAGTAGATCTAGCTATCTTTTCTTTACATTTAGCTGGAATTTC
TTCTATTTTAGGGGCAATTAATTTTATTACCACTATTATTAATATAAAATTAAATAATTT
ATCTTTTGATCAAATACCTTTATTTGTTTGAGCTGTTGGAATTACTGCATTTTTATTATT
ATTATCTCTACCAGTTTTA
>Australothis_exopisso|ww03150
------------------------------------------------------------
------------------------------------------------------------
------------------------------------------------------------
------------------------------------------------------------
---------------TTTTTGACTTCTTCCCCCCTCATTAACTTTATTAATTTCAAGAAG
AATTGTAGAAAATGGAGCAGGGACAGGATGAACAGTTTACCCTCCACTTTCATCTAATAT
TGCTCATGGAGGAAGCTCAGTAGATCTAGCTATCTTTTCTTTGCATTTAGCTGGAATTTC
TTCTATTTTAGGGGCAATTAATTTTATTACCACTATTATTAATATAAAATTAAATAATTT
ATCTTTTGATCAAATACCTTTATTTGTTTGAGCTGTTGGAATTACTGCATTTTTATTATT
ATTATCTCTACCAGTTTTA
>Australothis_exopisso|ww03151
AACATTATATTTCATTTTTGGAATTTGAGCAGGTATAGTAGGAACTTCTTTAAGTTTATT
AATTCGAGCAGAATTAGGTAATCCAGGATCTTTAATTGGAGRCGATCAAATTTATAATAC
TATTGTTACAGCCCATGCTTTCATTATAATTTTTTTTATAGTAATACCAATTATAATTGG
AGGATTTGGTAATTGATTAGTACCTTTAATATTAGGAGCACCTGATA-------------
------------------------------------------------------------
------------------------------------------------------------
------------------------------------------------------------
------------------------------------------------------------
------------------------------------------------------------
-------------------
>Australothis_exopisso|ww06417
------------------------------------------AACTTCTTTAAGTTTATT
AATTCGAGCAGAATTAGGTAATCCAGGATCTTTAATTGGGGATGATCAAATTTATAATAC
TATTGTTACAGCTCATGCTTTCATTATAATTTTTTTTATAGTAATACCAATCATAATCGG
AGGATTTGGTAATTGATTAGTACCTTTAATATTAGGAGCACCTGATATAGCTTTCCCCCG
AATAAATAATATAAGTTTTTGACTTCTCCCCCCCTCATTAACTTTATTAATTTCAAGAAG
AATTGTAGAAAATGGAGCAGGAACAGGATGAACAGTTTACCCCCCACTTTCATCTAATAT
TGCTCATGGAGGAAGCTCAGTAGATCTAGCTATCTTTTCTTTACACTTAGCTGGAATTTC
TTCTATTTTAGGAGCAATTAATTTTATTACCACTATTATTAATATAAAATTAAATAATTT
ATCTTTTGATCAAATACCTTTATTTGTTTGAGCTGTTGGAATTACTGCATTTTTATTATT
ACTATCTCTACCAGTTTTA
>Australothis_exopisso|ww06418
AACATTATATTTCATTTTTGGAATTTGAGCAGGTATAGTAGGAACTTCTTTAAGTTTATT
AATTCGAGCAGAATTAGGTAATCCAGGATCTTTAATTGGGGATGATCAAATTTATAATAC
TATTGTTACAGCTCATGCTTTCATTATAATTTTTTTTATGGTAATACCAATCATAATCGG
AGGATTTGGTAATTGATTAGTACCTTTAATATTAGGAGCACCTGATATAGCTTTCCCCCG
AATAAATAATATAAGTTTTTGACTTCTCCCCCCCTCATTAACTTTATTAATTTCAAGAAG
AATTGTAGAGAATGGAGCAGGAACAGGATGAACAGTTTACCCCCCACTTTCATCTAATAT
TGCTCATGGAGGAAGCTCAGTAGATCTAGCTATCTTTTCTTTACACTTAGCTGGAATTTC
TTCTATTTTAGGAGCAATTAATTTTATTACCACTATTATTAATATAAAATTAAATAATTT
ATCTTTTGATCAAATACCTTTATTTGTTTGAGCTGTTGGAATTACTGCATTTTTATTATT
ATTATCTCTACCAGTTTTA
>Australothis_exopisso|ww06419
AACATTATATTTCATTTTTGGAATTTGAGCAGGTATAGTAGGAACTTCTTTAAGTTTATT
AATTCGAGCAGAATTAGGTAATCCAGGATCTTTAATTGGGGATGATCAAATTTATAATAC
TATTGTTACAGCTCATGCTTTCATTATAATTTTTTTTATAGTAATACCAATCATAATCGG
AGGATTTGGTAATTGATTAGTACCTTTAATATTAGGAGCACCTGATATAGCTTTCCCCCG
AATAAATAATATAAGTTTTTGACTTCTCCCCCCCTCATTAACTTTATTAATTTCAAGAAG
AATTGTAGAAAATGGAGCAGGAACAGGATGAACAGTTTACCCCCCACTTTCATCTAATAT
TGCTCATGGAGGAAGCTCAGTAGATCTAGCTATCTTTTCTTTACACTTAGCTGGAATTTC
TTCTATTTTAGGAGCAATTAATTTTATTACCACTATTATTAATATAAAATTAAATAATTT
ATCTTTTGATCAAATACCTTTATTTGTTTGAGCTGTTGGAATTACTGCATTTTTATTATT
ATTATCTCTACCAGTTTTA
>Australothis_rubrescens|ww03152
AACATTATATTTTATTTTTGGAATTTGAGCAGGTATAGTAGGAACTTCTTTAAGTTTATT
AATTCGAGCAGAATTAGGTAATCCTGGATCTTTAATTGGAGATGATCAAATTTATAATAC
TATTGTTACAGCTCATGCTTTCATTATAATTTTTTTTATAGTAATACCAATTATAATTGG
AGGATTTGGTAATTGATTAGTACCTTTAATATTAGGAGCACCTGATATAGCTTTCCCCCG
AATAAATAATATAAGTTTTTGACTTCTTCCTCCTTCATTAACTTTACTAATTTCAAGAAG
AATTGTAGAAAATGGAGCAGGAACAGGATGAACAGTTTATCCCCCACTTTCATCTAATAT
TGCTCATGGAGGAAGTTCAGTAGATCTAGCTATTTTTTCTTTACATTTAGCTGGAATTTC
TTCTATTTTAGGAGCAATTAATTTTATTACCACTATTATTAATATAAAATTAAATAATTT
ATCTTTCGATCAAATACCTTTATTTGTTTGAGCTGTTGGAATTACTGCATTTTTATTATT
ATTATCCTTACCAGTTTTA
>Australothis_rubrescens|ww03153
AACATTATATTTTATTTTTGGAATTTGAGCAGGTATAGTAGGAACTTCTTTAAGTTTATT
AATTCGAGCAGAATTAGGTAATCCTGGATCTTTAATTGGAGATGATCAAATTTATAATAC
TATTGTTACAGCTCATGCTTTCATTATAATTTTTTTTATAGTAATACCAATTATAATTGG
AGGATTTGGTAATTGATTAGTACCTTTAATATTAGGAGCACCTGATATAGCTTTCCCCCG
AATAAATAATATAAGTTTTTGACTTCTTCCTCCTTCATTAACTTTACTAATTTCAAGAAG
AATTGTAGAAAATGGAGCAGGAACAGGATGAACAGTTTATCCCCCACTTTCATCTAATAT
TGCTCATGGAGGAAGTTCAGTAGATCTAGCTATTTTTTCTTTACATTTAGCTGGAATTTC
TTCTATTTTAGGAGCAATTAATTTTATTACCACTATTATTAATATAAAATTAAATAATTT
ATCTTTCGATCAAATACCTTTATTTGTTTGAGCTGTTGGAATTACTGCATTTTTATTATT
ATTATCCTTACCAGTTTTA
>Australothis_rubrescens|ww03154
AACATTATATTTTATTTTTGGAATTTGAGCAGGTATAGTAGGAACTTCTTTAAGTTTATT
AATTCGAGCAGAATTAGGTAATCCTGGATCTTTAATTGGAGATGATCAAATTTATAATAC
TATTGTTACAGCTCATGCTTTCATTATAATTTTTTTTATAGTAATACCAATTATAATTGG
AGGATTTGGTAATTGATTAGTACCTTTAATATTAGGAGCACCTGATATAGCTTTCCCCCG
AATAAATAATATAAGTTTTTGACTTCTTCCTCCTTCATTAACTTTACTAATTTCAAGAAG
AATTGTAGAAAATGGAGCAGGAACAGGATGAACAGTTTATCCCCCACTTTCATCTAATAT
TGCTCATGGAGGAAGTTCAGTAGATCTAGCTATTTTTTCTTTACATTTAGCTGGAATTTC
TTCTATTTTAGGAGCAATTAATTTTATTACCACTATTATTAATATAAAATTAAATAATTT
ATCTTTCGATCAAATACCTTTATTTGTTTGAGCTGTTGGAATTACTGCATTTTTATTATT
-------------------
>Australothis_tertia|ww03156
------------------------------------------------------------
------------------------------------------------------------
------------------------------------------------------------
------------------------------------------------------------
---------------TTTTTGACTTCTTCCTCCCTCATTAACTTTATTAATTTCAAGAAG
AATTGTAGAAAATGGAGCAGGAACAGGATGAACAGTTTATCCCCCACTTTCATCTAATAT
TGCTCATGGAGGAAGCTCAGTAGACCTAGCTATTTTTTCCTTACATTTAGCTGGAATTTC
TTCTATTTTAGGAGCAATTAATTTTATTACTACTATTATTAATATAAAATTAAATAATTT
ATCTTTCGATCAAATACCTTTATTTGTTTGAGCTGTTGGGATTACTGCATTTTTATTATT
ATTATCCTTACCAGTTTTA
>Australothis_volatilis|ww03157
AACATTATATTTTATTTTTGGAATTTGAGCAGGTATAGTAGGAACTTCTTTAAGTTTATT
AATTCGAGCAGAATTAGGTAATCCAGGATCTTTAATTGGAGATGATCAAATTTATAACAC
TATTGTTACAGCTCATGCTTTCATTATAATTTTTTTTATAGTAATACCAATTATAATCGG
AGGATTTGGTAACTGATTAGTACCTTTAATACTAGGAGCACCTGATATAGCTTTCCCCCG
AATAAATAATATAAGTTTTTGACTTCTTCCCCCCTCATTAACTTTATTAATTTCAAGAAG
AATTGTAGAAAATGGAGCAGGAACAGGATGAACAGTTTATCCCCCACTTTCATCTAATAT
TGCTCATGGAGGAAGATCAGTAGATCTAGCTATTTTCTCCTTACATTTAGCTGGAATTTC
TTCTATTTTAGGGGCAATCAATTTTATTACCACTATTATTAACATAAAATTAAATAATTT
ATCTTTCGATCAAATACCTTTATTTGTGTGAGCTGTTGGAATTACTGCATTTTTATTATT
ACTATCATTACCAGTTTTA
>Australothis_volatilis|ww03158
AACATTATATTTTATTTTTGGAATTTGAGCAGGTATAGTAGGAACTTCTTTAAGTTTATT
AATTCGAGCAGAATTAGGTAATCCAGGATCTTTAATTGGAGATGATCAAATTTATAACAC
TATTGTTACAGCTCATGCTTTCATTATAATTTTTTTTATAGTAATACCAATTATAATCGG
AGGATTTGGTAACTGATTAGTACCTTTAATACTAGGAGCACCTGATATAGCTTTCCCCCG
AATAAATAATATAAGTTTTTGACTTCTTCCCCCCTCATTAACTTTATTAATTTCAAGAAG
AATTGTAGAAAATGGAGCAGGAACAGGGTGAACAGTTTATCCCCCACTTTCATCTAATAT
TGCTCATGGAGGAAGATCAGTAGATCTAGCTATTTTCTCCTTACATTTAGCTGGAATTTC
TTCTATTTTAGGAGCAATCAATTTTATTACCACTATTATTAACATAAAATTAAATAATTT
ATCTTTCGATCAAATACCTTTATTTGTGTGAGCTGTTGGGATTACTGCATTTTTATTATT
ACTATCATTACCAGTTTTA
>AY898747.1|Helicoverpa_punctigera
------------------------------------------------------------
------------------------------------------------------------
----------------------------------------------------------GG
AGGATTTGGGAATTGATTAGTTCCATTAATATTAGGAGCTCCAGATATAGCTTTCCCCCG
AATAAATAATATAAGTTTTTGATTACTTCCTCCCTCATTAACTTTACTTATTTCAAGAAG
AATTGTAGAAAATGGAGCAGGAACAGGATGAACAGTTTATCCCCCACTTTCATCTAATAT
TGCTCATGGAGGAAGATCTGTAGATTTAGCTATTTTCTCCCTTCATTTAGCTGGAATTTC
TTCTATTTTAGGAGCAATTAATTTTATTACTACTATTATTAATATAAAATTAAATAATTT
ATCTTTTGATCAAATACCATTATTTATTTGAGCAGTAGGAATTACTGCATTTTTATTATT
ACTATCTTTACCAGTTTTA
>EU768891.1|Adisura_bella
AACATTATATTTTATTTTTGGAATTTGAAGAGGAATAGTAGGAACCTCATTAAGATTATT
AATTCGTGCTGAATTAGGTAATCCTGGATCTTTAATTGGTGATGATCAAATTTATAATAC
TATTGTAACAGCTCACGCTTTTATTATAATTTTCTTTATAGTTATACCAATTATAATTGG
TGGATTTGGAAATTGACTTGTACCTTTAATATTAGGAGCCCCTGATATGGCTTTCCCTCG
AATAAATAATATAAGTTTTTGACTTTTACCCCCATCTTTAACTTTATTAATTTCAAGAAG
AATTGTAGAAAATGGAGCAGGAACAGGATGAACAGTTTATCCCCCACTTTCATCTAACAT
TGCCCATGGTGGTAGTTCTGTTGATTTAGCTATTTTTTCATTACATTTAGCAGGTATCTC
TTCAATTTTAGGAGCTATTAACTTTATTACCACTATTATTAATATAAAATTAAATAATTT
ATCTTTTGATCAAATACCTTTATTTATTTGAGCAGTTGGAATTACTGCATTTTTATTATT
ATTATCACTACCAGTTTTA
>EU768894.1|Adisura_parva
AACATTATACTTTATTTTTGGAATTTGAGCAGGAATAGTAGGAACATCTTTAAGCCTATT
AATTCGAGCTGAATTAGGTAATCCCGGATCATTAATTGGAGATGATCAAATTTATAATAC
TATTGTAACAGCTCATGCTTTTATTATAATTTTTTTTATAGTTATACCTATTATGATTGG
AGGATTTGGAAATTGACTTGTACCTTTAATATTAGGAGCCCCTGATATAGCTTTTCCACG
AATAAATAATATAAGTTTTTGACTTTTACCCCCATCTTTAACTCTTTTAATTTCAAGAAG
AATTGTAGAAAATGGTGCAGGAACTGGATGAACTGTTTACCCCCCACTTTCATCTAATAT
TGCTCATGGAGGTAGATCTGTTGATCTAGCTATTTTTTCTTTGCATTTAGCTGGAATTTC
TTCAATTTTAGGAGCTATTAATTTTATTACAACTATTATTAATATAAAATTAAATAATTT
ATCTTTTGATCAAATACCTCTATTTATTTGAGCAGTTGGAATTACTGCATTTTTACTACT
ATTATCATTACCAGTTTTA
>EU768895.1|Adisura_marginalis
AACATTATATTTTATTTTTGGAATTTGAGCAGGAATAGTAGGTACTTCATTAAGATTATT
AATTCGAGCTGAATTAGGTAACCCTGGATCTTTAATTGGAGATGATCAAATTTATAATAC
TATTGTAACAGCTCATGCTTTTATTATAATTTTTTTTATAGTTATACCAATTATAATTGG
AGGATTTGGAAATTGACTTGTCCCTTTAATATTAGGAGCTCCTGATATAGCATTCCCTCG
AATAAATAATATAAGATTTTGATTATTACCCCCATCTTTAACTCTATTAATTTCAAGAAG
AATTGTAGAAAATGGTGCAGGAACAGGATGAACTGTTTATCCCCCACTTTCATCTAATAT
TGCCCATGGAGGAAGTTCAGTTGATTTAGCCATTTTTTCATTACATTTGGCTGGTATTTC
TTCAATTTTAGGAGCTATTAATTTTATTACAACTATTATTAATATAAAATTAAATAATTT
ATCTTTTGATCAAATACCATTATTTATTTGAGCAGTAGGAATTACTGCATTTTTACTATT
ATTATCTTTACCAGTTTTA
>EU768896.1|Australothis_rubrescens
AACATTATATTTCATTTTTGGAATTTGAGCAGGTATAGTAGGAACTTCTTTAAGTTTACT
AATTCGAGCAGAATTAGGTAACCCTGGATCTTTAATTGGAGATGATCAAATTTATAATAC
TATTGTTACAGCTCATGCTTTTATTATAATTTTTTTTATGGTAATACCAATTATAATTGG
AGGATTTGGTAATTGATTAGTACCTTTAATATTAGGAGCACCTGATATAGCTTTCCCCCG
AATAAATAATATAAGTTTTTGACTTCTTCCCCCCTCATTAACTTTATTAATTTCAAGAAG
AATTGTAGAAAATGGAGCAGGAACAGGATGAACAGTTTATCCCCCACTTTCATCTAATAT
TGCTCATGGAGGAAGATCAGTAGATCTAGCTATTTTTTCTTTACATTTAGCTGGAATTTC
TTCCATTTTAGGGGCAATTAACTTTATTACCACTATTATTAATATAAAATTAAATAATTT
ATCTTTCGATCAAATACCTTTATTTGTTTGAGCTGTTGGAATTACTGCATTTTTATTATT
ATTATCATTACCAGTTTTA
>EU768897.1|Australothis_volatilis
AACATTATATTTTATTTTTGGAATTTGAGCAGGTATAGTAGGAACTTCTTTAAGTTTATT
AATTCGAGCAGAATTAGGTAATCCAGGATCTTTAATTGGAGATGATCAAATTTATAACAC
TATTGTTACAGCTCATGCTTTCATTATAATTTTTTTTATAGTAATACCAATTATAATCGG
AGGATTTGGTAACTGATTAGTACCTTTAATACTAGGAGCACCTGATATAGCTTTCCCCCG
AATAAATAATATAAGTTTTTGACTTCTTCCCCCCTCATTAACTTTATTAATTTCAAGAAG
AATTGTAGAAAATGGAGCAGGAACAGGATGAACAGTTTATCCCCCACTTTCATCTAATAT
TGCTCATGGAGGAAGATCAGTAGATCTAGCTATTTTCTCCTTACATTTAGCTGGAATTTC
TTCTATTTTAGGAGCAATCAATTTTATTACCACTATTATTAACATAAAATTAAATAATTT
ATCTTTCGATCAAATACCTTTATTTGTGTGAGCTGTTGGGATTACTGCATTTTTATTATT
ATTATCATTACCAGTTTTA
>EU768899.1|Eutricopis_nexilis
TACATTATATTTTATTTTTGGAATTTGAGCAGGAATAGTAGGCACTTCATTAAGATTATT
AATTCGAGCTGAATTAGGAAACCCTGGATCTTTAATTGGAGATGATCAAATCTATAACAC
TATTGTAACAGCTCATGCTTTCATTATAATTTTTTTTATAGTAATACCTATTATAATTGG
AGGATTCGGAAATTGACTTATTCCTTTAATATTAGGAGCCCCAGATATAGCTTTCCCACG
AATAAATAATATAAGTTTTTGACTTCTACCCCCATCTTTAATATTATTAATTTCTAGAAG
AATTGTAGAAAATGGAGCAGGAACAGGATGAACAGTTTATCCCCCACTTTCATCTAATAT
TGCCCATGGAGGTAGTTCTGTAGATTTAGCTATTTTTTCTTTACATTTAGCTGGAATCTC
TTCTATTTTAGGAGCTATTAATTTTATTACAACAATTATTAATATACGATTAAATAATTT
ATCTTTTGATCAAATACCATTATTTGTATGAGCAGTAGGAATTACTGCATTTTTATTATT
ACTTTCTTTACCTGTTTTA
>EU768900.1|Erythroecia_suavis
AACATTATATTTTATTTTTGGAATTTGAGCAGGAATAGTAGGAACTTCTTTAAGATTATT
AATTCGGGCTGAATTAGGAAACCCAGGATCTTTAATTGGAGATGATCAAATTTATAATAC
TATTGTGACAGCTCATGCTTTTATTATAATTTTTTTCATAGTTATACCAATCATAATTGG
AGGATTTGGTAATTGACTTGTTCCTTTAATACTCGGAGCTCCGGATATAGCTTTTCCTCG
TATAAATAATATAAGTTTTTGATTATTACCCCCCTCTTTAACCTTATTAATTTCTAGAAG
AATTGTAGAAAATGGAGCAGGAACAGGATGAACAGTTTACCCACCACTTTCATCTAATAT
TGCTCATGGGGGTAGTTCTGTAGATATAGCTATTTTTTCTCTTCATCTAGCAGGAATTTC
TTCAATCTTAGGAGCTATTAATTTTATTACAACAATTATTAATATACGATTAAATAATTT
ATCTTTTGATCAAATACCTTTATTTATTTGAGCAGTAGGTATTACAGCATTCTTATTATT
ATTATCATTACCAGTTTTA
>EU768902.1|Heliocheilus_aberrans
AACATTATATTTTATTTTTGGAATTTGAGCAGGAATAGTAGGAACTTCTTTAAGTTTATT
AATTCGAGCAGAATTAGGAAATCCTGGATCTTTAATTGGAGATGATCAAATTTATAATAC
TATTGTTACAGCTCATGCTTTTATTATAATTTTTTTTATAGTAATACCTATTATAATTGG
AGGATTTGGAAATTGACTTGTACCTTTAATATTAGGAGCACCTGATATAGCTTTCCCCCG
AATAAATAATATAAGTTTTTGATTATTACCTCCATCATTAACTTTATTAATTTCAAGAAG
AATTGTAGAAAATGGAGCAGGAACAGGATGAACAGTTTATCCCCCACTTTCATCCAATAT
TGCTCATGGAGGTAGTTCAGTAGATTTAGCCATTTTTTCTTTACATTTAGCTGGAATTTC
TTCTATTTTAGGAGCTATTAATTTTATTACTACTATTATTAATATAAAATTAAATAATTT
ATCTTTTGATCAAATACCTTTATTTGTTTGAGCAGTAGGAATTACTGCATTCCTATTATT
ATTATCTCTACCAGTTTTA
>EU768903.1|Heliocheilus_albipunctella
AACATTATATTTTATTTTTGGAATTTGAGCAGGAATAGTAGGAACTTCTTTAAGTTTATT
AATTCGAGCTGAATTAGGTAATCCTGGATCTTTAATTGGAGATGATCAAATTTATAATAC
TATTGTTACAGCTCATGCTTTTATTATAATTTTTTTTATAGTAATACCTATTATAATTGG
AGGATTTGGAAATTGACTTGTACCCTTAATATTAGGAGCACCTGATATAGCTTTCCCCCG
AATAAATAATATAAGTTTTTGACTATTACCTCCATCATTAACTTTATTAATTTCAAGAAG
AATTGTAGAAAATGGAGCAGGAACAGGATGAACAGTTTATCCCCCACTTTCATCTAATAT
TGCTCATGGAGGTAGTTCTGTAGATTTAGCTATTTTTTCTTTACATTTAGCAGGAATTTC
TTCCATTTTAGGAGCTATTAATTTTATTACTACTATTATTAATATAAAATTAAATAATTT
ATCTTTTGATCAAATACCTTTATTTATTTGAGCAGTAGGAATTACTGCATTTTTATTATT
ATTATCTTTACCAGTTTTA
>EU768904.1|Heliocheilus_aleurota
AACATTATATTTTATTTTTGGAATTTGAGCAGGAATAGTAGGAACTTCCTTAAGTTTATT
AATTCGAGCAGAATTAGGAAATCCTGGATCTTTAATTGGAGATGATCAAATTTATAATAC
TATTGTTACAGCTCATGCTTTTATTATAATTTTTTTTATAGTAATACCTATTATAATTGG
AGGATTTGGAAATTGACTTGTACCTCTAATATTAGGAGCACCTGATATAGCTTTCCCCCG
AATAAATAATATAAGTTTTTGATTATTACCTCCATCATTAACCTTATTAATTTCAAGAAG
AATTGTAGAAAATGGAGCAGGAACAGGATGAACAGTTTATCCCCCACTTTCATCTAATAT
CGCACATGGAGGTAGTTCAGTAGATTTAGCTATTTTTTCTTTACATTTAGCTGGAATTTC
TTCTATCTTAGGAGCTATTAATTTTATTACTACTATTATTAATATAAAATTAAATAATTT
ATCTTTTGATCAAATACCTTTATTTGTTTGAGCAGTAGGAATTACTGCATTTCTATTATT
ATTATCTTTACCAGTTTTA
>EU768905.1|Heliocheilus_cistella
AACATTATATTTTATTTTTGGAATTTGAGCAGGAATAGTAGGAACTTCTTTAAGTTTATT
AATTCGAGCAGAATTAGGAAATCCTGGATCTTTAATTGGAGATGATCAAATTTATAATAC
TATTGTTACAGCTCATGCTTTTATTATAATTTTTTTTATGGTAATACCTATTATAATTGG
AGGATTTGGAAATTGACTTGTACCTCTAATATTAGGAGCACCTGATATAGCTTTCCCCCG
AATAAATAATATAAGTTTTTGATTATTACCTCCATCATTAACCTTATTAATTTCAAGAAG
AATTGTAGAAAATGGAGCAGGAACAGGATGAACAGTTTATCCCCCACTTTCATCTAATAT
CGCACATGGAGGTAGTTCAGTAGATTTAGCTATTTTTTCTTTACATTTAGCTGGAATTTC
TTCTATCTTAGGAGCTATTAATTTTATTACTACTATTATTAATATAAAATTAAATAATTT
ATCTTTTGATCAAATACCTTTATTTGTTTGAGCAGTAGGAATTACTGCATTCCTATTATT
ATTATCTTTACCAGTTTTA
>EU768906.1|Heliocheilus_neurota
TACATTATATTTTATTTTTGGAATTTGAGGAGGAATAGTAGGAACTTCTTTAAGTTTATT
AATTCGAGCAGAATTAGGAAATCCTGGATCTTTAATTGGAGATGATCAAATTTATAATAC
TATTGTTACAGCTCATGCTTTTATTATAATTTTTTTTATAGTAATACCTATTATAATTGG
AGGATTTGGAAATTGACTCGTACCTCTAATATTAGGAGCACCTGATATAGCTTTCCCCCG
AATAAATAATATAAGTTTTTGATTACTACCTCCATCATTAACCTTATTAATTTCAAGAAG
AATTGTAGAAAATGGAGCAGGAACAGGATGAACAGTTTATCCCCCACTTTCATCTAATAT
TGCCCATGGAGGTAGTTCAGTAGATTTAGCTATTTTTTCTTTACACTTAGCTGGAATTTC
TTCTATTTTAGGAGCTATTAATTTTATTACTACTATTATTAATATAAAATTAAATAATTT
ATCTTTTGATCAAATACCTTTATTTGTTTGAGCAGTAGGAATTACTGCATTCCTATTATT
ATTATCTTTACCAGTTTTA
>EU768907.1|Heliocheilus_confertissima
AACATTATATTTTATTTTTGGAATTTGAGCAGGAATAGTAGGAACTTCTCTAAGTTTATT
GATTCGAGCAGAATTGGGTAATCCTGGATCTTTAATTGGAGATGATCAAATTTATAATAC
TATTGTTACAGCTCATGCTTTTATTATAATTTTTTTTATAGTAATACCTATTATAATTGG
AGGATTTGGAAATTGACTTGTACCTTTAATATTAGGAGCTCCTGATATAGCTTTCCCCCG
AATAAATAATATAAGCTTTTGATTATTACCTCCATCACTAACTTTACTAATTTCAAGAAG
AATTGTAGAAAATGGAGCAGGAACAGGATGAACAGTTTATCCCCCACTTTCATCTAATAT
TGCACATGGAGGTAGATCTGTAGATTTAGCTATTTTTTCATTACATTTAGCTGGAATTTC
TTCTATTTTAGGAGCTATTAATTTTATTACTACTATTATTAATATAAAATTAAATAATTT
ATCTTTTGATCAAATACCTTTATTTGTTTGAGCAGTAGGAATTACTGCATTCTTATTATT
ATTATCTTTACCAGTATTA
>EU768908.1|Heliocheilus_discalis
AACATTATATTTTATTTTTGGAATTTGAGCAGGAATAGTAGGTACTTCTTTAAGTTTATT
AATTCGAGCTGAATTAGGTAATCCTGGATCTTTAATTGGAGATGATCAAATTTATAATAC
TATTGTTACAGCTCATGCTTTTATTATAATTTTTTTTATAGTAATACCTATTATAATTGG
AGGATTCGGAAATTGACTCGTACCTTTAATATTAGGGGCACCTGATATAGCTTTCCCCCG
AATAAATAATATAAGTTTTTGATTATTACCACCATCATTAACTTTACTAATTTCAAGAAG
AATTGTAGAAAATGGAGCAGGAACAGGATGAACAGTTTATCCCCCACTTTCATCTAATAT
TGCTCATGGAGGTAGTTCTGTAGATTTAGCTATTTTTTCTCTACATTTAGCTGGAATTTC
TTCTATTTTAGGAGCTATTAATTTTATTACTACTATTATTAATATAAAATTAAATAATTT
ATCTTTTGATCAAATACCTTTATTTATTTGAGCTGTAGGAATTACTGCTTTTTTATTATT
ATTATCTTTACCAGTTTTA
>EU768909.1|Heliocheilus_eodora
AACATTATATTTTATTTTTGGAATTTGAGCAGGAATAGTAGGAACTTCCTTAAGTTTATT
AATTCGAGCAGAATTAGGAAATCCTGGATCTTTAATTGGAGATGATCAAATTTATAATAC
TATTGTTACAGCTCATGCTTTTATTATAATTTTTTTTATAGTAATACCTATTATAATTGG
AGGATTTGGAAATTGACTTGTACCTCTAATATTAGGAGCACCCGATATAGCTTTCCCCCG
AATAAATAATATAAGTTTTTGATTATTACCTCCATCATTAACCTTATTAATTTCAAGAAG
AATTGTAGAAAATGGAGCAGGAACAGGATGAACAGTTTATCCCCCACTTTCATCTAATAT
TGCCCATGGAGGTAGTTCAGTAGATTTAGCTATTTTTTCTTTACATTTAGCTGGAATTTC
TTCTATCTTAGGAGCTATTAATTTTATTACTACTATTATTAATATAAAATTAAATAATTT
ATCTTTTGATCAAATACCTTTATTTGTTTGAGCAGTAGGAATTACTGCATTCCTATTATT
ATTATCTTTACCAGTTTTA
>EU768910.1|Heliocheilus_ferruginosa
AACGTTATATTTTATTTTTGGAATTTGAGCAGGAATAGTAGGAACTTCTTTAAGTTTATT
AATTCGAGCAGAATTAGGAAATCCTGGATCTTTAATTGGAGATGATCAAATTTATAATAC
TATTGTTACAGCTCATGCTTTTATTATAATTTTTTTTATAGTAATACCTATTATAATTGG
AGGATTTGGAAATTGACTTGTACCTCTAATATTAGGAGCACCTGATATAGCTTTCCCCCG
AATAAATAATATAAGTTTTTGATTATTACCCCCATCACTAACCTTATTAATTTCAAGAAG
AATCGTAGAAAATGGAGCAGGAACAGGATGAACAGTTTATCCCCCACTTTCATCTAATAT
TGCCCATGGAGGTAGTTCAGTAGATTTAGCTATTTTTTCTTTACATTTAGCTGGTATTTC
TTCTATCTTAGGAGCTATTAATTTTATTACTACTATTATTAATATAAAATTAAATAATTT
ATCTTTTGATCAAATACCTTTATTTGTTTGAGCAGTAGGAATTACTGCATTTCTACTATT
ATTATCTTTACCAGTTTTA
>EU768911.1|Heliocheilus_flavitincta
AACATTATATTTTATTTTTGGAATTTGAGCAGGAATAGTAGGAACTTCCTTAAGTTTACT
AATTCGAGCAGAATTAGGAAATCCTGGATCTTTAATTGGAGATGATCAAATTTATAATAC
TATTGTTACAGCTCATGCTTTTATTATAATTTTTTTTATGGTAATACCTATTATAATTGG
AGGATTTGGAAATTGACTTGTACCTCTAATATTAGGAGCACCTGATATAGCTTTCCCCCG
AATAAATAATATAAGTTTTTGATTATTACCTCCATCATTAACCTTATTAATTTCAAGAAG
AATTGTAGAAAATGGAGCAGGAACAGGATGAACAGTTTATCCCCCACTTTCATCTAATAT
CGCACATGGAGGTAGTTCAGTAGATTTAGCTATTTTTTCTTTACATTTAGCTGGAATTTC
TTCTATTTTAGGAGCTATTAATTTTATTACTACTATTATTAATATAAAATTAAATAATTT
ATCTTTTGATCAAATACCTTTATTTGTTTGAGCAGTAGGAATTACTGCATTCCTATTATT
ATTATCTTTACCAGTTTTA
>EU768912.1|Heliocheilus_ionola
AACACTATATTTTATTTTTGGAATTTGAGCAGGAATAGTAGGAACTTCTTTAAGTTTATT
AATTCGAGCAGAATTAGGAAATCCTGGGTCTTTAATTGGAGATGATCAAATTTATAATAC
TATTGTTACAGCTCATGCTTTTATTATAATTTTTTTTATAGTAATACCTATTATAATTGG
AGGATTTGGAAATTGACTTGTACCTTTAATATTAGGAGCACCTGATATAGCTTTCCCCCG
AATAAATAATATAAGTTTTTGATTACTACCCCCATCATTAACCTTATTAATTTCAAGAAG
AATTGTAGAAAATGGAGCAGGAACAGGATGAACAGTTTATCCCCCACTTTCATCTAATAT
TGCACATGGAGGTAGTTCAGTAGATTTAGCTATTTTTTCTTTACATTTAGCTGGTATTTC
TTCTATTTTAGGAGCTATTAATTTTATTACTACTATTATTAATATAAAATTAAATAATTT
ATCTTTTGACCAAATACCTTTATTTGTTTGAGCAGTAGGAATTACTGCATTTCTATTATT
ATTATCTTTACCAGTTTTA
>EU768913.1|Heliocheilus_melibaphes
AACATTATATTTTATTTTTGGAATTTGAGCAGGAATAGTAGGAACTTCTTTAAGTTTATT
AATTCGAGCAGAATTAGGGAATCCTGGATCTTTAATTGGAGATGATCAAATTTATAATAC
TATTGTTACAGCTCATGCTTTTATTATAATTTTTTTTATAGTAATACCTATTATAATTGG
AGGATTTGGAAATTGACTTGTACCTTTAATATTAGGAGCTCCTGATATAGCTTTCCCCCG
AATAAATAATATAAGTTTTTGACTATTGCCTCCATCATTAACTCTATTAATTTCAAGAAG
AATTGTAGAAAATGGAGCAGGAACAGGATGAACAGTTTATCCCCCACTTTCATCTAATAT
TGCACATGGAGGTAGTTCAGTAGATCTAGCTATTTTTTCATTACATTTAGCTGGAATTTC
TTCTATTTTAGGAGCTATTAATTTTATTACTACTATTATTAATATAAAATTAAATAATTT
ATCTTTTGATCAAATACCTTTATTTGTTTGAGCAGTAGGAATTACTGCATTCTTATTATT
ACTATCTCTACCAGTTTTA
>EU768914.1|Heliocheilus_sp.
AACATTATATTTTATTTTTGGAATTTGAGCAGGAATAGTAGGAACTTCTTTAAGTTTATT
AATTCGAGCAGAATTAGGAAATCCTGGATCTTTAATTGGAGATGATCAAATTTATAATAC
TATTGTTACAGCTCATGCTTTTATTATAATTTTTTTTATAGTAATACCTATTATAATTGG
AGGATTTGGAAATTGACTTGTACCTTTAATATTAGGAGCTCCTGATATAGCTTTCCCCCG
AATAAATAATATAAGTTTTTGACTATTACCTCCATCATTAACTTTATTAATTTCAAGAAG
AATTGTAGAAAATGGAGCAGGAACAGGATGAACAGTTTATCCCCCACTTTCATCTAATAT
TGCACATGGAGGTAGTTCAGTAGATCTAGCTATTTTTTCATTACATTTAGCTGGAATTTC
TTCTATTTTAGGAGCTATTAATTTTATTACTACTATTATTAATATAAAATTAAATAATTT
ATCTTTTGATCAAATACCTTTATTTGTTTGAGCAGTAGGAATTACTGCATTCTTATTATT
ACTATCCCTACCAGTTTTA
>EU768915.1|Heliocheilus_paradoxus
AACATTATATTTTATTTTTGGAATTTGAGCAGGAATAGTAGGAACTTCTTTAAGTTTATT
AATTCGAGCTGAATTAGGTAATCCTGGATCTTTAATTGGAGATGATCAAATTTATAATAC
TATTGTAACAGCTCATGCTTTTATTATAATTTTTTTTATAGTAATACCTATTATAATTGG
AGGGTTTGGAAATTGACTTGTACCTTTAATATTAGGAGCCCCTGACATAGCTTTCCCCCG
AATAAATAATATAAGTTTTTGATTATTACCACCATCATTAACTTTACTAATTTCAAGAAG
AATTGTAGAAAATGGAGCAGGAACAGGATGAACAGTTTATCCCCCACTTTCATCTAATAT
TGCTCATGGAGGAAGTTCAGTAGATTTAGCTATTTTTTCATTACATTTAGCTGGTATTTC
TTCTATTTTAGGAGCTATTAATTTTATTACCACTATTATTAATATAAAATTAAATAATTT
ATCTTTTGATCAAATACCTTTATTTGTTTGAGCAGTAGGGATTACTGCATTTTTATTATT
ATTATCTTTACCAGTATTA
>EU768916.1|Heliocheilus_pallida
AACATTATATTTTATTTTTGGAATTTGAGCAGGAATAGTAGGAACTTCTTTAAGTTTATT
AATTCGAGCAGAATTAGGAAATCCTGGATCTTTAATTGGAGATGATCAAATTTATAATAC
TATTGTTACAGCTCATGCTTTTATTATAATTTTTTTTATAGTAATACCTATTATAATTGG
AGGGTTTGGAAATTGACTTGTACCTTTAATATTAGGAGCTCCTGATATAGCTTTCCCCCG
AATAAATAATATAAGTTTTTGACTATTACCTCCATCATTAACTTTATTAATTTCAAGAAG
AATTGTAGAAAATGGAGCAGGAACAGGATGAACAGTTTATCCCCCACTTTCATCTAATAT
TGCACATGGAGGTAGTTCAGTAGATCTAGCTATTTTTTCATTACATTTAGCTGGAATTTC
TTCTATTTTAGGAGCTATTAATTTTATTACTACTATTATCAATATAAAATTAAATAATTT
ATCTTTTGATCAAATACCTTTATTTGTTTGAGCAGTAGGAATTACTGCATTCTTATTATT
ATTATCTCTACCAGTTTTA
>EU768917.1|Heliocheilus_toralis
AACATTATACTTTATTTTTGGAATTTGAGCTGGAATAGTAGGAACTTCATTAAGTTTATT
AATTCGAGCTGAATTAGGTAATCCTGGATCATTAATTGGAGATGATCAAATTTATAATAC
TATTGTTACAGCTCATGCTTTTATTATAATTTTTTTTATAGTAATACCCATTATAATTGG
AGGATTTGGAAATTGGTTAGTACCTCTAATATTAGGAGCACCTGACATAGCTTTCCCACG
AATAAATAATATAAGTTTTTGATTACTACCACCGTCATTAACTTTATTAATTTCAAGAAG
AATTGTAGAAAATGGAGCAGGAACAGGATGAACAGTTTATCCCCCACTTTCATCTAATAT
TGCACATGGAGGTAGATCAGTAGATCTTGCTATTTTTTCTTTACATTTAGCTGGAATTTC
TTCTATTTTAGGAGCTATTAATTTTATTACTACTATTATTAATATAAAATTAAATAATTT
ATCTTTTGATCAAATACCTTTATTTATTTGAGCAGTAGGAATTACTGCTTTTTTATTATT
ATTATCTTTACCTGTATTA
>EU768918.1|Heliocheilus_cramboides
AACATTATATTTTATTTTTGGAATTTGAGCAGGAATAGTAGGAACTTCTTTAAGTTTATT
AATTCGAGCAGAATTAGGAAATCCTGGATCTTTAATTGGAGATGACCAAATTTATAATAC
TATTGTTACAGCTCATGCTTTTATTATAATTTTTTTTATGGTAATACCTATTATAATTGG
AGGATTTGGAAATTGACTTGTACCTCTAATATTAGGAGCACCTGATATAGCTTTCCCCCG
AATAAATAATATAAGTTTTTGATTATTACCTCCATCATTAACCTTATTAATTTCAAGAAG
AATTGTAGAAAATGGAGCAGGAACAGGATGAACAGTTTATCCCCCACTTTCATCTAATAT
CGCACATGGAGGTAGTTCAGTAGATTTAGCTATTTTTTCTTTACATTTAGCTGGAATTTC
TTCTATCTTAGGAGCTATTAATTTTATTACTACTATTATTAATATAAAATTAAATAATTT
ATCTTTTGATCAAATACCTTTATTTGTTTGAGCAGTAGGAATTACTGCATTCCTATTATT
ATTATCTTTACCAGTTTTA
>EU768919.1|Heliocheilus_albivenata
AACACTATATTTTATTTTTGGAATTTGAGCAGGAATAGTAGGAACTTCTTTAAGTTTATT
AATTCGAGCAGAATTAGGAAATCCTGGATCTTTAATTGGAGATGATCAAATTTATAATAC
TATTGTTACAGCTCATGCTTTTATTATAATTTTTTTTATAGTAATACCTATTATAATTGG
AGGATTTGGAAATTGACTTGTACCTCTAATATTAGGAGCACCTGATATAGCTTTCCCTCG
AATAAATAATATAAGTTTTTGATTATTACCCCCATCATTAACTTTATTAATTTCAAGAAG
AATTGTAGAAAATGGAGCAGGAACAGGATGAACAGTTTATCCCCCACTTTCATCTAATAT
TGCACATGGAGGCAGTTCAGTAGACTTAGCTATTTTTTCATTACATTTAGCTGGAATTTC
TTCTATTTTAGGAGCTATTAATTTTATTACCACTATTATTAATATAAAATTAAATAATTT
ATCTTTTGATCAAATACCCTTATTTGTTTGAGCAGTAGGAATTACTGCATTCTTATTACT
ATTATCTTTACCAGTTTTA
>EU768920.1|Heliothodes_diminutivus
AACATTATATTTTATTTTTGGAATTTGAGCAGGAATAGTTGGAACTTCATTAAGTTTATT
AATTCGAGCTGAATTAGGAAATCCTGGTTCTTTAATTGGAGATGATCAAATTTATAATAC
TATTGTAACAGCTCATGCTTTTATTATAATTTTTTTTATAGTTATACCAATTATAATTGG
AGGATTTGGAAATTGACTTGTTCCTTTAATATTAGGAGCTCCAGATATAGCTTTCCCACG
AATAAACAATATAAGTTTTTGACTTTTACCCCCATCTTTAACATTACTTATCTCAAGAAG
AATTGTAGAAAATGGAGCAGGAACAGGATGAACAGTTTATCCCCCACTTTCATCTAATAT
TGCTCACGGAGGTAGTTCTGTAGATTTAGCTATTTTTTCTCTTCATTTAGCTGGAATTTC
CTCTATTTTAGGAGCTATTAATTTTATTACAACAATTATTAATATACGATTAAATAATTT
ATCTTTTGATCAAATACCATTATTTGTGTGAGCAGTAGGAATTACTGCATTTTTATTATT
ACTTTCTTTACCTGTCTTA
>EU768921.1|Heliolonche_modicella
AACATTATATTTTATTTTTGGAATTTGAGCAGGTATAGTAGGAACTTCATTAAGATTATT
AATTCGAGCTGAATTAGGAAACCCCGGATCCTTAATTGGTGATGATCAAATTTATAATAC
TATTGTAACAGCACATGCTTTTATTATAATTTTTTTTATGGTTATACCTATTATAATTGG
AGGATTTGGAAATTGACTTGTACCTTTAATATTAGGGGCTCCAGATATAGCTTTCCCCCG
AATAAATAATATAAGTTTTTGATTTTTACCCCCATCTTTAACATTATTAATTTCTAGAAG
AATTGTAGAAAATGGGGCAGGAACAGGATGAACAGTATACCCCCCACTTTCATCTAATAT
TGCGCATGGAGGTAGATCTGTAGATTTAGCTATTTTTTCCTTACATTTGGCTGGAATTTC
TTCTATCTTAGGAGCTATTAATTTTATTACAACAATTATTAATATACGATTAAATAATTT
ATCTTTCGATCAAATACCTTTATTTGTATGAGCGGTAGGTATTACAGCATTTTTATTATT
ATTATCTTTACCTGTTTTA
>EU768922.1|Heliolonche_pictipennis
AACATTATATTTTATTTTTGGAATTTGAGCTGGTATAGTAGGAACTTCATTAAGATTATT
AATTCGAGCAGAATTAGGTAATCCAGGATCTTTAATTGGAGATGACCAAATTTACAATAC
TATTGTAACAGCACATGCTTTTATTATAATTTTTTTTATAGTTATACCAATTATAATTGG
TGGATTTGGAAATTGACTTGTACCTTTAATGTTAGGAGCCCCAGATATAGCTTTTCCTCG
AATAAATAATATAAGTTTTTGACTTTTACCCCCATCTTTAACATTATTAATCTCTAGAAG
AATTGTAGAAAATGGAGCAGGAACAGGATGAACAGTATATCCCCCACTTTCATCTAATAT
TGCTCATGGAGGTAGATCTGTAGATTTAGCTATTTTTTCATTACATTTAGCAGGTATTTC
TTCTATTTTAGGAGCTATTAATTTTATTACAACAATTATTAATATACGATTAAATAACTT
ATCTTTTGATCAAATACCTTTATTTGTATGAGCAGTAGGTATTACAGCATTTTTATTATT
ATTATCTTTACCTGTATTA
>EU768923.1|Masalia_decorata
AACATTATATTTTATTTTTGGAATTTGAGCTGGAATAGTAGGAACTTCTTTAAGTTTATT
AATTCGGGCTGAATTAGGTAATCCTGGATCTCTAATTGGAGATGATCAAATTTATAATAC
TATTGTTACAGCCCATGCTTTTATTATAATTTTTTTTATAGTAATACCAATTATAATTGG
AGGTTTTGGAAATTGATTAGTACCTTTAATATTAGGAGCCCCTGATATAGCTTTCCCTCG
AATAAATAATATAAGTTTTTGATTATTACCTCCATCATTAACTTTATTAATTTCCAGAAG
AATTGTAGAAAATGGAGCAGGAACAGGATGAACAGTTTATCCCCCACTTTCATCTAATAT
TGCACATGGAGGCAGATCTGTAGATTTAGCTATTTTTTCCCTACATCTAGCTGGAATTTC
CTCAATTTTAGGAGCTATTAATTTTATTACTACTATTATTAATATAAAATTAAATAATTT
ATCTTTTGATCAAATACCTTTATTTGTTTGAGCAGTAGGAATTACTGCATTTTTACTATT
ATTATCATTACCAGTTTTA
>EU768924.1|Masalia_galathae
AACATTATATTTTATTTTTGGAATTTGAGCAGGAATAGTAGGAACTTCTTTAAGTTTATT
AATTCGAGCTGAATTAGGTAATCCTGGATCTTTAATTGGAGATGATCAAATTTATAATAC
TATTGTTACAGCTCATGCTTTTATTATAATTTTTTTTATAGTAATACCAATTATAATTGG
AGGATTTGGAAATTGACTTGTACCTTTAATATTAGGAGCACCTGATATAGCTTTCCCCCG
AATAAATAATATAAGTTTTTGATTATTACCCCCTTCATTAACTTTATTAATTTCAAGAAG
AATTGTAGAAAATGGAGCAGGAACAGGATGAACAGTTTATCCCCCACTTTCATCTAATAT
TGCTCATGGAGGTAGCTCAGTAGATTTAGCTATTTTTTCTTTACATTTAGCTGGAATTTC
TTCTATTTTAGGAGCTATTAATTTTATTACTACTATTATTAATATAAAATTAAATAATTT
ATTTTTTGATCAAATACCTTTATTTATCTGAGCAGTAGGAATTACTGCATTTTTATTATT
ATTATCTTTACCAGTTTTA
>EU768925.1|Masalia_nubila
AACATTATATTTTATTTTTGGAATTTGAGCCGGAATAGTAGGAACTTCCTTAAGTTTATT
AATTCGAGCTGAATTAGGTAATCCTGGATCTTTAATTGGAGATGATCAAATTTATAATAC
TATTGTTACAGCTCATGCTTTTATTATAATTTTTTTTATAGTAATACCAATTATAATTGG
AGGATTTGGAAATTGACTTGTACCTTTAATATTAGGAGCTCCTGATATAGCTTTCCCCCG
AATAAATAATATAAGATTTTGATTACTACCTCCATCATTAACTTTATTAATCTCAAGAAG
AATTGTAGAAAATGGAGCAGGAACAGGATGAACAGTTTACCCCCCACTTTCATCTAATAT
TGCTCATGGTGGTAGTTCAGTAGATTTAGCTATTTTTTCATTACATCTAGCTGGTATTTC
TTCTATTTTAGGAGCTATTAATTTTATTACTACTATTATTAATATAAAATTAAATAATTT
ATTTTTCGATCAAATACCTTTATTTGTTTGAGCGGTAGGAATTACAGCATTTTTATTATT
ATTATCTTTACCAGTTTTA
>EU768926.1|Masalia_terracottoides
AACATTATATTTTATTTTTGGAATTTGAGCAGGAATAGTAGGAACTTCTTTAAGTTTATT
AATTCGTGCTGAATTAGGTAATCCTGGTTCTTTAATTGGAGATGATCAAATTTATAATAC
TATTGTTACAGCTCATGCTTTTATTATAATTTTTTTTATAGTAATACCAATTATAATTGG
AGGATTTGGTAATTGACTTGTACCTTTAATATTAGGAGCTCCTGATATAGCTTTCCCCCG
AATAAATAATATAAGTTTTTGATTATTACCTCCATCATTAACTTTATTAATTTCAAGAAG
AATTGTAGAAAATGGAGCAGGAACAGGATGAACAGTTTATCCCCCACTTTCATCTAATAT
TGCTCATGGAGGAAGATCTGTAGATTTAGCTATTTTTTCTTTACATTTAGCTGGAATTTC
TTCAATTTTAGGAGCTATTAATTTTATTACTACTATTATTAATATAAAATTAAATAATTT
ATCTTTCGATCAAATACCTTTATTTGTATGAGCAGTAGGAATTACTGCATTTTTATTATT
ATTATCCTTACCAGTTTTA
>EU768927.1|Heliothis_oregonica
AACATTATATTTTATTTTTGGAATTTGAGCAGGGATAGTAGGAACTTCTTTAAGTTTATT
AATTCGAGCAGAATTAGGAAATCCTGGATCATTAATTGGAGATGATCAAATTTATAATAC
TATTGTTACAGCCCATGCTTTTATTATAATTTTTTTTATAGTAATGCCAATTATAATCGG
AGGATTTGGAAATTGACTTGTACCTTTAATATTAGGAGCACCTGATATAGCTTTCCCGCG
AATAAATAATATAAGTTTTTGACTTCTACCCCCATCATTAACTTTATTAATTTCAAGAAG
AATTGTAGAAAATGGAGCAGGAACAGGATGAACAGTTTATCCCCCACTTTCATCTAATAT
TGCCCACGGAGGTAGATCCGTAGATTTAGCTATTTTCTCCTTACATTTAGCTGGTATTTC
TTCTATTTTAGGAGCTATTAATTTTATTACCACCATTATTAATATAAAATTAAATAATTT
ATCTTTTGACCAAATACCTTTATTTGTTTGAGCGGTAGGAATTACTGCATTTTTATTACT
ATTATCGTTACCGGTTTTA
>EU768928.1|Heliothis_peltigera
AACATTATATTTCATTTTTGGAATTTGAGCAGGAATAGTAGGAACTTCTTTAAGTTTATT
AATTCGTGCTGAATTAGGTAATCCTGGATCTTTAATTGGAGATGATCAAATTTATAATAC
TATTGTTACAGCTCATGCTTTTATTATAATTTTTTTTATAGTAATACCAATTATAATTGG
AGGATTCGGAAATTGACTTGTACCTTTAATGTTAGGAGCACCTGATATAGCTTTCCCCCG
AATAAACAATATAAGATTTTGATTACTTCCCCCATCACTAACTTTATTAATTTCTAGAAG
AATTGTAGAAAATGGAGCAGGAACAGGATGAACAGTTTACCCCCCACTTTCATCTAATAT
TGCTCATGGAGGTAGATCAGTAGATTTAGCCATCTTTTCACTACATTTAGCAGGAATTTC
TTCTATTTTAGGAGCTATTAATTTTATTACTACTATTATTAATATAAAATTAAATAATTT
ATCTTTTGATCAAATACCTTTATTTGTTTGAGCAGTAGGAATTACTGCATTCTTATTATT
ATTATCATTACCAGTTTTA
>EU768929.1|Heliothis_phloxiphaga
AACATTATATTTTATCTTTGGAATTTGAGCAGGTATAGTAGGAACATCATTAAGTTTATT
AATTCGAGCAGAATTAGGTAATCCTGGATCTTTAATTGGTGATGATCAAATTTATAATAC
TATTGTTACAGCCCATGCTTTTATTATAATTTTTTTTATAGTAATACCAATTATAATTGG
AGGATTTGGAAATTGACTTGTACCTTTAATATTAGGGGCCCCCGATATAGCTTTTCCACG
TATAAATAATATAAGTTTTTGACTTCTTCCCCCATCATTAACTTTATTAATTTCAAGAAG
AATTGTAGAAAATGGAGCAGGAACAGGATGAACAGTTTATCCCCCACTTTCATCTAATAT
TGCACATGGAGGTAGATCTGTTGATCTAGCTATTTTTTCATTACATTTAGCTGGTATCTC
ATCTATTTTAGGAGCTATTAATTTTATTACAACTATTATTAATATAAAATTAAATAATTT
ATTTTTTGATCAAATACCTTTATTTGTTTGAGCAGTAGGAATTACTGCATTTTTATTATT
ATTATCACTACCTGTATTA
>EU768930.1|Heliothis_proruptus
AACATTGTATTTTATTTTTGGAATTTGAGCAGGAATAGTAGGAACATCATTAAGTTTATT
AATTCGAGCAGAATTAGGAAATCCTGGATCTTTAATTGGAGATGATCAAATTTACAATAC
TATTGTAACAGCTCATGCTTTTATTATAATTTTTTTTATAGTAATACCAATTATAATCGG
AGGATTTGGAAATTGACTTGTACCTTTAATATTAGGAGCTCCTGATATAGCTTTCCCACG
TATAAATAATATAAGTTTTTGACTTCTTCCCCCATCATTAACTTTATTAATTTCAAGAAG
AATTGTAGAAAATGGAGCAGGAACAGGATGAACAGTTTATCCCCCACTTTCATCTAATAT
TGCCCATGGAGGTAGCTCTGTAGATTTAGCTATTTTTTCCTTACATTTAGCTGGTATTTC
ATCTATTTTAGGAGCTATTAATTTTATTACAACTATTATTAATATAAAATTAAATAATTT
ATTTTTTGATCAAATACCTTTATTTGTTTGAGCAGTAGGGATTACTGCATTTTTACTATT
ACTATCATTACCAGTATTA
>EU768931.1|Heliothis_punctifera
AACATTATATTTTATTTTTGGAATTTGAGCAGGAATAGTAGGAACTTCATTAAGTTTATT
AATTCGAGCAGAATTAGGTAATCCTGGTTCATTAATTGGAGATGATCAAATTTATAATAC
TATTGTTACAGCTCATGCTTTTATTATAATTTTTTTTATAGTAATACCAATTATAATTGG
AGGATTTGGAAATTGACTTGTACCTTTAATATTAGGAGCACCTGATATAGCTTTCCCACG
AATAAATAATATAAGTTTTTGATTATTACCTCCATCATTAACTCTACTAATTTCAAGAAG
AATTGTAGAAAATGGAGCAGGAACAGGATGAACAGTTTATCCCCCACTTTCATCTAATAT
TGCCCATGGAGGAAGATCAGTAGATTTAGCTATTTTCTCTTTACATTTAGCAGGAATTTC
TTCTATTTTAGGAGCTATTAATTTTATTACTACTATTATTAATATAAAATTAAATAATTT
ATCTTTTGATCAAATACCTTTATTTGTTTGAGCAGTAGGGATTACTGCATTTTTATTATT
ATTATCTTTACCAGTTTTA
>EU768932.1|Heliothis_subflexa
AACATTATATTTTATTTTTGGAATTTGAGCTGGAATAGTAGGAACTTCTTTAAGTTTATT
GATTCGAGCAGAATTAGGTAATCCAGGATCTTTAATTGGAGATGATCAAATTTATAATAC
TATTGTTACAGCCCATGCTTTTATTATAATTTTTTTTATAGTTATACCAATTATAATTGG
TGGATTTGGAAACTGACTTGTACCTTTAATATTAGGAGCCCCCGATATAGCTTTCCCACG
TATAAATAATATAAGATTCTGATTATTACCCCCATCTTTAACTTTACTAATTTCTAGAAG
AATTGTAGAAAATGGAGCAGGAACAGGATGAACAGTTTATCCCCCACTTTCATCTAATAT
TGCTCATGGAGGTAGTTCAGTAGATCTAGCTATTTTCTCCCTTCATTTAGCTGGAATTTC
TTCTATTTTAGGAGCTATTAACTTTATTACTACTATTATTAATATAAAATTAAATAATTT
ATCTTTTGATCAAATACCTTTATTTATTTGAGCTGTAGGAATTACTGCATTTTTATTATT
ATTATCTTTACCAGTTTTA
>EU768933.1|Heliothis_virescens
AACATTATATTTTATTTTTGGAATTTGAGCTGGAATAGTTGGAACTTCTTTAAGTTTATT
AATTCGAGCAGAATTAGGTAATCCCGGTTCTTTAATTGGAGATGATCAAATCTATAATAC
TATTGTTACAGCTCATGCTTTTATTATAATTTTTTTCATAGTTATACCAATTATAATTGG
TGGATTTGGAAATTGACTTGTACCTTTAATATTAGGGGCCCCTGATATAGCTTTTCCTCG
TATAAATAATATAAGATTTTGATTATTACCCCCATCATTAACTTTATTAATTTCAAGAAG
AATTGTAGAAAATGGAGCANNNNNNNNNNNNNNNNNNNNNNNNNNNNNNNNNNNNNNNNN
NNNNNNNNNNNNNNNNNNNNNNNNNNNNNNNNNNNNNNNNNTTCACTTAGCAGGAATTTC
CTCTATCTTAGGAGCTATTAATTTTATTACCACTATTATTAATATAAAATTAAATAATTT
ATCTTTTGATCAAATACCTTTATTCATTTGAGCTGTAGGAATTACAGCATTTTTATTATT
ACTATCTTTACCAGTGTTA
>EU768934.1|Heliothis_viriplaca
AACATTATATTTCATTTTTGGAATTTGAGCAGGAATAGTAGGAACTTCTTTAAGTTTATT
AATTCGAGCAGAATTAGGTAATCCTGGATCCTTAATTGGAGATGATCAAATTTATAATAC
TATTGTCACAGCTCATGCTTTTATTATAATTTTTTTTATAGTAATACCAATTATAATTGG
AGGTTTTGGAAATTGACTTGTACCTTTAATATTAGGAGCACCTGATATAGCTTTCCCACG
AATAAATAATATAAGTTTTTGACTATTACCCCCATCATTAACTTTATTAATCTCAAGAAG
AATTGTAGAAAATGGAGCAGGAACAGGATGAACAGTTTATCCCCCACTTTCATCTAATAT
TGCTCATGGAGGAAGATCAGTAGATTTAGCCATTTTCTCTTTACATTTAGCTGGTATTTC
TTCTATTTTAGGAGCTATTAATTTTATTACTACTATTATTAATATAAAATTAAATAATTT
ATCTTTTGATCAAATACCTTTATTTGTTTGAGCAGTAGGAATTACTGCATTTTTACTATT
ATTATCATTACCAGTTTTA
>EU768935.1|Helicoverpa_armigera_armigera
AACATTATATTTTATTTTTGGAATTTGAGCAGGAATAGTAGGAACTTCTTTAAGTTTATT
AATTCGAGCAGAATTAGGTAATCCTGGATCTTTAATTGGAGATGATCAAATTTATAATAC
TATTGTTACAGCTCATGCTTTTATTATAATTTTTTTTATAGTTATACCAATTATAATTGG
TGGATTTGGTAATTGACTTGTACCTTTAATATTAGGAGCCCCTGATATAGCTTTCCCCCG
AATAAATAATATAAGTTTTTGATTACTTCCCCCTTCTTTAACTTTACTTATTTCAAGAAG
AATTGTAGAAAATGGAGCAGGAACAGGATGAACAGTTTACCCCCCACTTTCATCTAATAT
TGCACATGGAGGAAGATCAGTAGACCTAGCTATTTTTTCTTTACATTTAGCTGGAATCTC
ATCTATTTTAGGAGCAATTAATTTTATTACTACTATTATTAATATAAAATTAAATAGCTT
ATCTTTTGATCAAATGCCATTATTTATTTGAGCTGTAGGAATTACTGCATTTTTATTATT
ATTATCATTACCAGTTTTA
>EU768936.1|Helicoverpa_armigera_conferta
AACATTATATTTTATTTTTGGAATTTGAGCAGGAATAGTAGGAACTTCTTTAAGTTTATT
AATTCGAGCAGAATTAGGTAATCCTGGATCTTTAATTGGAGATGATCAAATTTATAATAC
TATTGTTACAGCTCATGCTTTTATTATAATTTTTTTTATAGTTATACCAATTATAATTGG
TGGATTTGGTAATTGACTTGTACCTTTAATATTAGGAGCCCCTGATATAGCTTTCCCCCG
AATAAATAATATAAGTTTTTGATTACTTCCCCCCTCTTTAACTTTACTTATTTCAAGAAG
AATTGTAGAAAATGGAGCAGGAACAGGATGAACAGTTTACCCCCCACTTTCATCTAATAT
TGCACATGGAGGAAGATCAGTAGATCTAGCTATTTTTTCTTTACATTTAGCTGGAATCTC
ATCTATTTTAGGAGCAATTAATTTTATTACTACTATTATTAATATAAAATTAAATAGCTT
ATCTTTTGATCAAATGCCATTATTTATTTGAGCTGTAGGAATTACTGCATTTTTATTATT
ATTATCATTACCAGTTTTA
>EU768937.1|Helicoverpa_assulta
AACATTATATTTTATTTTTGGAATTTGAGCTGGAATAGTAGGAACTTCTTTAAGTTTATT
AATTCGAGCAGAATTAGGTAATCCTGGGTCTTTAATTGGAGATGATCAAATTTATAATAC
TATTGTTACAGCTCATGCTTTTATTATAATTTTTTTTATAGTTATACCTATTATAATTGG
TGGATTTGGTAATTGACTTGTACCTTTAATATTAGGGGCCCCTGATATAGCTTTCCCCCG
AATAAATAATATAAGTTTTTGATTACTTCCCCCCTCTTTAACTTTACTTATTTCAAGAAG
AATTGTAGAAAATGGAGCAGGAACAGGATGAACAGTTTATCCCCCACTTTCATCTAATAT
TGCACATGGAGGAAGATCAGTAGATTTAGCTATTTTTTCCTTACATTTAGCTGGAATTTC
ATCTATTTTAGGAGCAATTAATTTTATTACAACTATTATTAATATAAAATTAAATAATTT
ATCTTTTGATCAAATACCTTTATTTATTTGAGCTGTAGGAATTACTGCATTTTTATTATT
ATTATCTTTACCAGTTTTA
>EU768938.1|Helicoverpa_gelotopoeon
AACATTATATTTTATTTTTGGAATTTGAGCAGGAATAGTAGGAACTTCTTTAAGTTTATT
AATTCGAGCAGAATTAGGTAATCCCGGATCTTTAATTGGAGATGATCAAATTTATAATAC
TATTGTTACAGCTCATGCTTTTATTATAATTTTTTTTATAGTTATACCAATTATAATTGG
TGGATTTGGTAATTGACTTGTACCTTTAATATTAGGAGCTCCTGATATAGCTTTCCCCCG
AATAAATAATATAAGCTTTTGATTACTTCCACCTTCTTTAACTTTACTTATTTCAAGAAG
AATTGTAGAAAATGGAGCAGGAACAGGATGAACAGTTTATCCCCCACTTTCATCTAATAT
TGCACATGGAGGAAGATCAGTAGACTTAGCTATTTTTTCCCTACATTTAGCTGGAATTTC
TTCTATTTTAGGAGCAATTAATTTTATTACCACCATTATTAACATAAAATTAAATAATTT
ATCTTTTGATCAAATACCATTATTTATTTGAGCTGTAGGAATTACTGCATTTTTATTATT
ATTATCTCTACCAGTTTTA
>EU768939.1|Helicoverpa_hawaiiensis
AACATTATATTTTATTTTTGGAATTTGAGCAGGAATAGTAGGAACTTCTTTAAGTTTATT
AATTCGAGCAGAATTAGGTAATCCTGGATCTTTAATTGGAGATGATCAAATTTATAATAC
TATTGTTACAGCACATGCTTTTATTATAATTTTCTTTATAGTTATACCAATTATAATTGG
TGGATTTGGTAATTGACTTGTACCTTTAATATTAGGAGCCCCTGATATAGCTTTCCCCCG
AATAAATAATATAAGTTTTTGATTACTTCCCCCCTCTTTAACTTTACTTATTTCAAGAAG
AATTGTAGAAAATGGAGCAGGAACAGGATGAACAGTTTATCCCCCACTTTCATCTAATAT
TGCACATGGAGGAAGATCAGTAGATTTAGCTATTTTTTCTTTGCACTTAGCTGGAATTTC
ATCTATTTTAGGAGCAATTAATTTTATTACAACTATTATTAATATAAAATTAAATAATTT
ATCTTTTGATCAAATACCATTATTTATTTGAGCTGTAGGAATTACCGCATTTTTATTATT
ATTATCATTACCAGTTTTA
>EU768940.1|Helicoverpa_pallida
AACATTATATTTTATTTTTGGAATTTGAGCAGGAATAGTAGGAACTTCTTTAAGTTTATT
AATTCGAGCAGAATTAGGTAATCCTGGATCTTTAATTGGAGATGATCAAATTTATAATAC
TATTGTTACAGCACATGCTTTTATTATAATTTTCTTTATAGTTATACCAATTATAATTGG
TGGATTTGGTAATTGACTTGTACCTTTAATATTAGGAGCCCCTGATATAGCTTTCCCTCG
AATAAATAATATAAGTTTTTGATTACTTCCCCCCTCTTTAACTTTACTTATTTCAAGAAG
AATTGTAGAAAATGGAGCAGGAACAGGATGAACAGTTTACCCCCCACTTTCATCTAATAT
TGCACATGGAGGAAGCTCAGTAGATTTAGCTATTTTTTCTTTACACTTGGCTGGAATTTC
ATCTATTTTAGGAGCAATTAATTTTATTACAACTATTATTAATATAAAATTAAATAATTT
ATCTTTTGATCAAATACCATTATTTATTTGAGCTGTAGGAATTACTGCATTTTTACTATT
ATTATCATTACCAGTTTTA
>EU768941.1|Helicoverpa_punctigera
AACATTATATTTTATTTTTGGAATTTGAGCAGGAATAGTAGGAACTTCTTTAAGATTATT
AATTCGAGCTGAATTAGGTAATCCTGGATCTTTAATTGGTGACGATCAAATTTATAATAC
TATTGTCACAGCTCATGCTTTCATTATAATTTTCTTTATAGTTATACCAATTATAATTGG
TGGATTTGGAAATTGACTTGTACCATTAATATTAGGAGCTCCAGATATAGCTTTCCCCCG
AATAAATAATATAAGTTTTTGATTACTTCCTCCCTCATTAACTTTACTTATTTCAAGAAG
AATTGTAGAAAATGGAGCAGGAACAGGATGAACAGTTTATCCCCCACTTTCATCTAATAT
TGCTCATGGAGGAAGATCTGTAGATTTAGCTATTTTCTCCCTTCATTTAGCTGGAATTTC
TTCTATTTTAGGAGCAATTAATTTTATTACTACTATTATTAATATAAAATTAAATAATTT
ATCTTTTGATCAAATACCATTATTTATTTGAGCAGTAGGAATTACTGCATTTTTATTATT
ACTATCTTTACCAGTTTTA
>EU768942.1|Helicoverpa_zea
AACATTATATTTTATTTTTGGAATTTGAGCAGGAATAGTAGGAACTTCTTTAAGTTTATT
AATTCGAGCAGAATTAGGTAATCCTGGATCTTTAATTGGAGATGATCAAATTTACAATAC
TATTGTCACAGCTCATGCTTTTATTATAATTTTTTTTATAGTTATACCAATTATAATTGG
TGGATTTGGTAATTGACTTGTACCTTTAATATTAGGGGCCCCTGATATAGCTTTCCCTCG
AATAAATAATATAAGTTTTTGATTACTCCCCCCTTCCCTAACTTTACTTATTTCAAGAAG
AATTGTAGAAAATGGAGCAGGAACAGGATGAACAGTTTATCCCCCACTTTCATCTAATAT
TGCACATGGAGGAAGATCAGTAGATTTAGCTATTTTTTCTTTACATTTAGCTGGAATTTC
ATCTATTTTAGGAGCAATTAATTTTATTACTACTATTATTAATATAAAATTAAATAATTT
ATCTTTTGATCAAATACCATTATTTATTTGAGCTGTAGGAATTACTGCATTTTTACTATT
ATTATCACTACCAGTTTTA
>EU768946.1|Pyrrhia_exprimens
AACATTATATTTTATTTTTGGAATTTGAGCAGGAATAGTTGGAACTTCACTAAGATTATT
AATTCGAGCTGAACTAGGAAATCCTGGATCTTTAATTGGAGATGATCAAATTTATAATAC
TATTGTAACAGCCCATGCCTTTATTATAATTTTTTTTATAGTTATACCTATTATAATTGG
AGGATTTGGAAATTGATTAGTGCCTTTAATATTAGGAGCTCCCGATATAGCTTTCCCCCG
AATAAATAATATAAGCTTTTGACTTTTACCCCCATCTTTAACATTATTAATTTCTAGAAG
AATCGTAGAAAATGGAGCAGGAACAGGATGAACAGTTTATCCCCCACTTTCATCTAATAT
TGCTCATGGAGGTAGTTCTGTAGATTTAGCTATTTTTTCCCTTCATTTAGCTGGAATTTC
ATCTATTTTAGGAGCTATTAATTTTATTACAACAATTATTAATATACGATTAAATAGTTT
ATCTTTTGATCAAATACCATTATTTATTTGAGCAGTAGGAATTACTGCATTTTTATTATT
ACTCTCATTACCTGTGTTA
>EU768947.1|Pyrrhia_adela
AACATTATATTTTATTTTTGGAATTTGGGCAGGAATAGTTGGAACTTCATTAAGATTATT
AATTCGAGCTGAACTAGGGAATCCTGGATCTTTAATTGGAGACGATCAAATCTATAATAC
TATTGTAACAGCTCATGCTTTTATTATAATTTTTTTTATAGTTATACCCATTATAATTGG
AGGATTTGGAAATTGATTAGTACCTTTAATATTAGGAGCCCCAGATATAGCTTTCCCCCG
AATAAATAATATAAGTTTTTGACTTTTACCCCCATCTTTAACATTATTAATTTCTAGAAG
AATTGTAGAAAATGGAGCAGGAACAGGATGAACAGTTTACCCCCCACTTTCATCTAACAT
TGCTCATGGAGGTAGTTCTGTAGATTTAGCCATTTTTTCACTTCATCTTGCTGGAATTTC
ATCTATTTTAGGAGCTATTAATTTTATTACAACAATTATTAATATACGATTAAACAACTT
ATCTTTCGATCAAATACCATTATTCATTTGAGCGGTAGGAATTACAGCATTTTTACTATT
ACTTTCATTACCTGTATTA
>EU768948.1|Rhodoecia_aurantiago
AACATTATATTTTATTTTTGGAATTTGAGCTGGAATAGTTGGTACATCTTTAAGATTATT
AATTCGTGCTGAATTAGGAAATCCTGGATCCTTAATTGGAGATGATCAAATTTATAATAC
TATTGTAACAGCTCATGCATTTATTATAATTTTCTTTATAGTTATACCTATTATAATTGG
AGGATTTGGAAATTGACTTGTACCTTTAATATTAGGAGCTCCAGATATGGCTTTTCCTCG
AATAAATAATATAAGTTTTTGACTTTTACCCCCATCTTTAACTTTATTAATTTCTAGAAG
AATTGTAGAAAATGGAGCAGGAACAGGATGAACAGTTTATCCCCCACTTTCATCTAATAT
TGCTCACGGAGGAAGATCAGTAGATTTAGCTATTTTTTCATTACATTTAGCTGGAATTTC
ATCTATTTTAGGAGCTATTAATTTTATTACAACAATTATCAATATACGATTAAACAATTT
ATCTTTTGATCAAATACCATTATTTATTTGAGCAGTAGGAATTACTGCATTTTTATTATT
ACTTTCTTTACCTGTTTTA
>EU768949.1|Schinia_arcigera
AACATTATATTTTATTTTTGGAATCTGAGCTGGTATAGTAGGAACTTCACTAAGATTATT
AATTCGAGCAGAATTGGGAAACCCAGGATCTTTAATTGGAGATGATCAAATTTATAATAC
TATTGTAACAGCACATGCTTTTATTATAATTTTTTTTATAGTTATACCAATTATAATTGG
AGGATTTGGAAATTGATTAGTACCTTTAATATTAGGAGCCCCAGATATAGCCTTCCCCCG
AATAAATAACATAAGTTTTTGACTCTTACCCCCATCTCTAACATTATTAATTTCTAGAAG
AATTGTAGAAAATGGAGCAGGAACAGGATGAACAGTTTATCCCCCACTTTCATCTAATAT
TGCTCATGGAGGTAGTTCTGTAGATTTAGCTATTTTTTCCCTACATTTGGCAGGAATTTC
TTCTATTTTAGGAGCTATTAATTTTATTACAACAATTATTAATATACGATTAAATAACTT
ATCTTTTGATCAAATACCCTTATTTATTTGAGCAGTAGGTATTACAGCATTTTTATTATT
ATTATCTTTACCTGTATTA
>EU768950.1|Schinia_gracilenta
AACATTATATTTTATTTTTGGAATTTGAGCTGGTATAGTAGGAACTTCTTTAAGATTATT
AATTCGAGCAGAATTAGGAAACCCAGGATCTCTAATTGGAGATGATCAAATTTATAATAC
TATTGTAACAGCACATGCTTTTATTATAATTTTTTTTATAGTTATACCAATTATAATTGG
AGGATTTGGAAATTGATTAGTACCTTTAATATTAGGAGCTCCAGATATGGCCTTTCCTCG
AATAAATAATATAAGTTTTTGACTTTTACCCCCCTCTTTAACATTATTAATCTCTAGAAG
AATTGTAGAAAATGGAGCAGGAACAGGATGAACAGTTTATCCCCCACTTTCATCTAATAT
TGCCCATGGAGGCAGTTCTGTAGATTTAGCTATTTTTTCTTTACATTTAGCAGGAATTTC
CTCTATTTTAGGAGCTATTAATTTTATTACAACAATTATTAACATACGATTAAATAATTT
ATCTTTTGATCAAATACCTTTATTTGTTTGAGCAGTAGGTATTACAGCATTTTTATTATT
ACTATCTTTACCTGTATTA
>EU768951.1|Schinia_cardui
GACATTATATTTTATTTTTGGAATCTGAGCTGGTATAGTAGGAACTTCTTTAAGATTATT
AATTCGAGCAGAATTAGGAAATCCTGGATCCTTAATTGGAGATGATCAAATTTATAATAC
TATTGTAACAGCACATGCTTTTATTATAATTTTTTTTATAGTTATACCAATTATAATTGG
AGGATTTGGAAATTGATTAGTACCTTTAATGTTAGGAGCCCCTGATATAGCCTTTCCTCG
AATAAATAATATAAGTTTTTGACTTTTACCCCCATCTTTAACATTACTAATTTCTAGAAG
AATTGTAGAAAATGGAGCAGGAACAGGATGAACAGTTTATCCCCCACTTTCATCTAATAT
TGCCCATGGAGGAAGTTCTGTAGATTTAGCTATTTTTTCTTTACATTTAGCTGGAATTTC
TTCTATTTTAGGAGCTATTAATTTTATTACAACAATTATTAATATACGATTAAATAATTT
ATCTTTTGATCAAATACCTTTATTTATTTGAGCTGTAGGTATTACAGCATTTTTATTATT
ATTATCTTTACCTGTATTA
>EU768952.1|Schinia_chrysella
AACATTATATTTTATTTTTGGAATTTGAGCTGGTATAGTAGGAACTTCTTTAAGATTATT
AATTCGAGCAGAATTAGGAACTCCTGGATCTTTAATTGGAGATGATCAAATTTATAATAC
TATTGTAACAGCACATGCTTTTATTATAATTTTTTTTATAGTTATACCAATTATAATTGG
AGGATTTGGAAATTGATTAGTACCTTTAATATTAGGAGCCCCAGATATAGCTTTCCCCCG
AATAAATAATATAAGTTTTTGACTTTTACCTCCATCTTTAACATTATTAATTTCTAGAAG
AATTGTAGAAAATGGAGCAGGAACAGGATGAACAGTTTATCCCCCACTTTCATCTAATAT
TGCTCATAGTGGTAGATCTGTAGATTTAGCTATTTTCTCTTTACATTTAGCAGGAATTTC
TTCTATTTTAGGAGCTATTAATTTTATTACAACAATTATTAATATACGATTAAATAATTT
ATCTTTTGATCAAATACCTTTATTTATTTGAGCAGTAGGTATTACAGCATTTTTATTAYT
ATTATCTTTACCTGTATTA
>EU768953.1|Schinia_coercita
AACATTATATTTTATTTTTGGAATTTGAGCCGGTATAGTAGGAACCTCCTTAAGATTATT
AATTCGAGCAGAATTAGGAAACCCTGGATCTTTAATTGGAGATGATCAAATTTATAATAC
TATTGTAACAGCGCATGCTTTTATTATAATTTTTTTCATAGTTATACCAATTATAATTGG
AGGATTTGGAAATTGATTAGTACCTTTAATATTAGGAGCTCCAGATATAGCTTTCCCTCG
AATAAATAATATAAGTTTTTGACTTTTACCCCCATCTTTAACCTTATTAATTTCTAGAAG
AATTGTAGAAAATGGAGCAGGAACAGGATGAACAGTTTATCCCCCACTTTCATCTAATAT
TGCTCATGGAGGTAGTTCTGTAGATTTAGCTATCTTTTCTTTACATTTAGCTGGAATTTC
TTCTATTTTAGGAGCTATTAATTTTATTACAACAATTATTAATATACGATTAAATAATCT
ATCTTTCGATCAAATACCTTTATTTGTTTGAGCAGTAGGTATTACAGCATTTTTATTATT
ATTATCTTTACCTGTATTA
>EU768954.1|Schinia_cognata
GACATTATATTTTATTTTTGGAATTTGAGCTGGTATAGTAGGAACTTCTTTAAGATTATT
AATTCGGGCAGAATTAGGAAATCCTGGATCTTTAATTGGAGATGATCAAATTTATAATAC
TATTGTAACAGCACATGCTTTTATCATAATTTTTTTTATAGTTATGCCAATTATAATTGG
AGGTTTTGGAAATTGATTAGTACCTTTAATATTAGGAGCCCCAGATATAGCCTTCCCCCG
AATAAATAATATAAGTTTTTGACTTTTACCTCCATCTTTAATATTATTAATTTCTAGAAG
AATTGTAGAAAATGGAGCAGGAACAGGATGAACAGTTTACCCCCCACTTTCATCTAATAT
TGCTCATGGAGGAAGCTCTGTAGATTTAGCCATTTTTTCTTTACATCTAGCTGGAATTTC
CTCTATTTTAGGAGCTATTAATTTTATTACTACAATTATTAATATACGATTAAATAATTT
ATCCTTTGATCAAATACCTTTATTCATTTGAGCTGTAGGTATTACAGCATTTTTATTATT
ATTATCTTTACCTGTTTTA
>EU768955.1|Schinia_felicitata
AACATTATATTTTATTTTTGGAATTTGAGCTGGTATATTAGGAACTTCATTAAGATTATT
AATTCGAGCTGAATTAGGAACTCCAGGATCTTTAATTGGAGATGATCAAATCTATAATAC
TATTGTAACAGCACATGCTTTTATCATAATTTTTTTTATAGTTATACCTATTATAATTGG
TGGATTTGGAAATTGACTTGTACCTTTAATATTAGGAGCCCCAGATATAGCTTTCCCTCG
AATAAATAATATAAGTTTTTGACTTTTACCCCCATCTTTAACATTATTAATTTCTAGAAG
AATTGTAGAAAATGGAGCAGGAACAGGATGAACAGTTTATCCCCCCCTTTCATCTAATAT
TGCCCATGGAGGTAGTTCTGTAGATTTAGCTATTTTTTCCCTCCACCTAGCAGGAATTTC
TTCTATCTTAGGAGCTATTAATTTTATTACTACAATTATTAATATACGATTAAATAATTT
ATCTTTTGATCAAATACCTTTATTTATTTGAGCTGTAGGTATTACAGCATTTTTACTATT
ATTATCTTTACCTGTATTA
>EU768956.1|Schinia_gaurae
AACATTATACTTTATTTTCGGAATTTGAGCTGGTATAGTAGGAACTTCATTAAGATTATT
AATTCGAGCTGAGTTAGGAAATCCTGGATCTTTAATTGGAGATGATCAAATTTATAATAC
TATTGTAACAGCACATGCCTTTATTATAATTTTTTTTATGGTAATACCTATTATAATTGG
TGGATTTGGTAATTGACTTGTACCTCTAATATTAGGAGCCCCAGATATAGCCTTCCCCCG
AATAAATAATATAAGATTTTGATTATTACCCCCATCTTTAACATTATTAATCTCTAGAAG
AATTGTAGAAAATGGAGCAGGAACAGGATGAACAGTGTACCCCCCACTTTCATCTAATAT
TGCTCATGGAGGTAGATCAGTAGATTTAGCTATTTTCTCCCTTCATTTAGCTGGAATTTC
TTCTATTTTAGGAGCTATCAATTTTATTACTACAATTATTAATATACGATTAAATAATTT
ATCTTTTGATCAAATACCTTTATTTATTTGAGCAGTAGGTATTACAGCATTCTTATTATT
ATTATCTTTACCTGTATTA
>EU768957.1|Schinia_sanguinea
AACATTATATTTTATTTTTGGAATTTGAGCTGGTATAGTAGGAACTTCATTAAGATTATT
AATTCGAGCAGAATTAGGAAATCCTGGATCTTTAATTGGAGATGATCAAATTTATAATAC
TATTGTAACAGCACATGCTTTTATTATAATTTTTTTTATGGTTATACCAATTATAATTGG
AGGATTTGGAAATTGATTAGTACCTTTAATATTAGGAGCCCCAGATATAGCTTTCCCCCG
AATAAATAATATAAGTTTTTGACTTTTACCCCCATCTTTAACATTACTAATTTCTAGAAG
AATTGTAGAAAATGGAGCAGGAACAGGATGAACAGTTTATCCCCCACTTTCATCTAATAT
TGCACATGGAGGTAGTTCTGTAGATTTAGCAATTTTTTCTTTACATTTAGCAGGAATTTC
TTCTATTTTAGGAGCTATTAATTTTATTACAACAATTATTAATATACGATTAAATAATTT
ATCTTTTGATCAAATACCTTTATTTGTTTGAGCAGTAGGTATTACAGCATTTTTATTATT
ATTATCTTTGCCTGTATTA
>EU768958.1|Schinia_jaguarina
AACATTATATTTTATTTTTGGAATTTGAGCTGGTATAGTAGGAACTTCATTAAGATTATT
AATTCGAGCTGAATTAGGAAACCCTGGATCTTTAATTGGAGATGATCAAATTTATAATAC
CATTGTAACAGCGCATGCTTTTATTATAATTTTTTTTATGGTTATACCAATTATAATTGG
TGGATTTGGAAATTGACTTGTACCTTTAATATTAGGAGCCCCAGATATAGCTTTCCCCCG
AATAAATAATATAAGTTTTTGACTTTTACCCCCATCTTTAACTTTATTAATTTCTAGAAG
AATTGTAGAAAATGGAGCAGGAACAGGATGAACAGTTTATCCCCCACTTTCATCCAATAT
TGCTCATGGAGGAAGATCTGTAGATTTAGCTATTTTTTCTTTACATTTAGCTGGAATTTC
TTCTATTTTAGGAGCTATTAATTTTATTACAACAATTATTAATATACGATTAAATAACTT
ATCTTTTGATCAAATACCTTTATTTGTATGAGCAGTAGGAATTACAGCATTCTTATTACT
ATTATCTTTACCAGTATTA
>EU768959.1|Schinia_ligeae
AACATTATATTTTATTTTTGGTATTTGAGCAGGTATAGTAGGAACTTCATTAAGATTATT
AATTCGAGCTGAATTAGGAAACCCCGGATCTTTAATTGGAGATGATCAAATTTATAATAC
TATTGTAACAGCTCATGCTTTTATTATAATTTTTTTTATAGTTATACCAATTATAATTGG
TGGTTTTGGAAATTGACTTGTACCTTTAATATTAGGAGCTCCAGATATAGCTTTCCCCCG
AATAAATAATATAAGTTTTTGATTTTTACCCCCATCTTTAACATTATTAATTTCTAGAAG
AATTGTAGAAAATGGAGCAGGCACAGGATGAACAGTATATCCCCCACTTTCATCTAATAT
TGCTCACGGAGGTAGATCAGTGGATTTAGCTATTTTTTCTCTTCATTTAGCTGGGATTTC
TTCTATTTTAGGTGCTATTAATTTTATTACAACAATTATTAATATACGATTAAATAATTT
ATCTTTTGATCAAATACCTTTATTTGTATGAGCAGTAGGAATTACAGCATTTTTATTATT
ATTATCCTTACCAGTATTA
>EU768960.1|Schinia_luxa
AACATTATATTTTATTTTTGGAATTTGAGCTGGTATAATAGGAACTTCATTAAGATTACT
AATTCGAGCTGAATTAGGAAATCCAGGATCTTTAATTGGAGATGATCAAATTTATAATAC
TATTGTAACAGCACATGCTTTTATTATAATTTTTTTTATAGTAATACCAATTATAATTGG
TGGATTTGGAAATTGACTTGTGCCTTTAATATTAGGAGCTCCAGATATGGCCTTTCCTCG
AATAAATAATATAAGATTTTGACTTTTACCCCCATCCTTAATATTATTAATTTCCAGAAG
AATTGTAGAAAATGGAGCAGGAACAGGATGAACAGTTTATCCCCCACTTTCATCTAATAT
TGCTCATAGAGGTAGTTCTGTAGATTTAACTATTTTTTCTTTACATTTAGCAGGAATTTC
TTCTATTTTAGGAGCTATTAATTTTATTACTACAATTATTAATATACGATTAAATAATTT
ATCTTTTGATCAAATACCTTTATTTGTGTGAGCTGTAGGTATTACAGCATTTTTATTATT
ATTATCTTTACCTGTATTA
>EU768961.1|Schinia_miniana
CACATTATATTTTATTTTTGGAATTTGAGCTGGTATAGTAGGAACTTCTTTAAGATTATT
AATTCGAGCTGAATTAGGAAATCCTGGATCTTTAATTGGAGATGATCAAATTTATAATAC
TATTGTAACAGCACATGCTTTTATTATAATTTTTTTTATAGTTATACCAATCATAATTGG
TGGATTTGGAAATTGATTAGTACCTTTAATATTAGGAGCTCCAGATATAGCTTTTCCTCG
AATAAATAATATAAGTTTTTGACTTTTACCTCCATCTTTAACTTTATTAATTTCAAGAAG
AATTGTAGAAAATGGAGCAGGAACAGGATGAACAGTTTACCCCCCACTTTCATCTAATAT
TGCCCATGGAGGTAGATCTGTAGACCTAGCTATTTTTTCATTACATTTAGCTGGTATTTC
TTCTATTTTAGGAGCTATTAACTTTATTACAACAATTATTAATATACGATTAAATAATTT
ATCTTTTGATCAAATACCTTTATTTATTTGAGCAGTAGGTATTACAGCATTTTTATTATT
ATTATCCCTACCTGTTTTA
>EU768962.1|Schinia_nundina
AACATTATATTTTATTTTTGGAATTTGAGCTGGTATAGTAGGAACCTCATTAAGATTATT
AATTCGAGCAGAATTAGGAAATCCTGGATCTTTAATTGGAGATGATCAAATTTATAATAC
TATTGTAACAGCCCATGCTTTTATTATAATTTTTTTTATAGTTATACCAATTATAATTGG
AGGATTTGGAAATTGATTAGTACCTTTAATATTAGGAGCCCCAGATATAGCTTTTCCACG
AATAAATAACATAAGTTTCTGACTTTTACCCCCATCTTTAACATTATTAATTTCTAGAAG
AATTGTAGAAAATGGAGCAGGAACAGGATGAACAGTTTACCCCCCACTTTCATCTAATAT
TGCCCATGGAGGCAGTTCTGTAGATTTAGCTATTTTTTCCTTACATTTAGCGGGAATTTC
TTCTATTTTAGGAGCTATTAACTTTATTACAACAATTATTAATATACGATTAAATAATTT
ATCTTTTGATCAAATACCTTTATTTATTTGAGCAGTAGGTATTACAGCATTTTTATTACT
ATTATCTCTACCTGTCCTA
>EU768965.1|Schinia_pulchripennis
AACATTATATTTTATTTTTGGAATTTGAGCTGGTATAGTAGGAACTTCATTAAGATTATT
AATTCGAGCTGAATTAGGAAATCCAGGATCTTTAATTGGAGATGATCAAATTTATAATAC
TATTGTAACAGCTCATGCTTTTATTATAATTTTTTTTATAGTTATACCAATTATAATTGG
AGGATTTGGAAATTGACTTGTACCCTTAATATTAGGAGCCCCAGATATAGCTTTCCCACG
AATAAATAATATAAGTTTTTGACTTCTACCCCCATCTTTAACTTTATTAATTTCTAGAAG
AATTGTAGAAAATGGAGCAGGAACAGGATGAACAGTTTATCCCCCACTTTCATCTAATAT
TGCCCATGGAGGTAGATCTGTAGATCTAGCTATTTTTTCTCTTCATTTAGCTGGTATTTC
TTCTATTTTAGGAGCTATTAATTTTATTACAACAATTATTAATATACGATTAAATAATTT
ATCTTTTGATCAAATACCTTTATTTGTTTGAGCTGTAGGAATTACAGCATTTTTATTATT
ATTATCTTTACCTGTATTA
>EU768966.1|Schinia_oleagina
AACATTATATTTTATTTTTGGAATTTGAGCTGGTATAGTAGGAACTTCTCTAAGATTATT
AATTCGAGCAGAATTAGGAAATCCTGGATCTTTAATTGGAGATGATCAAATTTATAATAC
TATCGTAACAGCTCATGCTTTTATTATAATTTTTTTTATAGTTATACCTATTATAATTGG
AGGATTTGGAAATTGATTAGTACCTTTAATATTAGGAGCTCCAGATATAGCTTTCCCCCG
AATAAATAATATAAGTTTTTGACTTTTACCCCCATCTTTAACATTATTAATTTCTAGAAG
AATTGTAGAAAATGGAGCAGGAACAGGATGAACAGTTTACCCCCCACTTTCATCTAATAT
TGCTCATGGAGGTAGCTCTGTAGATTTAGCTATTTTTTCTCTGCATTTAGCGGGAATTTC
TTCTATTTTAGGAGCTATTAATTTTATTACAACAATTATTAATATACGATTAAATAATTT
ATCTTTTGATCAAATACCTTTATTTATTTGAGCAGTAGGTATTACAGCATTTTTATTATT
ATTATCTTTACCTGTTTTA
>EU768967.1|Schinia_sueta
AACATTATATTTTATTTTTGGAATTTGAGCTGGTATAGTAGGAACTTCATTAAGATTATT
AATTCGAGCTGAATTAGGAAACCCAGGATCTTTAATTGGAGATGATCAAATTTATAATAC
TATTGTAACAGCACATGCTTTTATTATAATTTTTTTTATAGTTATACCAATTATAATTGG
TGGATTTGGAAATTGACTTGTACCTTTAATATTAGGAGCCCCAGATATAGCTTTCCCTCG
AATAAATAATATAAGTTTTTGACTTTTACCCCCATCTTTAACATTATTAATTTCTAGAAG
AATTGTAGAAAATGGAGCAGGAACAGGATGAACAGTTTACCCCCCACTTTCATCTAATAT
TGCTCATGGAGGTAGATCTGTTGATTTAGCTATTTTTTCATTACATTTAGCTGGAATTTC
TTCTATTTTAGGAGCTATTAATTTTATTACAACAATTATTAATATACGATTAAATAATTT
ATCTTTTGATCAAATACCTTTATTTGTATGAGCAGTAGGTATTACAGCATTTCTATTATT
ATTATCTTTACCTGTGTTA
>EU768968.1|Schinia_tertia
AACATTATATTTTATTTTTGGAATTTGAGCCGGTATAGTAGGAACTTCATTAAGATTATT
AATTCGAGCAGAATTAGGAAATCCTGGATCTTTAATTGGAGATGATCAAATTTATAATAC
TATTGTAACAGCACATGCCTTTATTATAATTTTTTTTATAGTTATACCAATTATAATTGG
AGGATTTGGAAATTGATTAGTACCTTTAATATTAGGAGCCCCAGATATAGCTTTTCCTCG
AATAAATAACATAAGTTTTTGACTTTTACCTCCATCTTTAACATTATTAATTTCTAGTAG
AATTGTAGAAAATGGAGCAGGAACAGGATGAACAGTTTATCCCCCACTGTCATCTAATAT
TGCCCATGGAGGCAGTTCTGTAGATTTAGCTATTTTTTCTTTACATTTAGCAGGAATTTC
TTCTATTTTAGGAGCTATTAATTTTATTACAACAATTATTAATATACGATTAAATAATTT
ATCTTTCGATCAAATACCTTTATTTATTTGAGCAGTAGGTATTACAGCATTTTTATTATT
ATTATCTCTACCTGTATTA
>EU768969.1|Schinia_trifascia
AACATTATATTTTATTTTTGGAATTTGAGCTGGTATAGTAGGAACTTCTCTAAGATTATT
AATTCGAGCAGAATTAGGAAACCCCGGATCTTTAATTGGAGATGATCAAATTTATAATAC
TATTGTAACAGCCCATGCTTTTATTATAATTTTTTTTATAGTTATACCAATCATAATTGG
AGGATTTGGAAATTGATTAGTACCTTTAATATTAGGGGCCCCAGATATAGCTTTCCCACG
AATAAATAATATAAGTTTCTGACTTTTACCCCCATCTTTAACATTATTAATTTCTAGAAG
AATTGTAGAAAATGGAGCAGGAACAGGATGAACAGTTTACCCCCCACTTTCATCTAATAT
TGCTCATGGAGGTAGCTCTGTAGATTTAGCTATTTTTTCCCTACATTTGGCAGGAATTTC
TTCTATTTTAGGAGCTATTAATTTTATTACAACAATTATTAATATACGATTAAATAATTT
ATCTTTTGATCAAATACCTTTATTTGTTTGAGCAGTAGGTATTACAGCATTCTTATTATT
ATTATCTTTACCTGTATTA
>EU768970.1|Schinia_vacciniae
AACATTATATTTTATTTTTGGAATTTGAGCTGGTATAGTAGGAACTTCCCTAAGATTATT
AATTCGAGCAGAACTAGGAACCCCTGGATCTTTAATTGGAGATGATCAAATTTATAATAC
TATTGTAACAGCACATGCTTTCATTATAATTTTTTTTATAGTTATACCAATCATAATTGG
AGGATTTGGAAATTGATTAGTACCTTTAATATTAGGAGCCCCAGATATAGCTTTCCCCCG
AATAAATAATATAAGTTTTTGACTTTTACCCCCATCTTTAACACTATTAATTTCTAGAAG
AATCGTAGAGAATGGAGCAGGAACAGGATGAACAGTTTACCCCCCACTTTCATCTAATAT
CGCTCATGGAGGTAGCTCCGTAGATTTAGCTATTTTTTCTTTACATTTAGCGGGAATTTC
TTCTATTTTAGGAGCTATTAATTTTATTACAACAATTATTAATATGCGATTAAATAATTT
ATCCTTTGATCAAATACCTTTATTTATTTGAGCAGTAGGTATTACAGCATTTTTATTATT
ATTATCTTTACCTGTATTA
>FN907970.1|Helicoverpa_zea
AACATTATATTTTATTTTTGGAATTTGAGCAGGAATAGTAGGAACTTCTTTAAGTTTATT
AATTCGAGCAGAATTAGGTAATCCTGGATCTTTAATTGGAGATGATCAAATTTACAATAC
TATTGTCACAGCTCATGCTTTTATTATAATTTTTTTTATAGTTATACCAATTATAATTGG
TGGATTTGGTAATTGACTTGTACCTTTAATATTAGGAGCCCCTGATATAGCTTTCCCTCG
AATAAATAATATAAGTTTTTGATTACTCCCCCCTTCCCTAACTTTACTTATTTCAAGAAG
AATTGTAGAAAATGGAGCAGGAACAGGATGAACAGTTTATCCCCCACTTTCATCTAATAT
TGCACATGGAGGAAGATCAGTAGATTTAGCTATTTTTTCTTTACATTTAGCTGGAATTTC
ATCTATTTTAGGAGCAATTAATTTTATTACTACTATTATTAATATAAAATTAAATAATTT
ATCTTTTGATCAAATACCATTATTTATTTGAGCTGTAGGAATTACTGCATTTTTACTATT
ATTATCACTACCAGTTTTA
>FN907971.1|Helicoverpa_zea
AACATTATATTTTATTTTTGGAATTTGAGCAGGAATAGTAGGAACTTCTTTAAGTTTATT
AATTCGAGCAGAATTAGGTAATCCTGGATCTTTAATTGGAGATGATCAAATTTACAATAC
TATTGTCACAGCTCATGCTTTTATTATAATTTTTTTTATAGTTATACCAATTATAATTGG
TGGATTTGGTAATTGACTTGTACCTTTAATATTAGGAGCCCCTGATATAGCTTTCCCTCG
AATAAATAATATAAGTTTTTGATTACTCCCCCCTTCCCTAACTTTACTTATTTCAAGAAG
AATTGTAGAAAATGGAGCAGGAACAGGATGAACAGTTTATCCCCCACTTTCATCTAATAT
TGCACATGGAGGAAGATCAGTAGATTTAGCTATTTTTTCTTTACATTTAGCTGGAATTTC
ATCTATTTTAGGAGCAATTAATTTTATTACTACTATTATTAATATAAAATTAAATAATTT
ATCTTTTGATCAAATACCATTATTTATTTGAGCTGTAGGAATTACTGCATTTTTACTATT
ATTATCACTACCAGTTTTA
>FN907972.1|Helicoverpa_zea
AACATTATATTTTATTTTTGGAATTTGAGCAGGAATAGTAGGAACTTCTTTAAGTTTATT
AATTCGAGCAGAATTAGGTAATCCTGGATCTTTAATTGGAGATGATCAAATTTACAATAC
TATTGTCACAGCTCATGCTTTTATTATAATTTTTTTTATAGTTATACCAATTATAATTGG
TGGATTTGGTAATTGACTTGTACCTTTAATATTAGGAGCCCCTGATATAGCTTTCCCTCG
AATAAATAATATAAGTTTTTGATTACTCCCCCCTTCCCTAACTTTACTTATTTCAAGAAG
AATTGTAGAAAATGGAGCAGGAACAGGATGAACAGTTTATCCCCCACTTTCATCTAATAT
TGCACATGGAGGAAGATCAGTAGATTTAGCTATTTTTTCTTTACATTTAGCTGGAATTTC
ATCTATTTTAGGAGCAATTAATTTTATTACTACTATTATTAATATAAAATTAAATAATTT
ATCTTTTGATCAAATACCATTATTTATTTGAGCTGTAGGAATTACTGCATTTTTACTATT
ATTATCACTACCAGTTTTA
>FN907979.1|Helicoverpa_armigera
AACATTATATTTTATTTTTGGAATTTGAGCAGGAATAGTAGGAACTTCTTTAAGTTTATT
AATTCGAGCAGAATTAGGTAATCCTGGATCTTTAATTGGAGATGATCAAATTTATAATAC
TATTGTTACAGCTCATGCTTTTATTATAATTTTTTTTATAGTTATACCAATTATAATTGG
TGGATTTGGTAATTGACTTGTACCTTTAATATTAGGAGCCCCTGATATAGCTTTCCCCCG
AATAAATAATATAAGTTTTTGATTACTTCCCCCTTCTTTAACTTTACTTATTTCAAGAAG
AATTGTAGAAAATGGAGCAGGAACAGGATGAACAGTTTACCCCCCACTTTCATCTAATAT
TGCACATGGAGGAAGATCAGTAGACCTAGCTATTTTTTCTTTACATTTAGCTGGAATCTC
ATCTATTTTAGGAGCAATTAATTTTATTACTACTATTATTAATATAAAATTAAATAGCTT
ATCTTTTGATCAAATACCATTATTTATTTGAGCTGTAGGAATTACTGCATTTTTATTATT
ATTATCATTACCAGTTTTA
>FN907980.1|Helicoverpa_armigera
AACATTATATTTTATTTTTGGAATTTGAGCAGGAATAGTAGGAACTTCTTTAAGTTTATT
AATTCGAGCAGAATTAGGTAATCCTGGATCTTTAATTGGAGATGATCAAATTTATAATAC
TATTGTTACAGCTCATGCTTTTATTATAATTTTTTTTATAGTTATACCAATTATAATTGG
TGGATTTGGTAATTGACTTGTACCTTTAATATTAGGAGCCCCTGATATAGCTTTCCCCCG
AATAAATAATATAAGTTTTTGATTACTTCCCCCTTCTTTATCTTTACTTATTTCAAGAAG
AATTGTAGAAAATGGAGCAGGAACAGGATGAACAGTTTACCCCCCACTTTCATCTAATAT
TGCACATGGAGGAAGATCAGTAGACCTAGCTATTTTTTCTTTACATTTAGCTGGAATCTC
ATCTATTTTAGGAGCAATTAATTTTATTACTACTATTATTAATATAAAATTAAATAGCTT
ATCTTTTGATCAAATACCATTATTTATTTGAGCTGTAGGAATTACTGCATTTTTATTATT
ATTATCATTACCAGTTTTA
>FN907988.1|Helicoverpa_armigera
AACATTATATTTTATTTTTGGAATTTGAGCAGGAATAGTAGGAACTTCTTTAAGTTTATT
AATTCGAGCAGAATTAGGTAATCCTGGATCTTTAATTGGAGATGATCAAATTTATAATAC
TATTGTTACAGCTCATGCTTTTATTATAATTTTTTTTATAGTTATACCAATTATAATTGG
TGGATTTGGTAATTGACTTGTACCTTTAATATTAGGAGCCCCTGATATAGCTTTCCCCCG
AATAAATAATATAAGTTTTTGATTACTTCCCCCTTCTTTAACTTTACTTATTTCAAGAAG
AATTGTAGAAAATGGAGCAGGAACAGGATGAACAGTTTACCCCCCACTTTCATCTAATAT
TGCACATGGAGGAAGATCAGTAGACCTAGCTATTTTTTCTTTACATTTAGCTGGAATCTC
ATCTATTTTAGGAGCAATTAATTTTATTACTACTATTATTAATATAAAATTAAATAGCTT
ATCTTTTGATCAAATACCATTATTTATTTGAGCTGTAGGAATTACTGCATTTTTATTATT
ATTATCATTACCAGTTTTA
>FN907989.1|Helicoverpa_armigera
AACATTATATTTTATTTTTGGAATTTGAGCAGGAATAGTAGGAACTTCTTTAAGTTTATT
AATTCGAGCAGAATTAGGTAATCCTGGATCTTTAATTGGAGATGATCAAATTTATAATAC
TATTGTTACAGCTCATGCTTTTATTATAATTTTTTTTATAGTTATACCAATTATAATTGG
TGGATTTGGTAATTGACTTGTACCTTTAATATTAGGAGCCCCTGATATAGCTTTCCCCCG
AATAAATAATATAAGTTTTTGATTACTTCCCCCTTCTTTAACTTTACTTATTTCAAGAAG
AATTGTAGAAAATGGAGCAGGAACAGGATGAACAGTTTACCCCCCACTTTCATCTAATAT
TGCACATGGAGGAAGATCAGTAGACCTAGCTATTTTTTCTTTACATTTAGCTGGAATCTC
ATCTATTTTAGGAGCAATTAATTTTATTACTACTATTATTAATATAAAATTAAATAGCTT
ATCTTTTGATCAAATACCATTATTTATTTGAGCTGTAGGAATTACTGCATTTTTATTATT
ATTATCATTACCAGTTTTA
>FN907995.1|Helicoverpa_armigera
AACATTATATTTTATTTTTGGAATTTGAGCAGGAATAGTAGGAACTTCTTTAAGTTTATT
AATTCGAGCAGAATTAGGTAATCCTGGATCTTTAATTGGAGATGATCAAATTTATAATAC
TATTGTTACAGCTCATGCTTTTATTATAATTTTTTTTATAGTTATACCAATTATAATTGG
TGGATTTGGTAATTGACTTGTACCTTTAATATTAGGAGCCCCTGATATAGCTTTCCCCCG
AATAAATAATATAAGTTTTTGATTACTTCCCCCTTCTTTAACTTTACTTATTTCAAGAAG
AATTGTAGAAAATGGAGCAGGAACAGGATGAACAGTTTACCCCCCACTTTCATCTAATAT
TGCACATGGAGGAAGATCAGTAGACCTAGCTATTTTTTCTTTACATTTAGCTGGAATCTC
ATCTATTTTAGGAGCAATTAATTTTATTACTACTATTATTAATATAAAATTAAATAGCTT
ATCTTTTGATCAAATACCATTATTTATTTGAGCTGTAGGAATTACTGCATTTTTATTATT
ATTATCATTACCAGTTTTA
>FN907996.1|Helicoverpa_armigera
AACATTATATTTTATTTTTGGAATTTGAGCAGGAATAGTAGGAACTTCTTTAAGTTTATT
AATTCGAGCAGAATTAGGTAATCCTGGATCTTTAATTGGAGATGATCAAATTTATAATAC
TATTGTTACAGCTCATGCTTTTATTATAATTTTTTTTATAGTTATACCAATTATAATTGG
TGGATTTGGTAATTGACTTGTACCTTTAATATTAGGAGCCCCTGATATAGCTTTCCCCCG
AATAAATAATATAAGTTTTTGATTACTTCCCCCTTCTTTAACTTTACTTATTTCAAGAAG
AATTGTAGAAAATGGAGCAGGAACAGGATGAACAGTTTACCCCCCACTTTCATCTAATAT
TGCACATGGAGGAAGATCAGTAGACCTAGCTATTTTTTCTTTACATTTAGCTGGAATCTC
ATCTATTTTAGGAGCAATTAATTTTATTACTACTATTATTAATATAAAATTAAATAGCTT
ATCTTTTGATCAAATGCCATTATTTATTTGAGCTGTAGGAATTACTGCATTTTTATTATT
ATTATCATTACCAGTTTTA
>FN907997.1|Helicoverpa_armigera
AACATTATATTTTATTTTTGGAATTTGAGCAGGAATAGTAGGAACTTCTTTAAGTTTATT
AATTCGAGCAGAATTAGGTAATCCTGGATCTTTAATTGGAGATGATCAAATTTATAATAC
TATTGTTACAGCTCATGCTTTTATTATAATTTTTTTTATAGTTATACCAATTATAATTGG
TGGATTTGGTAATTGACTTGTACCTTTAATATTAGGAGCCCCTGATATAGCTTTCCCCCG
AATAAATAATATAAGTTTTTGATTACTTCCCCCTTCTTTAACTTTACTTATTTCAAGAAG
AATTGTAGAAAATGGAGCAGGAACAGGATGAACAGTTTACCCCCCACTTTCATCTAATAT
TGCACATGGAGGAAGATCAGTAGACCTAGCTATTTTTTCTTTACATTTAGCTGGAATCTC
ATCTATTTTAGGAGCAATTAATTTTATTACTACTATTATTAATATAAAATTAAATAGCTT
ATCTTTTGATCAAATGCCATTATTTATTTGAGCTGTAGGAATTACTGCATTTTTATTATT
ATTATCATTACCAGTTTTA
>FN907998.1|Helicoverpa_armigera
AACATTATATTTTATTTTTGGAATTTGAGCAGGAATAGTAGGAACTTCTTTAAGTTTATT
AATTCGAGCAGAATTAGGTAATCCTGGATCTTTAATTGGAGATGATCAAATTTATAATAC
TATTGTTACAGCTCATGCTTTTATTATAATTTTTTTTATAGTTATACCAATTATAATTGG
TGGATTTGGTAATTGACTTGTACCTTTAATATTAGGAGCCCCTGATATAGCTTTCCCCCG
AATAAATAATATAAGTTTTTGATTACTTCCCCCTTCTTTAACTTTACTTATTTCAAGAAG
AATTGTAGAAAATGGAGCAGGAACAGGATGAACAGTTTACCCCCCACTTTCATCTAATAT
TGCACATGGAGGAAGATCAGTAGATCTAGCTATTTTTTCTTTACATTTAGCTGGAATCTC
ATCTATTTTAGGAGCAATTAATTTTATTACTACTATTATTAATATAAAATTAAATAGCTT
ATCTTTTGATCAAATACCATTATTTATTTGAGCTGTAGGAATTACTGCATTTTTATTATT
ATTATCATTACCAGTTTTA
>FN907999.1|Helicoverpa_armigera
AACATTATATTTTATTTTTGGAATTTGAGCAGGAATAGTAGGAACTTCTTTAAGTTTATT
AATTCGAGCAGAATTAGGTAATCCTGGATCTTTAATTGGAGATGATCAAATTTATAATAC
TATTGTTACAGCTCATGCTTTTATTATAATTTTTTTTATAGTTATACCAATTATAATTGG
TGGATTTGGTAATTGACTTGTACCTTTAATATTAGGAGCCCCTGATATAGCTTTCCCCCG
AATAAATAATATAAGTTTTTGATTACTTCCCCCTTCTTTAACTTTACTTATTTCAAGAAG
AATTGTAGAAAATGGAGCAGGAACAGGATGAACAGTTTACCCCCCACTTTCATCTAATAT
TGCACATGGAGGAAGATCAGTAGATCTAGCTATTTTTTCTTTACATTTAGCTGGAATCTC
ATCTATTTTAGGAGCAATTAATTTTATTACTACTATTATTAATATAAAATTAAATAGCTT
ATCTTTTGATCAAATGCCATTATTTATTTGAGCTGTAGGAATTACTGCATTTTTATTATT
ATTATCATTACCAGTTTTA
>FN908000.1|Helicoverpa_armigera
AACATTATATTTTATTTTTGGAATTTGAGCAGGAATAGTAGGAACTTCTTTAAGTTTATT
AATTCGAGCAGAATTAGGTAATCCTGGATCTTTAATTGGAGATGATCAAATTTATAATAC
TATTGTTACAGCTCATGCTTTTATTATAATTTTTTTTATAGTTATACCAATTATAATTGG
TGGATTTGGTAATTGACTTGTACCTTTAATATTAGGAGCCCCTGATATAGCTTTCCCCCG
AATAAATAATATAAGTTTTTGATTACTTCCCCCTTCTTTAACTTTACTTATTTCAAGAAG
AATTGTAGAAAATGGAGCAGGAACAGGATGAACAGTTTACCCCCCACTTTCATCTAATAT
TGCACATGGAGGAAGATCAGTAGACCTAGCTATTTTTTCTTTACATTTAGCTGGAATCTC
ATCTATTTTAGGAGCAATTAATTTTATTACTACTATTATTAATATAAAATTAAATAGCTT
ATCTTTTGATCAAATACCATTATTTATTTGAGCTGTAGGAATTACTGCATTTTTATTATT
ATTATCATTACCAGTTTTA
>FN908001.1|Helicoverpa_armigera
AACATTATATTTTATTTTTGGAATTTGAGCAGGAATAGTAGGAACTTCTTTAAGTTTATT
AATTCGAGCAGAATTAGGTAATCCTGGATCTTTAATTGGAGATGATCAAATTTATAATAC
TATTGTTACAGCTCATGCTTTTATTATAATTTTTTTTATAGTTATACCAATTATAATTGG
TGGATTTGGTAATTGACTTGTACCTTTAATATTAGGAGCCCCTGATATAGCTTTCCCCCG
AATAAATAATATAAGTTTTTGATTACTTCCCCCTTCTTTAACTTTACTTATTTCAAGAAG
AATTGTAGAAAACGGAGCAGGAACAGGATGAACAGTTTACCCCCCACTTTCATCTAATAT
TGCACATGGAGGAAGATCAGTAGACCTAGCTATTTTTTCTTTACATTTAGCTGGAATCTC
ATCTATTTTAGGAGCAATTAATTTTATTACTACTATTATTAATATAAAATTAAATAGCTT
ATCTTTTGATCAAATGCCATTATTTATTTGAGCTGTAGGAATTACTGCATTTTTATTATT
ATTATCATTACCAGTTTTA
>FN908002.1|Helicoverpa_armigera
AACATTATATTTTATTTTTGGAATTTGAGCAGGAATAGTGGGAACTTCTTTAAGTTTATT
AATTCGAGCAGAATTAGGTAATCCTGGATCTTTAATTGGAGATGATCAAATTTATAATAC
TATTGTTACAGCTCATGCTTTTATTATAATTTTTTTTATAGTTATACCAATTATAATTGG
TGGATTTGGTAATTGACTTGTACCTTTAATATTAGGAGCCCCTGATATAGCTTTCCCCCG
AATAAATAATATAAGTTTTTGATTACTTCCCCCTTCTTTAACTTTACTTATTTCAAGAAG
AATTGTAGAAAATGGAGCAGGAACAGGATGAACAGTTTACCCCCCACTTTCATCTAATAT
TGCACATGGAGGAAGATCAGTAGACCTAGCTATTTTTTCTTTACATTTAGCTGGAATCTC
ATCTATTTTAGGAGCAATTAATTTTATTACTACTATTATTAATATAAAATTAAATAGCTT
ATCTTTTGATCAAATACCATTATTTATTTGAGCTGTAGGAATTACTGCATTTTTACTATT
ATTATCATTACCAGTTTTA
>FN908003.1|Helicoverpa_armigera
AACATTATATTTTATTTTTGGAATTTGAGCAGGAATAGTAGGAACTTCTTTAAGTTTATT
AATTCGAGCAGAATTAGGTAATCCTGGATCTTTAATTGGAGATGATCAAATTTATAATAC
TATTGTTACAGCTCATGCTTTTATTATAATTTTTTTTATAGTTATACCAATTATAATTGG
TGGATTTGGTAATTGACTTGTACCTTTAATATTAGGAGCCCCTGATATAGCTTTCCCCCG
AATAAATAATATAAGTTTTTGATTACTTCCCCCTTCTTTAACTTTACTTATTTCAAGAAG
AATTGTAGAAAATGGAGCAGGAACAGGATGAACAGTTTACCCCCCACTTTCATCTAATAT
TGCACATGGAGGAAGATCAGTAGACCTAGCTATTTTTTCTTTACATTTAGCTGGAATCTC
ATCTATTTTAGGAGCAATTAATTTTATTACTACTATTATTAATATAAAATTAAATAGCTT
ATCTTTTGATCAAATACCATTATTTATTTGAGCTGTAGGAATTACTGCATTTTTATTATT
ATTATCATTACCAGTTTTA
>FN908005.1|Helicoverpa_armigera
AACATTATATTTTATTTTTGGAATTTGAGCAGGAATAGTAGGAACTTCTTTAAGTTTATT
AATTCGAGCAGAATTAGGTAATCCTGGATCTTTAATTGGAGATGATCAAATTTATAATAC
TATTGTTACAGCTCATGCTTTTATTATAATTTTTTTTATAGTTATACCAATTATAATTGG
TGGATTTGGTAATTGACTTGTACCTTTAATATTAGGAGCCCCTGATATAGCTTTCCCCCG
AATAAATAATATAAGTTTTTGATTACTTCCCCCTTCTTTAACTTTACTTATTTCAAGAAG
AATTGTAGAAAATGGAGCAGGAACAGGATGAACAGTTTACCCCCCACTTTCATCTAATAT
TGCACATGGAGGAAGATCAGTAGACCTAGCTATTTTTTCTTTACATTTAGCTGGAATCTC
ATCTATTTTAGGAGCAATTAATTTTATTACTACTATTATTAATATAAAATTAAATAGCTT
ATCTTTTGATCAAATACCATTATTTATTTGAGCTGTAGGAATTACTGCATTTTTATTATT
ATTATCATTACCAGTTTTA
>FN908006.1|Helicoverpa_armigera
AACATTATATTTTATTTTTGGAATTTGAGCAGGAATAGTAGGAACTTCTTTAAGTTTATT
AATTCGAGCAGAATTAGGTAATCCTGGATCTTTAATTGGAGATGATCAAATTTATAATAC
TATTGTTACAGCTCATGCTTTTATTATAATTTTTTTTATAGTTATACCAATTATAATTGG
TGGATTTGGTAATTGACTTGTACCTTTAATATTAGGGGCCCCTGATATAGCTTTCCCCCG
AATAAATAATATAAGTTTTTGATTACTTCCCCCTTCTTTAACTTTACTTATTTCAAGAAG
AATTGTAGAAAATGGAGCAGGAACAGGATGAACAGTTTACCCCCCACTTTCATCTAATAT
TGCACATGGAGGAAGATCAGTAGACCTAGCTATTTTTTCTTTACATTTAGCTGGAATCTC
ATCTATTTTAGGAGCAATTAATTTTATTACTACTATTATTAATATAAAATTAAATAGCTT
ATCTTTTGATCAAATGCCATTATTTATTTGAGCTGTAGGAATTACTGCATTTTTATTATT
ATTATCATTACCAGTTTTA
>FN908011.1|Helicoverpa_armigera
AACATTATATTTTATTTTTGGAATTTGAGCAGGAATAGTAGGAACTTCTTTAAGTTTATT
AATTCGAGCAGAATTAGGTAATCCTGGATCTTTAATTGGAGATGATCAAATTTATAATAC
TATTGTTACAGCTCATGCTTTTATTATAATTTTTTTTATAGTTATACCAATTATAATTGG
TGGATTTGGTAATTGACTTGTACCTTTAATATTAGGAGCCCCTGATATAGCTTTCCCCCG
AATAAATAATATAAGTTTTTGATTACTTCCCCCTTCTTTAACTTTACTTATTTCAAGAAG
AATTGTAGAAAATGGAGCAGGAACAGGATGAACAGTTTACCCCCCACTTTCATCTAATAT
TGCACATGGAGGAAGATCAGTAGACCTAGCTATTTTTTCTTTACATTTAGCTGGAATCTC
ATCTATTTTAGGAGCAATTAATTTTATTACTACTATTATTAATATAAAATTAAATAGCTT
ATCTTTTGATCAAATACCATTATTTATTTGAGCTGTAGGAATTACTGCATTTTTATTATT
ATTATCATTACCAGTTTTA
>FN908013.1|Helicoverpa_armigera
AACATTATATTTTATTTTTGGAATTTGAGCAGGAATAGTAGGAACTTCTTTAAGTTTATT
AATTCGAGCAGAATTAGGTAATCCTGGATCTTTAATTGGAGATGATCAAATTTATAATAC
TATTGTTACAGCTCATGCTTTTATTATAATTTTTTTTATAGTTATACCAATTATAATTGG
TGGATTTGGTAATTGACTTGTACCTTTAATATTAGGAGCCCCTGATATAGCTTTCCCCCG
AATAAATAATATAAGTTTTTGATTACTTCCCCCTTCTTTAACTTTACTTATTTCAAGAAG
AATTGTAGAAAATGGAGCAGGAACAGGATGAACAGTTTACCCCCCACTTTCATCTAATAT
TGCACATGGAGGAAGATCAGTAGACCTAGCTATTTTTTCTTTACATTTAGCTGGAATCTC
ATCTATTTTAGGAGCAATTAATTTTATTACTACTATTATTAATATAAAATTAAATAGCTT
ATCTTTTGATCAAATACCATTATTTATTTGAGCTGTAGGAATTACTGCATTTTTATTATT
ATTATCATTACCAGTTTTA
>FN908014.1|Helicoverpa_armigera
AACATTATATTTTATTTTTGGAATTTGAGCAGGAATAGTAGGAACTTCTTTAAGTTTATT
AATTCGAGCAGAATTAGGTAATCCTGGATCTTTAATTGGAGATGATCAAATTTATAATAC
TATTGTTACAGCTCATGCTTTTATTATAATTTTTTTTATAGTTATACCAATTATAATTGG
TGGATTTGGTAATTGACTTGTACCTTTAATATTAGGAGCCCCTGATATAGCTTTCCCCCG
AATAAATAATATAAGTTTTTGATTACTTCCCCCTTCTTTAACTTTACTTATTTCAAGAAG
AATTGTAGAAAATGGAGCAGGAACAGGATGAACAGTTTACCCCCCACTTTCATCTAATAT
TGCACATGGAGGAAGATCAGTAGACCTAGCTATTTTTTCTTTACATTTAGCTGGAATCTC
ATCTATTTTAGGAGCAATTAATTTTATTACTACTATTATTAATATAAAATTAAATAGCTT
ATCTTTTGATCAAATACCATTATTTATTTGAGCTGTAGGAATTACTGCATTTTTATTATT
ATTATCATTACCAGTTTTA
>FN908015.1|Helicoverpa_armigera
AACATTATATTTTATTTTTGGAATTTGAGCAGGAATAGTAGGAACTTCTTTAAGTTTATT
AATTCGAGCAGAATTAGGTAATCCTGGATCTTTAATTGGAGATGATCAAATTTATAATAC
TATTGTTACAGCTCATGCTTTTATTATAATTTTTTTTATAGTTATACCAATTATAATTGG
TGGATTTGGTAATTGACTTGTACCTTTAATATTAGGAGCCCCTGATATAGCTTTCCCCCG
AATAAATAATATAAGTTTTTGATTACTTCCCCCTTCTTTAACTTTACTTATTTCAAGAAG
AATTGTAGAAAATGGAGCAGGAACAGGATGAACAGTTTACCCCCCACTTTCATCTAATAT
TGCACATGGAGGAAGATCAGTAGACCTAGCTATTTTTTCTTTACATTTAGCTGGAATCTC
ATCTATTTTAGGAGCAATTAATTTTATTACTACTATTATTAATATAAAATTAAATAGCTT
ATCTTTTGATCAAATACCATTATTTATTTGAGCTGTAGGAATTACTGCATTTTTATTATT
ATTATCATTACCAGTTTTA
>FN908016.1|Helicoverpa_armigera
AACATTATATTTTATTTTTGGAATTTGAGCAGGAATAGTAGGAACTTCTTTAAGTTTATT
AATTCGAGCAGAATTAGGTAATCCTGGATCTTTAATTGGAGATGATCAAATTTATAATAC
TATTGTTACAGCTCATGCTTTTATTATAATTTTTTTTATAGTTATACCAATTATAATTGG
TGGATTTGGTAATTGACTTGTACCTTTAATATTAGGAGCCCCTGATATAGCTTTCCCCCG
AATAAATAATATAAGTTTTTGATTACTTCCCCCTTCTTTAACTTTACTTATTTCAAGAAG
AATTGTAGAAAATGGAGCAGGAACAGGATGAACAGTTTACCCCCCACTTTCATCTAATAT
TGCACATGGAGGAAGATCAGTAGACCTAGCTATTTTTTCTTTACATTTAGCTGGAATCTC
ATCTATTTTAGGAGCAATTAATTTTATTACTACTATTATTAATATAAAATTAAATAGCTT
ATCTTTTGATCAAATACCATTATTTATTTGAGCTGTAGGAATTACTGCATTTTTATTATT
ATTATCATTACCAGTTTTA
>FN908017.1|Helicoverpa_armigera
AACATTATATTTTATTTTTGGAATTTGAGCAGGAATAGTGGGAACTTCTTTAAGTTTATT
AATTCGAGCAGAATTAGGTAATCCTGGATCTTTAATTGGAGATGATCAAATTTATAATAC
TATTGTTACAGCTCATGCTTTTATTATAATTTTTTTTATAGTTATACCAATTATAATTGG
TGGATTTGGTAATTGACTTGTACCTTTAATATTAGGAGCCCCTGATATAGCTTTCCCCCG
AATAAATAATATAAGTTTTTGATTACTTCCCCCTTCTTTAACTTTACTTATTTCAAGAAG
AATTGTAGAAAATGGAGCAGGAACAGGATGAACAGTTTACCCCCCACTTTCATCTAATAT
TGCACATGGAGGAAGATCAGTAGACCTAGCTATTTTTTCTTTACATTTAGCTGGAATCTC
ATCTATTTTAGGAGCAATTAATTTTATTACTACTATTATTAATATAAAATTAAATAGCTT
ATCTTTTGATCAAATACCATTATTTATTTGAGCTGTAGGAATTACTGCATTTTTACTATT
ATTATCATTACCAGTTTTA
>FN908018.1|Helicoverpa_armigera
AACATTATATTTTATTTTTGGAATTTGAGCAGGAATAGTAGGAACTTCTTTAAGTTTATT
AATTCGAGCAGAATTAGGTAATCCTGGATCTTTAATTGGAGATGATCAAATTTATAATAC
TATTGTTACAGCTCATGCTTTTATTATAATTTTTTTTATAGTTATACCAATTATAATTGG
TGGATTTGGTAATTGACTTGTACCTTTAATATTAGGAGCCCCTGATATAGCTTTCCCCCG
AATAAATAATATAAGTTTTTGATTACTTCCCCCTTCTTTAACTTTACTTATTTCAAGAAG
AATTGTAGAAAATGGAGCAGGAACAGGATGAACAGTTTACCCCCCACTTTCATCTAATAT
TGCACATGGAGGAAGATCAGTAGACCTAGCTATTTTTTCTTTACATTTAGCTGGAATCTC
ATCTATTTTAGGAGCAATTAATTTTATTACTACTATTATTAATATAAAATTAAATAGCTT
ATCTTTTGATCAAATACCATTATTTATTTGAGCTGTAGGAATTACTGCATTTTTATTATT
ATTATCATTACCAGTTTTA
>FN908023.1|Helicoverpa_armigera
AACATTATATTTTATTTTTGGAATTTGAGCAGGAATAGTGGGAACTTCTTTAAGTTTATT
AATTCGAGCAGAATTAGGTAATCCTGGATCTTTAATTGGAGATGATCAAATTTATAATAC
TATTGTTACAGCTCATGCTTTTATTATAATTTTTTTTATAGTTATACCAATTATAATTGG
TGGATTTGGTAATTGACTTGTACCTTTAATATTAGGAGCCCCTGATATAGCTTTCCCCCG
AATAAATAATATAAGTTTTTGATTACTTCCCCCTTCTTTAACTTTACTTATTTCAAGAAG
AATTGTAGAAAATGGAGCAGGAACAGGATGAACAGTTTACCCCCCACTTTCATCTAATAT
TGCACATGGAGGAAGATCAGTAGACCTAGCTATTTTTTCTTTACATTTAGCTGGAATCTC
ATCTATTTTAGGAGCAATTAATTTTATTACTACTATTATTAATATAAAATTAAATAGCTT
ATCTTTTGATCAAATACCATTATTTATTTGAGCTGTAGGAATTACTGCATTTTTACTATT
ATTATCATTACCAGTTTTA
>FN908026.1|Helicoverpa_armigera
AACATTATATTTTATTTTTGGAATTTGAGCAGGAATAGTAGGAACTTCTTTAAGTTTATT
AATTCGAGCAGAATTAGGTAATCCTGGATCTTTAATTGGAGATGATCAAATTTATAATAC
TATTGTTACAGCTCATGCTTTTATTATAATTTTTTTTATAGTTATACCAATTATAATTGG
TGGATTTGGTAATTGACTTGTACCTTTAATATTAGGAGCCCCTGATATAGCTTTCCCCCG
AATAAATAATATAAGTTTTTGATTACTTCCCCCTTCTTTAACTTTACTTATTTCAAGAAG
AATTGTAGAAAATGGAGCAGGAACAGGATGAACAGTTTACCCCCCACTTTCATCTAATAT
TGCACATGGAGGAAGATCAGTAGACCTAGCTATTTTTTCTTTACATTTAGCTGGAATCTC
ATCTATTTTAGGAGCAATTAATTTTATTACTACTATTATTAATATAAAATTAAATAGCTT
ATCTTTTGATCAAATACCATTATTTATTTGAGCTGTAGGAATTACTGCATTTTTATTATT
ATTATCATTACCAGTTTTA
>GQ892840.1|Helicoverpa_armigera
AACATTATATTTTATTTTTGGAATTTGAGCAGGAATAGTAGGAACTTCTTTAAGTTTATT
AATTCGAGCAGAATTAGGTAATCCTGGATCTTTAATTGGAGATGATCAAATTTATAATAC
TATTGTTACAGCTCATGCTTTTATTATAATTTTTTTTATAGTTATACCAATTATAATTGG
TGGATTTGGTAATTGACTTGTACCTTTAATATTAGGAGCCCCTGATATAGCTTTCCCCCG
AATAAATAATATAAGTTTTTGGTTACTTCCCCCTTCTTTAACTTTACTTATTTCAAGAAG
AATTGTAGAAAATGGAGCAGGAACAGGATGAACAGTTTACCCCCCACTTTCATCTAATAT
TGCACATGGAGGAAGATCAGTAGACCTAGCTATTTTTTCTTTACATTTAGCTGGAATCTC
ATCTATTTTAGGAGCAATTAATTTTATTACTACTATTATTAATATAAAATTAAATAGCTT
ATCTTTTGATCAAATACCATTATTTATTTGAGCTGTAGGAATTACTGCATTTTTATTATT
ATTATCATTACCAGTTTTA
>GQ892841.1|Helicoverpa_assulta
AACATTATATTTTATTTTTGGAATTTGAGCTGGAATAGTAGGAACTTCTTTAAGTTTATT
AATTCGAGCAGAATTAGGTAATCCTGGGTCTTTAATTGGAGATGATCAAATTTATAATAC
TATTGTTACAGCTCATGCTTTTATTATAATTTTTTTTATAGTTATACCTATTATAATTGG
TGGATTTGGTAATTGACTTGTACCTTTAATATTAGGAGCCCCTGATATAGCTTTCCCCCG
AATAAATAATATAAGTTTTTGATTACTTCCCCCCTCTTTAACTTTACTTATTTCAAGAAG
AATTGTAGAAAATGGAGCAGGAACAGGATGAACAGTTTATCCCCCACTTTCATCTAATAT
TGCACATGGAGGAAGATCAGTAGATTTAGCTATTTTTTCCTTACATTTAGCTGGAATTTC
ATCTATTTTAGGAGCAATTAATTTTATTACAACTATTATTAATATAAAATTAAATAATTT
ATCTTTTGATCAAATACCTTTATTTATTTGAGCTGTAGGAATTACTGCATTTTTATTATT
ATTATCTTTACCAGTTTTA
>GQ892842.1|Helicoverpa_armigera
AACATTATATTTTATTTTTGGAATTTGAGCAGGAATAGTAGGAACTTCTTTAAGTTTATT
AATTCGAGCAGAATTAGGTAATCCTGGATCTTTAATTGGAGATGATCAAATTTATAATAC
TATTGTTACAGCTCATGCTTTTATTATAATTTTTTTTATAGTTATACCAATTATAATTGG
TGGATTTGGTAATTGACTTGTACCTTTAATATTAGGAGCCCCTGATATAGCTTTCCCCCG
AATAAATAATATAAGTTTTTGATTACTTCCCCCTTCTTTAACTTTACTTATTTCAAGAAG
AATTGTAGAAAATGGAGCAGGAACAGGATGAACAGTTTACCCCCCACTTTCATCTAATAT
TGCACATGGAGGAAGATCAGTAGATCTAGCTATTTTTTCTTTACATTTAGCTGGAATCTC
ATCTATTTTAGGAGCAATTAATTTTATTACTACTATTATTAATATAAAATTAAATAGCTT
ATCTTTTGATCAAATGCCATTATTTATTTGAGCTGTAGGAATTACTGCATTTTTATTATT
ATTATCATTACCAGTTTTA
>GQ892843.1|Helicoverpa_armigera
AACATTATATTTTATTTTTGGAATTTGAGCAGGAATAGTAGGAACTTCTTTAAGTTTATT
AATTCGAGCAGAATTAGGTAATCCTGGATCTTTAATTGGAGATGATCAAATTTATAATAC
TATTGTTACAGCTCATGCTTTTATTATAATTTTTTTTATAGTTATACCAATTATAATTGG
TGGATTTGGTAATTGACTTGTACCTTTAATATTAGGAGCCCCTGATATAGCTTTCCCCCG
AATAAATAATATAAGTTTTTGATTACTTCCCCCTTCTTTAACTTTACTTATTTCAAGAAG
AATTGTAGAAAATGGAGCAGGAACAGGATGAACAGTTTACCCCCCACTTTCATCTAATAT
TGCACATGGAGGAAGATCAGTAGACCTAGCTATTTTTTCTTTACATTTAGCTGGAATCTC
ATCTATTTTAGGAGCAATTAATTTTATTACTACTATTATTAATATAAAATTAAATAGCTT
ATCTTTTGATCAAATACCATTATTTATTTGAGCTGTAGGAATTACTGCATTTTTATTATT
ATTATCATTACCAGTTTTA
>GQ892844.1|Helicoverpa_armigera
AACATTATATTTTATTTTTGGAATTTGAGCAGGAATAGTAGGAACTTCTTTAAGTTTATT
AATTCGAGCAGAATTAGGTAATCCTGGATCTTTAATTGGAGATGATCAAATTTATAATAC
TATTGTTACAGCTCATGCTTTTATTATAATTTTTTTTATAGTTATACCAATTATAATTGG
TGGATTTGGTAATTGACTTGTACCTTTAATATTAGGAGCCCCTGATATAGCTTTCCCCCG
AATAAATAATATAAGTTTTTGGTTACTTCCCCCTTCTTTAACTTTACTTATTTCAAGAAG
AATTGTAGAAAATGGAGCAGGAACAGGATGAACAGTTTACCCCCCACTTTCATCTAATAT
TGCACATGGAGGAAGATCAGTAGACCTAGCTATTTTTTCTTTACATTTAGCTGGAATCTC
ATCTATTTTAGGAGCAATTAATTTTATTACTACTATTATTAATATAAAATTAAATAGCTT
ATCTTTTGATCAAATACCATTATTTATTTGAGCTGTAGGAATTACTGCATTTTTATTATT
ATTATCATTACCAGTTTTA
>GQ892845.1|Helicoverpa_armigera
AACATTATATTTTATTTTTGGAATTTGAGCAGGAATAGTAGGAACTTCTTTAAGTTTATT
AATTCGAGCAGAATTAGGTAATCCTGGATCTTTAATTGGAGATGATCAAATTTATAATAC
TATTGTTACAGCTCATGCTTTTATTATAATTTTTTTTATAGTTATACCAATTATAATTGG
TGGATTTGGTAATTGACTTGTACCTTTAATATTAGGAGCCCCTGATATAGCTTTCCCCCG
AATAAATAATATAAGTTTTTGGTTACTTCCCCCTTCTTTAACTTTACTTATTTCAAGAAG
AATTGTAGAAAATGGAGCAGGAACAGGATGAACAGTTTACCCCCCACTTTCATCTAATAT
TGCACATGGAGGAAGATCAGTAGACCTAGCTATTTTTTCTTTACATTTAGCTGGAATCTC
ATCTATTTTAGGAGCAATTAATTTTATTACTACTATTATTAATATAAAATTAAATAGCTT
ATCTTTTGATCAAATACCATTATTTATTTGAGCTGTAGGAATTACTGCATTTTTATTATT
ATTATCATTACCAGTTTTA
>GQ892846.1|Helicoverpa_armigera
AACATTATATTTTATTTTTGGAATTTGAGCAGGAATAGTAGGAACTTCTTTAAGTTTATT
AATTCGAGCAGAATTAGGTAATCCTGGATCTTTAATTGGAGATGATCAAATTTATAATAC
TATTGTTACAGCTCATGCTTTTATTATAATTTTTTTTATAGTTATACCAATTATAATTGG
GGGATTTGGTAATTGACTTGTACCTTTAATATTAGGAGCCCCTGATATAGCTTTCCCCCG
AATAAATAATATAAGTTTTTGATTACTTCCCCCTTCTTTAACTTTACTTATTTCAAGAAG
AATTGTAGAAAATGGAGCAGGAACAGGATGAACAGTTTACCCCCCACTTTCATCTAATAT
TGCACATGGAGGAAGATCAGTAGACCTAGCTATTTTTTCTTTACATTTAGCTGGAATCTC
ATCTATTTTAGGAGCAATTAATTTTATTACTACTATTATTAATATAAAATTAAATAGCTT
ATCTTTTGATCAAATGCCATTATTTATTTGAGCTGTAGGAATTACTGCATTTTTATTATT
ATTATCATTACCAGTTTTA
>GQ892847.1|Helicoverpa_armigera
AACATTATATTTTATTTTTGGAATTTGAGCAGGAATAGTAGGAACTTCTTTAAGTTTATT
AATTCGAGCAGAATTAGGTAATCCTGGATCTTTAATTGGAGATGATCAAATTTATAATAC
TATTGTTACAGCTCATGCTTTTATTATAATTTTTTTTATAGTTATACCAATTATAATTGG
TGGATTTGGTAATTGACTTGTACCTTTAATATTAGGAGCCCCTGATATAGCTTTCCCCCG
AATAAATAATATAAGTTTTTGATTACTTCCCCCTTCTTTAACTTTACTTATTTCAAGAAG
AATTGTAGAAAATGGAGCAGGAACAGGATGAACAGTTTACCCCCCACTTTCATCTAATAT
TGCACATGGAGGAAGATCAGTAGACCTAGCTATTTTTTCTTTACATTTAGCTGGAATCTC
ATCTATTTTAGGAGCAATTAATTTTATTACTACTATTATTAATATAAAATTAAATAGCTT
ATCTTTTGATCAAATGCCATTATTTATTTGAGCTGTAGGAATTACTGCATTTTTATTATT
ATTATCATTACCAGTTTTA
>GQ892848.1|Helicoverpa_armigera
AACATTATATTTTATTTTTGGAATTTGAGCAGGAATAGTAGGAACTTCTTTAAGTTTATT
AATTCGAGCAGAATTAGGTAATCCTGGATCTTTAATTGGAGATGATCAAATTTATAATAC
TATTGTTACAGCTCATGCTTTTATTATAATTTTTTTTATAGTTATACCAATTATAATTGG
TGGATTTGGTAATTGACTTGTACCTTTAATATTAGGAGCCCCTGATATAGCTTTCCCCCG
AATAAATAATATAAGTTTTTGATTACTTCCCCCTTCTTTAACTTTACTTATTTCAAGAAG
AATTGTAGAAAATGGAGCAGGAACAGGATGAACAGTTTACCCCCCACTTTCATCTAATAT
TGCACATGGAGGAAGATCAGTAGACCTAGCTATTTTTTCTTTACATTTAGCTGGAATCTC
ATCTATTTTAGGAGCAATTAATTTTATTACTACTATTATTAATATAAAATTAAATAGCTT
ATCTTTTGATCAAATACCATTATTTATTTGAGCTGTAGGAATTACTGCATTTTTATTATT
ATTATCATTACCAGTTTTA
>GQ892849.1|Helicoverpa_armigera
AACATTATATTTTATTTTTGGAATTTGAGCAGGAATAGTAGGAACTTCTTTAAGTTTATT
AATTCGAGCAGAATTAGGTAATCCTGGATCTTTAATTGGAGATGATCAAATTTATAATAC
TATTGTTACAGCTCATGCTTTTATTATAATTTTTTTTATAGTTATACCAATTATAATTGG
TGGATTTGGTAATTGACTTGTACCTTTAATATTAGGAGCCCCTGATATAGCTTTCCCCCG
AATAAATAATATAAGTTTTTGATTACTTCCCCCCTCTTTAACTTTACTTATTTCAAGAAG
AATTGTAGAAAATGGAGCAGGAACAGGATGAACAGTTTACCCCCCACTTTCATCTAATAT
TGCACATGGAGGAAGATCAGTAGACCTAGCTATTTTTTCTTTACATTTAGCTGGAATCTC
ATCTATTTTAGGAGCAATTAATTTTATTACTACTATTATTAATATAAAATTAAATAGCTT
ATCTTTTGATCAAATGCCATTATTTATTTGAGCTGTAGGAATTACTGCATTTTTATTATT
ATTATCATTACCAGTTTTA
>GQ892850.1|Helicoverpa_armigera
AACATTATATTTTATTTTTGGAATTTGAGCAGGAATAGTAGGAACTTCTTTAAGTTTATT
AATTCGAGCAGAATTAGGTAATCCTGGATCTTTAATTGGAGATGATCAAATTTATAATAC
TATTGTTACAGCTCATGCTTTTATTATAATTTTTTTTATAGTTATACCAATTATAATTGG
TGGATTTGGTAATTGACTTGTACCTTTAATATTAGGAGCCCCTGATATAGCTTTCCCCCG
AATAAATAATATAAGTTTTTGATTACTTCCCCCTTCTTTAACTTTGCTTATTTCAAGAAG
AATTGTAGAAAACGGAGCAGGAACAGGATGAACAGTTTACCCCCCACTTTCATCTAATAT
TGCACATGGAGGAAGATCAGTAGACCTAGCTATTTTTTCTTTACATTTAGCTGGAATCTC
ATCTATTTTAGGAGCAATTAATTTTATTACTACTATTATTAATATAAAATTAAATAGCTT
ATCTTTTGATCAAATACCATTATTTATTTGAGCTGTAGGAATTACTGCATTTTTATTATT
ATTATCATTACCAGTTTTA
>GQ892851.1|Helicoverpa_armigera
AACATTATATTTTATTTTTGGAATTTGAGCAGGAATAGTAGGAACTTCTTTAAGTTTATT
AATTCGAGCAGAATTAGGTAATCCTGGATCTTTAATTGGAGATGATCAAATTTATAATAC
TATTGTTACAGCTCATGCTTTTATTATAATTTTTTTTATAGTTATACCAATTATAATTGG
TGGATTTGGTAATTGACTTGTACCTTTAATATTAGGAGCCCCTGATATAGCTTTCCCCCG
AATAAATAATATAAGTTTTTGGTTACTTCCCCCTTCTTTAACTTTACTTATTTCAAGAAG
AATTGTAGAAAATGGAGCAGGAACAGGATGAACAGTTTACCCCCCACTTTCATCTAATAT
TGCACATGGAGGAAGATCAGTAGACCTAGCTATTTTTTCTTTACATTTAGCTGGAATCTC
ATCTATTTTAGGAGCAATTAATTTTATTACTACTATTATTAATATAAAATTAAATAGCTT
ATCTTTTGATCAAATACCATTATTTATTTGAGCTGTAGGAATTACTGCATTTTTATTATT
ATTATCATTACCAGTTTTA
>GQ892852.1|Helicoverpa_armigera
AACATTATATTTTATTTTTGGAATTTGAGCAGGAATAGTAGGAACTTCTTTAAGTTTATT
AATTCGAGCAGAATTAGGTAATCCTGGATCTTTAATTGGAGATGATCAAATTTATAATAC
TATTGTTACAGCTCATGCTTTTATTATAATTTTTTTTATAGTTATACCAATTATAATTGG
TGGATTTGGTAATTGACTTGTACCTTTAATATTAGGAGCCCCTGATATAGCTTTCCCCCG
AATAAATAATATAAGTTTTTGGTTACTTCCCCCTTCTTTAACTTTACTTATTTCAAGAAG
AATTGTAGAAAATGGAGCAGGAACAGGATGAACAGTTTACCCCCCACTTTCATCTAATAT
TGCACATGGAGGAAGATCAGTAGACCTAGCTATTTTTTCTTTACATTTAGCTGGAATCTC
ATCTATTTTAGGAGCAATTAATTTTATTACTACTATTATTAATATAAAATTAAATAGCTT
ATCTTTTGATCAAATACCATTATTTATTTGAGCTGTAGGAATTACTGCATTTTTATTATT
ATTATCATTACCAGTTTTA
>GQ892853.1|Helicoverpa_armigera
AACATTATATTTTATTTTTGGAATTTGAGCAGGAATAGTAGGAACTTCTTTAAGTTTATT
AATTCGAGCAGAATTAGGTAATCCTGGATCTTTAATTGGAGATGATCAAATTTATAATAC
TATTGTTACAGCTCATGCTTTTATTATAATTTTTTTTATAGTTATACCAATTATAATTGG
GGGATTTGGTAATTGACTTGTACCTTTAATATTAGGAGCCCCTGATATAGCTTTCCCCCG
AATAAATAATATAAGTTTTTGATTACTTCCCCCTTCTTTAACTTTACTTATTTCAAGAAG
AATTGTAGAAAACGGAGCAGGAACAGGATGAACAGTTTACCCCCCACTTTCATCTAATAT
TGCACATGGAGGAAGATCAGTAGACCTAGCTATTTTTTCTTTACATTTAGCTGGAATCTC
ATCTATTTTAGGAGCAATTAATTTTATTACTACTATTATTAATATAAAATTAAATAGCTT
ATCTTTTGATCAAATGCCATTATTTATTTGAGCTGTAGGAATTACTGCATTTTTATTATT
ATTATCATTACCAGTTTTA
>GQ892854.1|Helicoverpa_armigera
AACATTATATTTTATTTTTGGAATTTGAGCAGGAATAGTGGGAACTTCTTTAAGTTTATT
AATTCGAGCAGAATTAGGTAATCCTGGATCTTTAATTGGAGATGATCAAATTTATAATAC
TATTGTTACAGCTCATGCTTTTATTATAATTTTTTTTATAGTTATACCAATTATAATTGG
TGGATTTGGTAATTGACTTGTACCTTTAATATTAGGAGCCCCTGATATAGCTTTCCCCCG
AATAAATAATATAAGTTTTTGATTACTTCCCCCTTCTTTAACTTTACTTATTTCAAGAAG
AATTGTAGAAAATGGAGCAGGAACAGGATGAACAGTTTACCCCCCACTTTCATCTAATAT
TGCACATGGAGGAAGATCAGTAGACCTAGCTATTTTTTCTTTACATTTAGCTGGAATCTC
ATCTATTTTAGGAGCAATTAATTTTATTACTACTATTATTAATATAAAATTAAATAGCTT
ATCTTTTGATCAAATACCATTATTTATTTGAGCTGTAGGAATTACTGCATTTTTACTATT
ATTATCATTACCAGTTTTA
>GQ892855.1|Helicoverpa_armigera
AACATTATATTTTATTTTTGGAATTTGAGCAGGAATAGTAGGAACTTCTTTAAGTTTATT
AATTCGAGCAGAATTAGGTAATCCTGGATCTTTAATTGGAGATGATCAAATTTATAATAC
TATTGTTACAGCTCATGCTTTTATTATAATTTTTTTTATAGTTATACCAATTATAATTGG
TGGATTTGGTAATTGACTTGTACCTTTAATATTAGGAGCCCCTGATATAGCTTTCCCCCG
AATAAATAATATAAGTTTTTGATTACTTCCCCCTTCTTTAACTTTACTTATTTCAAGAAG
AATTGTAGAAAATGGAGCAGGAACAGGATGAACAGTTTACCCCCCACTTTCATCTAATAT
TGCACATGGAGGAAGATCAGTAGACCTAGCTATTTTTTCTTTACATTTAGCTGGAATCTC
ATCTATTTTAGGAGCAATTAATTTTATTACTACTATTATTAATATAAAATTAAATAGCTT
ATCTTTTGATCAAATACCATTATTTATTTGAGCTGTAGGAATTACTGCATTTTTATTATT
ATTATCATTACCAGTTTTA
>GQ892856.1|Helicoverpa_assulta
AACATTATATTTTATTTTTGGAATTTGAGCTGGAATAGTAGGAACTTCTTTAAGTTTATT
AATTCGAGCAGAATTAGGTAATCCTGGGTCTTTAATTGGAGATGATCAAATTTATAATAC
TATTGTTACAGCTCATGCTTTTATTATAATTTTTTTTATAGTTATACCTATTATAATTGG
TGGATTTGGTAATTGACTTGTACCTTTAATATTAGGGGCCCCTGATATAGCTTTCCCCCG
AATAAATAATATAAGTTTTTGATTACTTCCCCCCTCTTTAACTTTACTTATTTCAAGAAG
AATTGTAGAAAATGGAGCAGGAACAGGATGAACAGTTTATCCCCCACTTTCATCTAATAT
TGCACATGGAGGAAGATCAGTAGATTTAGCTATTTTTTCCTTACATTTAGCTGGAATTTC
ATCTATTTTAGGAGCAATTAATTTTATTACAACTATTATTAATATAAAATTAAATAATTT
ATCTTTTGATCAAATACCTTTATTTATTTGAGCTGTAGGAATTACTGCATTTTTATTATT
ATTATCTTTACCAGTTTTA
>GQ892857.1|Helicoverpa_assulta
AACATTATATTTTATTTTTGGAATTTGAGCTGGAATAGTAGGAACTTCTTTAAGTTTATT
AATTCGAGCAGAATTAGGTAATCCTGGGTCTTTAATTGGAGATGATCAAATTTATAATAC
TATTGTTACAGCTCATGCTTTTATTATAATTTTTTTTATAGTTATACCTATTATAATTGG
TGGATTTGGTAATTGACTTGTACCTTTAATATTAGGGGCCCCTGATATAGCTTTCCCCCG
AATAAATAATATAAGTTTTTGATTACTTCCCCCCTCTTTAACTTTACTTATTTCAAGAAG
AATTGTAGAAAATGGAGCAGGAACAGGATGAACAGTTTATCCCCCACTTTCATCTAATAT
TGCACATGGAGGAAGATCAGTAGATTTAGCTATTTTTTCCTTACATTTAGCTGGAATTTC
ATCTATTTTAGGAGCAATTAATTTTATTACAACTATTATTAATATAAAATTAAATAATTT
ATCTTTTGATCAAATGCCTTTATTTATTTGAGCTGTAGGAATTACTGCATTTTTATTATT
ATTATCTTTACCAGTTTTA
>GQ892858.1|Helicoverpa_assulta
AACATTATATTTTATTTTTGGAATTTGAGCTGGAATAGTAGGAACTTCTTTAAGTTTATT
AATTCGAGCAGAATTAGGTAATCCTGGGTCTTTAATTGGAGATGATCAAATTTATAATAC
TATTGTTACAGCTCATGCTTTTATTATAATTTTTTTTATAGTTATACCTATTATAATTGG
TGGATTTGGTAATTGACTTGTACCTTTAATATTAGGAGCCCCTGATATAGCTTTCCCCCG
AATAAATAATATAAGTTTTTGATTACTTCCCCCCTCTTTAACTTTACTTATTTCAAGAAG
AATTGTAGAAAATGGAGCAGGAACAGGATGAACAGTTTATCCCCCACTTTCATCTAATAT
TGCACATGGAGGAAGATCAGTAGATTTAGCTATTTTTTCCTTACATTTAGCTGGAATTTC
ATCTATTTTAGGAGCAATTAATTTTATTACAACTATTATTAATATAAAATTAAATAATTT
ATCTTTTGATCAAATACCTTTATTTATTTGAGCTGTAGGAATTACTGCATTTTTATTATT
ATTATCTTTACCAGTTTTA
>GQ892859.1|Helicoverpa_assulta
AACATTATATTTTATTTTTGGAATTTGAGCTGGAATAGTAGGAACTTCTTTAAGTTTATT
AATTCGAGCAGAATTAGGTAATCCTGGGTCTTTAATTGGAGATGATCAAATTTATAATAC
TATTGTTACAGCTCATGCTTTTATTATAATTTTTTTTATAGTTATACCTATTATAATTGG
TGGATTTGGTAATTGACTTGTACCTTTAATATTAGGAGCCCCTGATATAGCTTTCCCCCG
AATAAATAATATAAGTTTTTGATTACTTCCCCCCTCTTTAACTTTACTTATTTCAAGAAG
AATTGTAGAAAATGGAGCAGGAACAGGATGAACAGTTTATCCCCCACTTTCATCTAATAT
TGCACATGGAGGAAGATCAGTAGATTTAGCTATTTTTTCCTTACATTTAGCTGGAATTTC
ATCTATTTTAGGAGCAATTAATTTTATTACAACTATTATTAATATAAAATTAAATAATTT
ATCTTTTGATCAAATACCTTTATTTATTTGAGCTGTAGGAATTACTGCATTTTTATTATT
ATTATCTTTACCAGTTTTA
>GQ892860.1|Helicoverpa_assulta
AACATTATATTTTATTTTTGGAATTTGAGCTGGAATAGTAGGAACTTCTTTAAGTTTATT
AATTCGAGCAGAATTAGGTAATCCTGGGTCTTTAATTGGAGATGATCAAATTTATAATAC
TATTGTTACAGCTCATGCTTTTATTATAATTTTTTTTATAGTTATACCTATTATAATTGG
TGGATTTGGTAATTGACTTGTACCTTTAATATTAGGGGCCCCTGATATAGCTTTCCCCCG
AATAAATAATATAAGTTTTTGATTACTTCCCCCCTCTTTAACTTTACTTATTTCAAGAAG
AATTGTAGAAAATGGAGCAGGAACAGGATGAACAGTTTATCCCCCACTTTCATCTAATAT
TGCACATGGAGGAAGATCAGTAGATTTAGCTATTTTTTCCTTACATTTAGCTGGAATTTC
ATCTATTTTAGGAGCAATTAATTTTATTACAACTATTATTAATATAAAATTAAATAATTT
ATCTTTTGATCAAATGCCTTTATTTATTTGAGCTGTAGGAATTACTGCATTTTTATTATT
ATTATCTTTACCAGTTTTA
>GQ892861.1|Helicoverpa_assulta
AACATTATATTTTATTTTTGGAATTTGAGCTGGAATAGTAGGAACTTCTTTAAGTTTATT
AATTCGAGCAGAATTAGGTAATCCTGGGTCTTTAATTGGAGATGATCAAATTTATAATAC
TATTGTTACAGCTCATGCTTTTATTATAATTTTTTTTATAGTTATACCTATTATAATTGG
TGGATTTGGTAATTGACTTGTACCTTTAATATTAGGAGCCCCTGATATAGCTTTCCCCCG
AATAAATAATATAAGTTTTTGATTACTTCCCCCCTCTTTAACTTTACTTATTTCAAGAAG
AATTGTAGAAAATGGAGCAGGAACAGGATGAACAGTTTATCCCCCACTTTCATCTAATAT
TGCACATGGAGGAAGATCAGTAGATTTAGCTATTTTTTCCTTACATTTAGCTGGAATTTC
ATCTATTTTAGGAGCAATTAATTTTATTACAACTATTATTAATATAAAATTAAATAATTT
ATCTTTTGATCAAATACCTTTATTTATTTGAGCTGTAGGAATTACTGCATTTTTATTATT
ATTATCTTTACCAGTTTTA
>GQ892863.1|Helicoverpa_assulta
AACATTATATTTTATTTTTGGAATTTGAGCTGGAATAGTAGGAACTTCTTTAAGTTTATT
AATTCGAGCAGAATTAGGTAATCCTGGGTCTTTAATTGGAGATGATCAAATTTATAATAC
TATTGTTACAGCTCATGCTTTTATTATAATTTTTTTTATAGTTATACCTATTATAATTGG
TGGATTTGGTAATTGACTTGTACCTTTAATATTAGGGGCCCCTGATATAGCTTTCCCCCG
AATAAATAATATAAGTTTTTGATTACTTCCCCCCTCTTTAACTTTACTTATTTCAAGAAG
AATTGTAGAAAATGGAGCAGGAACAGGATGAACAGTTTATCCCCCACTTTCATCTAATAT
TGCACATGGAGGAAGATCAGTAGATTTAGCTATTTTTTCCTTACATTTAGCTGGAATTTC
ATCTATTTTAGGAGCAATTAATTTTATTACAACTATTATTAATATAAAATTAAATAATTT
ATCTTTTGATCAAATGCCTTTATTTATTTGAGCTGTAGGAATTACTGCATTTTTATTATT
ATTATCTTTACCAGTTTTA
>GQ995232.1|Helicoverpa_armigera
AACATTATATTTTATTTTTGGAATTTGAGCAGGAATAGTAGGAACTTCTTTAAGTTTATT
AATTCGAGCAGAATTAGGTAATCCTGGATCTTTAATTGGAGATGATCAAATTTATAATAC
TATTGTTACAGCTCATGCTTTTATTATAATTTTTTTTATAGTTATACCAATTATAATTGG
TGGATTTGGTAATTGACTTGTACCTTTAATATTAGGAGCCCCTGATATAGCTTTCCCCCG
AATAAATAATATAAGTTTTTGATTACTTCCCCCTTCTTTAACTTTACTTATTTCAAGAAG
AATTGTAGAAAATGGAGCAGGAACAGGATGAACAGTTTACCCCCCACTTTCATCTAATAT
TGCACATGGAGGAAGATCAGTAGACCTAGCTATTTTTTCTTTACATTTAGCTGGAATCTC
ATCTATTTTAGGAGCAATTAATTTTATTACTACTATTATTAATATAAAATTAAATAGCTT
ATCTTTTGATCAAATGCCATTATTTATTTGAGCTGTAGGAATTACTGCATTTTTATTATT
ATTATCATTACCAGTTTTA
>GQ995233.1|Helicoverpa_armigera
AACATTATATTTTATTTTTGGAATTTGAGCAGGAATAGTAGGAACTTCTTTAAGTTTATT
AATTCGAGCAGAATTAGGTAATCCTGGATCTTTAATTGGAGATGATCAAATTTATAATAC
TATTGTTACAGCTCATGCTTTTATTATAATTTTTTTTATAGTTATACCAATTATAATTGG
TGGATTTGGTAATTGACTTGTACCTTTAATATTAGGAGCCCCTGATATAGCTTTCCCCCG
AATAAATAATATAAGTTTTTGATTACTTCCCCCTTCTTTAACTTTACTTATTTCAAGAAG
AATTGTAGAAAATGGAGCAGGAACAGGATGAACAGTTTACCCCCCACTTTCATCTAATAT
TGCACATGGAGGAAGATCAGTAGACCTAGCTATTTTTTCTTTACATTTAGCTGGAATCTC
ATCTATTTTAGGAGCAATTAATTTTATTACTACTATTATTAATATAAAATTAAATAGCTT
ATCTTTTGATCAAATACCATTATTTATTTGAGCTGTAGGAATTACTGCATTTTTATTATT
ATTATCATTACCAGTTTTA
>GQ995234.1|Helicoverpa_armigera
AACATTATATTTTATTTTTGGAATTTGAGCAGGAATAGTAGGAACTTCTTTAAGTTTATT
AATTCGAGCAGAATTAGGTAATCCTGGATCTTTAATTGGAGATGATCAAATTTATAATAC
TATTGTTACAGCTCATGCTTTTATTATAATTTTTTTTATAGTTATACCAATTATAATTGG
TGGATTTGGTAATTGACTTGTACCTTTAATATTAGGAGCCCCTGATATAGCTTTCCCCCG
AATAAATAATATAAGTTTTTGATTACTTCCCCCTTCTTTAACTTTACTTATTTCAAGAAG
AATTGTAGAAAATGGAGCAGGAACAGGATGAACAGTTTACCCCCCACTTTCATCTAATAT
TGCACATGGAGGAAGATCAGTAGACCTAGCTATTTTTTCTTTACATTTAGCTGGAATCTC
ATCTATTTTAGGAGCAATTAATTTTATTACTACTATTATTAATATAAAATTAAATAGCTT
ATCTTTTGATCAAATACCATTATTTATTTGAGCTGTAGGAATTACTGCATTTTTATTATT
ATTATCATTACCAGTTTTA
>GQ995235.1|Helicoverpa_armigera
AACATTATATTTTATTTTTGGAATTTGAGCAGGAATAGTAGGAACTTCTTTAAGTTTATT
AATTCGAGCAGAATTAGGTAATCCTGGATCTTTAATTGGAGATGATCAAATTTATAATAC
TATTGTTACAGCTCATGCTTTTATTATAATTTTTTTTATAGTTATACCAATTATAATTGG
TGGATTTGGTAATTGACTTGTACCTTTAATATTAGGAGCCCCTGATATAGCTTTCCCCCG
AATAAATAATATAAGTTTTTGATTACTTCCCCCTTCTTTAACTTTACTTATTTCAAGAAG
AATTGTAGAAAATGGAGCAGGAACAGGATGAACAGTTTACCCCCCACTTTCATCTAATAT
TGCACATGGAGGAAGATCAGTAGACCTAGCTATTTTTTCTTTACATTTAGCTGGAATCTC
ATCTATTTTAGGAGCAATTAATTTTATTACTACTATTATTAATATAAAATTAAATAGCTT
ATCTTTTGATCAAATACCATTATTTATTTGAGCTGTAGGAATTACTGCATTTTTATTATT
ATTATCATTACCAGTTTTA
>GQ995236.1|Helicoverpa_armigera
AACATTATATTTTATTTTTGGAATTTGAGCAGGAATAGTAGGAACTTCTTTAAGTTTATT
AATTCGAGCAGAATTAGGTAATCCTGGATCTTTAATTGGAGATGATCAAATTTATAATAC
TATTGTTACAGCTCATGCTTTTATTATAATTTTTTTTATAGTTATACCAATTATAATTGG
TGGATTTGGTAATTGACTTGTACCTTTAATATTAGGAGCCCCTGATATAGCTTTCCCCCG
AATAAATAATATAAGTTTTTGATTACTTCCCCCTTCTTTAACTTTACTTATTTCAAGAAG
AATTGTAGAAAATGGAGCAGGAACAGGATGAACAGTTTACCCCCCACTTTCATCTAATAT
TGCACATGGAGGAAGATCAGTAGACCTAGCTATTTTTTCTTTACATTTAGCTGGAATCTC
ATCTATTTTAGGAGCAATTAATTTTATTACTACTATTATTAATATAAAATTAAATAGCTT
ATCTTTTGATCAAATACCATTATTTATTTGAGCTGTAGGAATTACTGCATTTTTATTATT
ATTATCATTACCAGTTTTA
>GQ995237.1|Helicoverpa_armigera
AACATTATATTTTATTTTTGGAATTTGAGCAGGAATAGTAGGAACTTCTTTAAGTTTATT
AATTCGAGCAGAATTAGGTAATCCTGGATCTTTAATTGGAGATGATCAAATTTATAATAC
TATTGTTACAGCTCATGCTTTTATTATAATTTTTTTTATAGTTATACCAATTATAATTGG
TGGATTTGGTAATTGACTTGTACCTTTAATATTAGGAGCCCCTGATATAGCTTTCCCCCG
AATAAATAATATAAGTTTTTGATTACTTCCCCCTTCTTTAACTTTACTTATTTCAAGAAG
AATTGTAGAAAATGGAGCAGGAACAGGATGAACAGTTTACCCCCCACTTTCATCTAATAT
TGCACATGGAGGAAGATCAGTAGATCTAGCTATTTTTTCTTTACATTTAGCTGGAATCTC
ATCTATTTTAGGAGCAATTAATTTTATTACTACTATTATTAATATAAAATTAAATAGCTT
ATCTTTTGATCAAATGCCATTATTTATTTGAGCTGTAGGAATTACTGCATTTTTATTATT
ATTATCATTACCAGTTTTA
>GQ995238.1|Helicoverpa_armigera
AACATTATATTTTATTTTTGGAATTTGAGCAGGAATAGTAGGAACTTCTTTAAGTTTATT
AATTCGAGCAGAATTAGGTAATCCTGGATCTTTAATTGGAGATGATCAAATTTATAATAC
TATTGTTACAGCTCATGCTTTTATTATAATTTTTTTTATAGTTATACCAATTATAATTGG
TGGATTTGGTAATTGACTTGTACCTTTAATATTAGGAGCCCCTGATATAGCTTTCCCCCG
AATAAATAATATAAGTTTTTGATTACTTCCCCCTTCTTTAACTTTACTTATTTCAAGAAG
AATTGTAGAAAATGGAGCAGGAACAGGATGAACAGTTTACCCCCCACTTTCATCTAATAT
TGCACATGGAGGAAGATCAGTAGATCTAGCTATTTTTTCTTTACATTTAGCTGGAATCTC
ATCTATTTTAGGAGCAATTAATTTTATTACTACTATTATTAATATAAAATTAAATAGCTT
ATCTTTTGATCAAATGCCATTATTTATTTGAGCTGTAGGAATTACTGCATTTTTATTATT
ATTATCATTACCAGTTTTA
>GQ995239.1|Helicoverpa_armigera
AACATTATATTTTATTTTTGGAATTTGAGCAGGAATAGTAGGAACTTCTTTAAGTTTATT
AATTCGAGCAGAATTAGGTAATCCTGGATCTTTAATTGGAGATGATCAAATTTATAATAC
TATTGTTACAGCTCATGCTTTTATTATAATTTTTTTTATAGTTATACCAATTATAATTGG
TGGATTTGGTAATTGACTTGTACCTTTAATATTAGGAGCCCCTGATATAGCTTTCCCCCG
AATAAATAATATAAGTTTTTGATTACTTCCCCCTTCTTTAACTTTACTTATTTCAAGAAG
AATTGTAGAAAATGGAGCAGGAACAGGATGAACAGTTTACCCCCCACTTTCATCTAATAT
TGCACATAGAGGAAGATCAGTAGACCTAGCTATTTTTTCTTTACATTTAGCTGGAATCTC
ATCTATTTTAGGAGCAATTAATTTTATTACTACTATTATTAATATAAAATTAAATAGCTT
ATCTTTTGATCAAATACCATTATTTATTTGAGCTGTAGGAATTACTGCATTTTTATTATT
ATTATCATTACCAGTTTTA
>GQ995240.1|Helicoverpa_armigera
AACATTATATTTTATTTTTGGAATTTGAGCAGGAATAGTAGGAACTTCTTTAAGTTTATT
AATTCGAGCAGAATTAGGTAATCCCGGATCTTTAATTGGAGATGATCAAATTTATAATAC
TATTGTTACAGCTCATGCTTTTATTATAATTTTTTTTATAGTTATACCAATTATAATTGG
TGGATTTGGTAATTGACTTGTACCTTTAATATTAGGAGCCCCTGATATAGCTTTCCCCCG
AATAAATAATATAAGTTTTTGATTACTTCCCCCTTCTTTAACTTTACTTATTTCAAGAAG
AATTGTAGAAAATGGAGCAGGAACAGGATGAACAGTTTACCCCCCACTTTCATCTAATAT
TGCACATGGAGGAAGATCAGTAGACCTAGCTATTTTTTCTTTACATTTAGCTGGAATCTC
ATCTATTTTAGGAGCAATTAATTTTATTACTACTATTATTAATATAAAATTAAATAGCTT
ATCTTTTGATCAAATACCATTATTTATTTGAGCTGTAGGAATTACTGCATTTTTATTATT
ATTATCATTACCAGTTTTA
>GQ995241.1|Helicoverpa_armigera
AACATTATATTTTATTTTTGGAATTTGAGCAGGAATAGTAGGAACTTCTTTAAGTTTATT
AATTCGAGCAGAATTAGGTAATCCTGGATCTTTAATTGGAGATGATCAAATTTATAATAC
TATTGTTACAGCTCATGCTTTTATTATAATTTTTTTTATAGTTATACCAATTATAATTGG
TGGATTTGGTAATTGACTTGTACCTTTAATATTAGGAGCCCCTGATATAGCTTTCCCCCG
AATAAATAATATAAGTTTTTGATTACTTCCCCCCTCTTTAACTTTACTTATTTCAAGAAG
AATTGTAGAAAATGGAGCAGGAACAGGATGAACAGTTTACCCCCCACTTTCATCTAATAT
TGCACATGGAGGAAGATCAGTAGACCTAGCTATTTTTTCTTTACATTTAGCTGGAATCTC
ATCTATTTTAGGAGCAATTAATTTTATTACTACTATTATTAATATAAAATTAAATAGCTT
ATCTTTTGATCAAATACCATTATTTATTTGAGCTGTAGGAATTACTGCATTTTTATTATT
ATTATCATTACCAGTTTTA
>GQ995242.1|Helicoverpa_armigera
AACATTATATTTTATTTTTGGAATTTGAGCAGGAATAGTAGGAACTTCTTTAAGTTTATT
AATTCGAGCAGAATTAGGTAATCCTGGATCTTTAATTGGAGATGATCAAATTTATAATAC
TATTGTTACAGCTCATGCTTTTATTATAATTTTTTTTATAGTTATACCAATTATAATTGG
TGGATTTGGTAATTGACTTGTACCTTTAATATTAGGAGCCCCTGATATAGCTTTCCCCCG
AATAAATAATATAAGTTTTTGATTACTTCCCCCTTCTTTAACTTTACTTATTTCAAGAAG
AATTGTAGAAAATGGAGCAGGAACAGGATGAACAGTTTACCCCCCACTTTCATCTAATAT
TGCACATGGAGGAAGATCAGTAGACCTAGCTATTTTTTCTTTACATTTAGCTGGAATCTC
ATCTATTTTAGGAGCAATTAATTTTATTACTACTATTATTAATATAAAATTAAATAGCTT
ATCTTTTGATCAAATGCCATTATTTATTTGAGCTGTAGGAATTACTGCATTTTTATTATT
ATTATCATTACCAGTTTTA
>GQ995243.1|Helicoverpa_armigera
AACATTATATTTTATTTTTGGAATTTGAGCAGGAATAGTAGGAACTTCTTTAAGTTTATT
AATTCGAGCAGAATTAGGTAATCCTGGATCTTTAATTGGAGATGATCAAATTTATAATAC
TATTGTTACAGCTCATGCTTTTATTATAATTTTTTTTATAGTTATACCAATTATAATTGG
TGGATTTGGTAATTGACTTGTACCTTTAATATTAGGAGCCCCTGATATAGCTTTCCCCCG
AATAAATAATATAAGTTTTTGATTACTTCCCCCTTCTTTAACTTTACTTATTTCAAGAAG
AATTGTAGAAAATGGAGCAGGAACAGGATGAACAGTTTACCCCCCACTTTCATCTAATAT
TGCACATGGAGGAAGATCAGTAGACCTAGCTATTTTTTCTTTACATTTAGCTGGAATCTC
ATCTATTTTAGGAGCAATTAATTTTATTACTACTATTATTAATATAAAATTAAATAGCTT
ATCTTTTGATCAAATGCCATTATTTATTTGAGCTGTAGGAATTACTGCATTTTTATTACT
ATTATCATTACCAGTTTTA
>GQ995244.1|Helicoverpa_armigera
AACATTATATTTTATTTTTGGAATTTGAGCAGGAATAGTAGGAACTTCTTTAAGTTTATT
AATTCGAGCAGAATTAGGTAATCCTGGATCTTTAATTGGAGATGATCAAATTTATAATAC
TATTGTTACAGCTCATGCTTTTATTATAATTTTTTTTATAGTTATACCAATTATAATTGG
TGGATTTGGTAATTGACTTGTACCTTTAATATTAGGAGCCCCTGATATAGCTTTCCCCCG
AATAAATAATATAAGTTTTTGATTACTTCCCCCTTCTTTAACTTTACTTATTTCAAGAAG
AATTGTAGAAAATGGAGCAGGAACAGGATGAACAGTTTACCCCCCACTTTCATCTAATAT
TGCACATGGAGGAAGATCAGTAGACCTAGCTATTTTTTCTTTACATTTAGCTGGAATCTC
ATCTATTTTAGGAGCAATCAATTTTATTACTACTATTATTAATATAAAATTAAATAGCTT
ATCTTTTGATCAAATGCCATTATTTATTTGAGCTGTAGGAATTACTGCATTTTTATTATT
ATTATCATTACCAGTTTTA
>GU087831.1|Helicoverpa_zea
AACATTATATTTTATTTTTGGAATTTGAGCAGGAATAGTAGGAACTTCTTTAAGTTTATT
AATTCGAGCAGAATTAGGTAATCCTGGATCTTTAATTGGAGATGATCAAATTTACAATAC
TATTGTCACAGCTCATGCTTTTATTATAATTTTTTTTATAGTTATACCAATTATAATTGG
TGGATTTGGTAATTGACTTGTACCTTTAATATTAGGGGCCCCTGATATAGCTTTCCCTCG
AATAAATAATATAAGTTTTTGATTACTCCCCCCTTCCCTAACTTTACTTATTTCAAGAAG
AATTGTAGAAAATGGAGCAGGAACAGGATGAACAGTTTATCCCCCACTTTCATCTAATAT
TGCACATGGAGGAAGATCAGTAGATTTAGCTATTTTTTCTTTACATTTAGCTGGAATTTC
ATCTATTTTAGGAGCAATTAATTTTATTACTACTATTATTAATATAAAATTAAATAATTT
ATCTTTTGATCAAATACCATTATTTATTTGAGCTGTAGGAATTACTGCATTTTTACTATT
ATTATCACTACCAGTTTTA
>GU087832.1|Heliothis_virescens
AACATTATATTTTATTTTTGGAATTTGAGCTGGAATAGTTGGAACTTCTTTAAGTTTATT
AATTCGAGCAGAATTAGGTAATCCCGGTTCTTTAATTGGAGATGATCAAATCTATAATAC
TATTGTTACAGCTCATGCTTTTATTATAATTTTTTTCATAGTTATACCAATTATAATTGG
TGGATTTGGAAATTGACTTGTACCTTTAATATTAGGGGCCCCTGATATAGCTTTTCCTCG
TATAAATAATATAAGATTTTGATTATTACCCCCATCATTAACTTTATTAATTTCAAGAAG
AATTGTAGAAAATGGAGCAGGAACAGGATGAACAGTTTATCCCCCACTTTCATCTAATAT
TGCCCATGGAGGAAGATCAGTAGATTTAGCTATCTTTTCTCTTCACTTAGCAGGAATTTC
CTCTATCTTAGGAGCTATTAATTTTATTACCACTATTATTAATATAAAATTAAATAATTT
ATCTTTTGATCAAATACCTTTATTCATTTGAGCTGTAGGAATTACAGCATTTTTATTATT
ACTATCTTTACCAGTGTTA
>GU088075.1|Pyrrhia_exprimens
AACATTATATTTTATTTTTGGAATTTGAGCAGGAATAGTTGGAACTTCACTAAGATTATT
AATTCGAGCTGAACTAGGAAATCCTGGATCTTTAATTGGAGATGATCAAATTTATAATAC
TATTGTAACAGCCCATGCCTTTATTATAATTTTTTTTATAGTTATACCTATTATAATTGG
AGGATTTGGAAATTGATTAGTGCCTTTAATATTAGGAGCTCCCGATATAGCTTTCCCCCG
AATAAATAATATAAGCTTTTGACTTTTACCCCCATCTTTAACATTATTAATTTCTAGAAG
AATCGTAGAAAATGGAGCAGGAACAGGATGAACAGTTTATCCCCCACTTTCATCTAATAT
TGCTCACGGAGGTAGTTCTGTAGATTTAGCTATTTTTTCCCTTCATTTAGCTGGAATTTC
ATCTATTTTAGGAGCTATTAATTTTATTACAACAATTATTAATATACGATTAAATAGTTT
ATCTTTTGATCAAATACCATTATTTATTTGAGCAGTAGGAATTACTGCATTTTTATTATT
ACTCTCATTACCTGTGTTA
>GU088076.1|Pyrrhia_exprimens
AACATTATATTTTATTTTTGGAATTTGAGCAGGAATAGTTGGAACTTCACTAAGATTATT
AATTCGAGCTGAACTAGGAAATCCTGGATCTTTAATTGGAGATGATCAAATTTATAATAC
TATTGTAACAGCCCATGCCTTTATTATAATTTTTTTTATAGTTATACCTATTATAATTGG
AGGATTTGGAAATTGATTAGTGCCTTTAATATTAGGAGCTCCCGATATAGCTTTCCCCCG
AATAAATAATATAAGCTTTTGACTTTTACCCCCATCTTTAACATTATTAATTTCTAGAAG
AATCGTAGAAAATGGAGCAGGAACAGGATGAACAGTTTATCCCCCACTTTCATCTAATAT
TGCTCACGGAGGTAGTTCTGTAGATTTAGCTATTTTTTCCCTTCATTTAGCTGGAATTTC
ATCTATTTTAGGAGCTATTAATTTTATTACAACAATTATTAATATACGATTAAATAGTTT
ATCTTTTGATCAAATACCATTATTTATTTGAGCAGTAGGAATTACTGCATTTTTATTATT
ACTCTCATTACCTGTGTTA
>GU089222.1|Pyrrhia_exprimens
---------------------------------------AGGAACTTCACTAAGATTATT
AATTCGAGCTGAACTAGGAAATCCTGGATCTTTAATTGGAGATGATCAAATTTATAATAC
TATTGTAACAGCCCATGCCTTTATTATAATTTTTTTTATAGTTATACCTATTATAATTGG
AGGATTTGGAAATTGATTAGTGCCTTTAATATTAGGAGCTCCCGATATAGCTTTCCCCCG
AATAAATAATATAAGCTTTTGACTTTTACCCCCATCTTTAACATTATTAATTTCTAGAAG
AATCGTAGAAAATGGAGCAGGAACAGGATGAACAGTTTATCCCCCACTTTCATCTAATAT
TGCTCACGGAGGTAGTTCTGTAGATTTAGCTATTTTTTCCCTTCATTTAGCTGGAATTTC
ATCTATTTTAGGAGCTATTAATTTTATTACAACAATTATTAATATACGATTAAATAGTTT
ATCTTTTGATCAAATACCATTATTTATTTGAGCAGTAGGAATTACTGCATTTTTATTATT
ACTCTCATTACCTGTGTTA
>GU089223.1|Pyrrhia_exprimens
AACATTATATTTTATTTTTGGAATTTGAGCAGGAATAGTTGGAACTTCACTAAGATTATT
AATTCGAGCTGAACTAGGAAATCCTGGATCTTTAATTGGAGATGATCAAATTTATAATAC
TATTGTAACAGCCCATGCCTTTATTATAATTTTTTTTATAGTTATACCTATTATAATTGG
AGGATTTGGAAATTGATTAGTGCCTTTAATATTAGGAGCTCCCGATATAGCTTTCCCCCG
AATAAATAATATAAGCTTTTGACTTTTACCCCCATCTTTAACATTATTAATTTCTAGAAG
AATCGTAGAAAATGGAGCAGGAACAGGATGAACAGTTTATCCCCCACTTTCATCTAATAT
TGCTCACGGAGGTAGTTCTGTAGATTTAGCTATTTTTTCCCTTCATTTAGCTGGAATTTC
ATCTATTTTAGGAGCTATTAATTTTATTACAACAATTATTAATATACGATTAAATAGTTT
ATCTTTTGATCAAATACCATTATTTATTTGAGCAGTAGGAATTACTGCATTTTTATTATT
ACTCTCATTACCTGTGTTA
>GU089224.1|Pyrrhia_exprimens
AACATTATATTTTATTTTTGGAATTTGAGCAGGAATAGTTGGAACTTCACTAAGATTATT
AATTCGAGCTGAACTAGGAAATCCTGGATCTTTAATTGGAGATGATCAAATTTATAATAC
TATTGTAACAGCCCATGCCTTTATTATAATTTTTTTTATAGTTATACCTATTATAATTGG
AGGATTTGGAAATTGATTAGTGCCTTTAATATTAGGAGCTCCCGATATAGCTTTCCCCCG
AATAAATAATATAAGCTTTTGACTTTTACCCCCATCTTTAACATTATTAATTTCTAGAAG
AATCGTAGAAAATGGAGCAGGAACAGGATGAACAGTTTATCCCCCACTTTCATCTAATAT
TGCTCACGGAGGTAGTTCTGTAGATTTAGCTATTTTTTCCCTTCATTTAGCTGGAATTTC
ATCTATTTTAGGAGCTATTAATTTTATTACAACAATTATTAATATACGATTAAATAGTTT
ATCTTTTGATCAAATACCATTATTTATTTGAGCAGTAGGAATTACTGCATTTTTATTATT
ACTCTCATTACCTGTGTTA
>GU089225.1|Pyrrhia_exprimens
AACATTATATTTTATTTTTGGAATTTGAGCAGGAATAGTTGGAACTTCACTAAGATTATT
AATTCGAGCTGAACTAGGAAATCCTGGATCTTTAATTGGAGATGATCAAATTTATAATAC
TATTGTAACAGCCCATGCCTTTATTATAATTTTTTTTATAGTTATACCTATTATAATTGG
AGGATTTGGAAATTGATTAGTGCCTTTAATATTAGGAGCTCCCGATATAGCTTTCCCCCG
AATAAATAATATAAGCTTTTGACTTTTACCCCCATCTTTAACATTATTAATTTCTAGAAG
AATCGTAGAAAATGGAGCAGGAACAGGATGAACAGTTTATCCCCCACTTTCATCTAATAT
TGCTCACGGAGGTAGTTCTGTAGATTTAGCTATTTTTTCCCTTCATTTAGCTGGAATTTC
ATCTATTTTAGGAGCTATTAATTTTATTACAACAATTATTAATATACGATTAAATAGTTT
ATCTTTTGATCAAATACCATTATTTATTTGAGCAGTAGGAATTACTGCATTTTTATTATT
ACTCTCATTACCTGTGTTA
>GU089226.1|Pyrrhia_exprimens
AACATTATATTTTATTTTTGGAATTTGAGCAGGAATAGTTGGAACTTCACTAAGATTATT
AATTCGAGCTGAACTAGGAAATCCTGGATCTTTAATTGGAGATGATCAAATTTATAATAC
TATTGTAACAGCCCATGCCTTTATTATAATTTTTTTTATAGTTATACCTATTATAATTGG
AGGATTTGGAAATTGATTAGTGCCTTTAATATTAGGAGCTCCCGATATAGCTTTCCCCCG
AATAAATAATATAAGCTTTTGACTTTTACCCCCATCTTTAACATTATTAATTTCTAGAAG
AATCGTAGAAAATGGAGCAGGAACAGGATGAACAGTTTATCCCCCACTTTCATCTAATAT
TGCTCACGGAGGTAGTTCTGTAGATTTAGCTATTTTTTCCCTTCATTTAGCTGGAATTTC
ATCTATTTTAGGAGCTATTAATTTTATTACAACAATTATTAATATACGATTAAATAGTTT
ATCTTTTGATCAAATACCATTATTTATTTGAGCAGTAGGAATTACTGCATTTTTATTATT
ACTCTCATTACCTGTGTTA
>GU090164.1|Pyrrhia_adela
AACATTATATTTTATTTTTGGAATTTGGGCAGGAATAGTTGGAACTTCATTAAGATTATT
AATTCGAGCTGAACTAGGGAATCCTGGATCTTTAATTGGAGACGATCAAATCTATAATAC
TATTGTAACAGCTCATGCTTTTATTATAATTTTTTTTATAGTTATACCCATTATAATTGG
AGGATTTGGAAATTGATTAGTACCTTTAATATTAGGAGCCCCAGATATAGCTTTCCCCCG
AATAAATAATATAAGTTTTTGACTTTTACCCCCATCTTTAACATTATTAATTTCTAGAAG
AATTGTAGAAAATGGAGCAGGAACAGGATGAACAGTTTACCCCCCACTTTCATCTAACAT
TGCTCATGGAGGTAGTTCTGTAGATTTAGCCATTTTTTCACTTCATCTTGCTGGAATTTC
ATCTATTTTAGGAGCTATTAATTTTATTACAACAATTATTAATATACGATTAAACAACTT
ATCTTTCGATCAAATACCATTATTCATTTGAGCGGTAGGAATTACAGCATTTTTACTATT
ACTTTCATTACCTGTATTA
>GU090165.1|Pyrrhia_exprimens
AACATTATATTTTATTTTTGGAATTTGAGCAGGAATAGTTGGAACTTCACTAAGATTATT
AATTCGAGCTGAACTAGGAAATCCTGGATCTTTAATTGGAGATGATCAAATTTATAATAC
TATTGTAACAGCCCATGCCTTTATTATAATTTTTTTTATAGTTATACCTATTATAATTGG
AGGATTTGGAAATTGATTAGTGCCTTTAATATTAGGAGCTCCCGATATAGCTTTCCCCCG
AATAAATAATATAAGCTTTTGACTTTTACCCCCATCTTTAACATTATTAATTTCTAGAAG
AATCGTAGAAAATGGAGCAGGAACAGGATGAACAGTTTATCCCCCACTTTCATCTAATAT
TGCTCACGGAGGTAGTTCTGTAGATTTAGCTATTTTTTCCCTTCATTTAGCTGGAATTTC
ATCTATTTTAGGAGCTATTAATTTTATTACAACAATTATTAATATACGATTAAATAGTTT
ATCTTTTGATCAAATACCATTATTTATTTGAGCAGTAGGAATTACTGCATTTTTATTATT
ACTCTCATTACCTGTGTTA
>GU090166.1|Pyrrhia_exprimens
AACATTATATTTTATTTTTGGAATTTGAGCAGGAATAGTTGGAACTTCACTAAGATTATT
AATTCGAGCTGAACTAGGAAATCCTGGATCTTTAATTGGAGATGATCAAATTTATAATAC
TATTGTAACAGCCCATGCCTTTATTATAATTTTTTTTATAGTTATACCTATTATAATTGG
AGGATTTGGAAATTGATTAGTGCCTTTAATATTAGGAGCTCCCGATATAGCTTTCCCCCG
AATAAATAATATAAGCTTTTGACTTTTACCCCCATCTTTAACATTATTAATTTCTAGAAG
AATCGTAGAAAATGGAGCAGGAACAGGATGAACAGTTTATCCCCCACTTTCATCTAATAT
TGCTCACGGAGGTAGTTCTGTAGATTTAGCTATTTTTTCCCTTCATTTAGCTGGAATTTC
ATCTATTTTAGGAGCTATTAATTTTATTACAACAATTATTAATATACGATTAAATAGTTT
ATCTTTTGATCAAATACCATTATTTATTTGAGCAGTAGGAATTACTGCATTTTTATTATT
ACTCTCATTACCTGTGTTA
>GU090178.1|Schinia_florida
AACATTATACTTTATTTTTGGAATTTGAGCTGGTATATTAGGAACTTCATTAAGATTGCT
AATTCGAGCTGAATTAGGAACCCCCGGATCTTTAATTGGAGACGATCAAATTTATAATAC
TATTGTAACAGCACATGCTTTTATTATAATTTTTTTCATAGTTATACCTATTATAATTGG
TGGGTTTGGAAATTGACTTGTACCTTTAATATTAGGAGCCCCAGATATAGCTTTCCCACG
AATAAATAATATAAGTTTTTGACTTTTACCCCCATCTTTAACATTACTAATTTCTAGAAG
AATTGTAGAAAATGGAGCAGGAACAGGATGAACAGTTTATCCCCCACTTTCATCTAATAT
TGCCCATGGAGGTAGCTCTGTAGATTTAGCTATTTTTTCCCTTCATTTAGCTGGAATTTC
CTCTATTTTAGGGGCTATTAATTTTATTACTACAATTATTAATATACGATTAAATAATTT
ATCTTTTGATCAAATACCTTTATTTATTTGAGCTGTAGGTATCACAGCATTTTTATTATT
ACTATCTTTACCTGTATTA
>GU090179.1|Schinia_florida
AACATTATACTTTATTTTTGGAATTTGAGCTGGTATATTAGGAACTTCATTAAGATTGCT
AATTCGAGCTGAATTAGGAACCCCCGGATCTTTAATTGGAGACGATCAAATTTATAATAC
TATTGTAACAGCACATGCTTTTATTATAATTTTTTTCATAGTTATACCTATTATAATTGG
TGGGTTTGGAAATTGACTTGTACCTTTAATATTAGGAGCCCCAGATATAGCTTTCCCACG
AATAAATAATATAAGTTTTTGACTTTTACCCCCATCTTTAACATTACTAATTTCTAGAAG
AATTGTAGAAAATGGAGCAGGAACAGGATGAACAGTTTATCCCCCACTTTCATCTAATAT
TGCCCATGGAGGTAGCTCTGTAGATTTAGCTATTTTTTCCCTTCATTTAGCTGGAATTTC
CTCTATTTTAGGGGCTATTAATTTTATTACTACAATTATTAATATACGATTAAATAATTT
ATCTTTTGATCAAATACCTTTATTTATTTGAGCTGTAGGTATCACAGCATTTTTATTATT
ACTATCTTTACCTGTATTA
>GU090470.1|Helicoverpa_zea
AACATTATATTTTATTTTTGGAATTTGAGCAGGAATAGTAGGAACTTCTTTAAGTTTATT
AATTCGAGCAGAATTAGGTAATCCTGGATCTTTAATTGGAGATGATCAAATTTACAATAC
TATTGTCACAGCTCATGCTTTTATTATAATTTTTTTTATAGTTATACCAATTATAATTGG
TGGATTTGGTAATTGACTTGTACCTTTAATATTAGGGGCCCCTGATATAGCTTTCCCTCG
AATAAATAATATAAGTTTTTGATTACTCCCCCCTTCCCTAACTTTACTTATTTCAAGAAG
AATTGTAGAAAATGGAGCAGGAACAGGATGAACAGTTTATCCCCCACTTTCATCTAATAT
TGCACATGGAGGAAGATCAGTAGATTTAGCTATTTTTTCTTTACATTTAGCTGGAATTTC
ATCTATTTTAGGAGCAATTAATTTTATTACTACTATTATTAATATAAAATTAAATAATTT
ATCTTTTGATCAAATACCATTATTTATTTGAGCTGTAGGAATTACTGCATTTTTACTATT
ATTATCACTACCAGTTTTA
>GU090471.1|Helicoverpa_zea
AACATTATATTTTATTTTTGGAATTTGAGCAGGAATAGTAGGAACTTCTTTAAGTTTATT
AATTCGAGCAGAATTAGGTAATCCTGGATCTTTAATTGGAGATGATCAAATTTACAATAC
TATTGTCACAGCTCATGCTTTTATTATAATTTTTTTTATAGTTATACCAATTATAATTGG
TGGATTTGGTAATTGACTTGTACCTTTAATATTAGGGGCCCCTGATATAGCTTTCCCTCG
AATAAATAATATAAGTTTTTGATTACTCCCCCCTTCCCTAACTTTACTTATTTCAAGAAG
AATTGTAGAAAATGGAGCAGGAACAGGATGAACAGTTTATCCCCCACTTTCATCTAATAT
TGCACATGGAGGAAGATCAGTAGATTTAGCTATTTTTTCTTTACATTTAGCTGGAATTTC
ATCTATTTTAGGAGCAATTAATTTTATTACTACTATTATTAATATAAAATTAAATAATTT
ATCTTTTGATCAAATACCATTATTTATTTGAGCTGTAGGAATTACTGCATTTTTACTATT
ATTATCACTACCAGTTTTA
>GU090707.1|Schinia_arcigera
AACATTATATTTTATTTTTGGAATCTGAGCTGGTATAGTAGGAACTTCACTAAGATTATT
AATTCGAGCAGAATTGGGAAACCCAGGATCTTTAATTGGAGATGATCAAATTTATAATAC
TATTGTAACAGCACATGCTTTTATTATAATTTTTTTTATAGTTATACCAATTATAATTGG
AGGATTTGGAAATTGATTAGTACCTTTAATATTAGGAGCCCCAGATATAGCCTTCCCCCG
AATAAATAACATAAGTTTTTGACTCTTACCCCCATCTCTAACATTATTAATTTCTAGAAG
AATTGTANAAAATGGAGCAGGAACNGGATGAACAGTTTATCCCCCACTTTCATCTAATAT
TGCTCATGGAGGTAGTTCTGTAGATTTAGCTATTTTTTCCCTACATTTGGCAGGAATTTC
TTCTATTTTAGGAGCTATTAATTTTATTACAACAATTATTAATATACGATTAAATAACTT
ATCTTTTGATCAAATACCCTTATTTATTTGAGCAGTAGGTATTACAGCATTTTTATTATT
ATTATCTTTACCTGTATTA
>GU090708.1|Schinia_arcigera
AACATTATATTTTATTTTTGGAATCTGAGCTGGTATAGTAGGAACTTCACTAAGATTATT
AATTCGAGCAGAATTGGGAAACCCAGGATCTTTAATTGGAGATGATCAAATTTATAATAC
TATTGTAACAGCACATGCTTTTATTATAATTTTTTTTATAGTTATACCAATTATAATTGG
AGGATTTGGAAATTGATTAGTACCTTTAATATTAGGAGCCCCAGATATAGCCTTCCCCCG
AATAAATAACATAAGTTTTTGACTCTTACCCCCATCTCTAACATTATTAATTTCTAGAAG
AATTGTAGAAAATGGAGCAGGAACAGGATGAACAGTTTATCCCCCACTTTCATCTAATAT
TGCTCATGGAGGTAGTTCTGTAGATTTAGCTATTTTTTCCCTACATTTGGCAGGAATTTC
TTCTATTTTAGGAGCTATTAATTTTATTACAACAATTATTAATATACGATTAAATAACTT
ATCTTTTGATCAAATACCCTTATTTATTTGAGCAGTAGGTATTACAGCATTTTTATTATT
ATTATCTTTACCTGTATTA
>GU090709.1|Schinia_arcigera
AACATTATATTTTATTTTTGGAATCTGAGCTGGTATAGTAGGAACTTCACTAAGATTATT
AATTCGAGCAGAATTGGGAAACCCAGGATCTTTAATTGGAGATGATCAAATTTATAATAC
TATTGTAACAGCACATGCTTTTATTATAATTTTTTTTATAGTTATACCAATTATAATTGG
AGGATTTGGAAATTGATTAGTACCTTTAATATTAGGAGCCCCAGATATAGCCTTCCCCCG
AATAAATAACATAAGTTTTTGACTCTTACCCCCATCTCTAACATTATTAATTTCTAGAAG
AATTGTAGAAAATGGAGCAGGAACAGGATGAACAGTTTATCCCCCACTTTCATCTAATAT
TGCTCATGGAGGTAGTTCTGTAGATTTAGCTATTTTTTCCCTACATTTGGCAGGAATTTC
TTCTATTTTAGGAGCTATTAATTTTATTACAACAATTATTAATATACGATTAAATAACTT
ATCTTTTGATCAAATACCCTTATTTATTTGAGCAGTAGGTATTACAGCATTTTTATTATT
ATTATCTTTACCTGTATTA
>GU091401.1|Schinia_arcigera
AACATTATATTTTATTTTTGGAATCTGAGCTGGTATAGTAGGAACTTCACTAAGATTATT
AATTCGAGCAGAATTGGGAAACCCAGGATCTTTAATTGGAGATGATCAAATTTATAATAC
TATTGTAACAGCACATGCTTTTATTATAATTTTTTTTATAGTTATACCAATTATAATTGG
AGGATTTGGAAATTGATTAGTACCTTTAATATTAGGAGCCCCAGATATAGCCTTCCCCCG
AATAAATAACATAAGTTTTTGACTCTTACCCCCATCTCTAACATTATTAATTTCTAGAAG
AATTGTAGAAAATGGAGCAGGAACAGGATGAACAGTTTATCCCCCACTTTCATCTAATAT
TGCTCATGGAGGTAGTTCTGTAGATTTAGCTATTTTTTCCCTACATTTGGCAGGAATTTC
TTCTATTTTAGGAGCTATTAATTTTATTACAACAATTATTAATATACGATTAAATAACTT
ATCTTTTGATCAAATACCCTTATTTATTTGAGCAGTAGGTATTACAGCATTTTTATTATT
ATTATCTTTACCTGTATTA
>GU091402.1|Schinia_arcigera
GACATTATATTTTATTTTTGGAATCTGAGCTGGTATAGTAGGAACTTCATTAAGATTATT
AATTCGAGCAGAATTGGGAAACCCAGGATCTTTAATTGGAGATGACCAAATTTATAATAC
TATTGTAACAGCACATGCTTTTATTATAATTTTTTTTATAGTTATACCAATTATAATTGG
AGGATTTGGAAATTGATTAGTACCTTTAATATTAGGAGCCCCAGATATAGCCTTCCCCCG
AATAAATAACATAAGTTTTTGACTCTTACCCCCATCTCTAACATTATTAATTTCTAGAAG
AATTGTAGAAAATGGAGCAGGAACAGGATGAACAGTTTATCCCCCACTTTCATCTAATAT
TGCCCATGGAGGTAGTTCTGTAGATTTAGCTATTTTTTCCCTACATTTGGCGGGAATTTC
TTCTATTTTAGGAGCTATTAATTTTATTACAACAATTATTAATATACGATTAAATAACTT
ATCTTTTGATCAAATACCTTTATTTATTTGAGCAGTAGGTATTACAGCATTTTTATTATT
ATTATCTTTACCTGTATTA
>GU091403.1|Schinia_arcigera
AACATTATATTTTATTTTTGGAATNNGAGCTGGTATAGTAGGAACTTCACTAAGATTATT
AATTCGAGCAGAATTGGGAAACCCAGGATCTTTAATTNGAGATGATCAAATTTATAATAC
TATTGTAACAGCACATGCTTTTATTATAATTTTTTTTATAGTTATACCAATTATAATTGG
AGGATTTGGAAATTGATTAGTACCTTTAATATTAGGAGCCCCAGATATAGCCTTCCCCCG
AATAAATAACATAAGTTTTTGACTCTTACCCCCATCTCTAACATTATTAATTTCTAGAAG
AATTGTAGAAAATGGAGCAGGAACAGGATGAACAGTTTATCCCCCACTTTCATCTAATAT
TGCTCATGGAGGTAGTTCTGTAGATTTAGCTATTTTTTCCCTACATTTGGCAGGAATTTC
TTCTATTTTAGGAGCTATTAATTTTATTACAACAATTATTAATATACGATTAAATAACTT
ATCTTTTGATCAAATACCCTTATTTATTTGAGCAGTAGGTATTACAGCATTTTTATTATT
ATTATCTTTACCTGTATTA
>GU092618.1|Schinia_obscurata
---------------------------------TATAGTAGGAACTTCTTTAAGATTATT
AATTCGAGCAGAATTAGGAAATCCTGGCTCATTAATTGGAGATGATCAAATCTATAATAC
TATTGTAACAGCACATGCTTTTATTATAATTTTTTTTATAGTTATACCAATTATAATTGG
AGGATTTGGAAATTGATTAGTACCTTTAATATTAGGAGCCCCAGATATAGCATTCCCTCG
AATAAATAATATAAGTTTTTGACTTTTACCCCCATCTTTAACATTATTAATTTCTAGAAG
AATTGTAGAAAATGGAGCAGGAACAGGATGAACAGTTTATCCCCCACTTTCATCCAATAT
TGCTCATGGAGGTAGCTCTGTAGATTTAGCTATTTTTTCTTTACATTTAGCTGGAATTTC
TTCTATTTTAGGAGCTATTAATTTTATTACAACAATTATTAATATACGATTAAATAGTTT
ATCTTTTGATCAAATACCTCTCTTTGTTTGAGCAGTAGGTATTACAGCATTTTTATTATT
ATTATCTTTACCAGTATTA
>GU094579.1|Helicoverpa_zea
-------------------GGAATTTGAGCAGGAATAGTAGGAACTTCTTTAAGTTTATT
AATTCGAGCAGAATTAGGTAATCCTGGATCTTTAATTGGAGATGATCAAATTTACAATAC
TATTGTCACAGCTCATGCTTTTATTATAATTTTTTTTATAGTTATACCAATTATAATTGG
TGGATTTGGTAATTGACTTGTACCTTTAATATTAGGGGCCCCTGATATAGCTTTCCCTCG
AATAAATAATATAAGTTTTTGATTACTCCCCCCTTCCCTAACTTTACTTATTTCAAGAAG
AATTGTAGAAAATGGAGCAGGAACAGGATGAACAGTTTATCCCCCACTTTCATCTAATAT
TGCACATGGAGGAAGATCAGTAGATTTAGCTATTTTTTCTTTACATTTAGCTGGAATTTC
ATCTATTTTAGGAGCAATTAATTTTATTACTACTATTATTAATATAAAATTAAATAATTT
ATCTTTTGATCAAATACCATTATTTATTTGAGCTGTAGGAATTACTGCATTTTTACTATT
ATTATCACTACCAGTTTTA
>GU094728.1|Schinia_arcigera
-------------------GGAATCTGAGCTGGTATAGTAGGAACTTCACTAAGATTATT
AATTCGAGCAGAATTGGGAAACCCAGGATCTTTAATTGGAGATGATCAAATTTATAATAC
TATTGTAACAGCACATGCTTTTATTATAATTTTTTTTATAGTTATACCAATTATAATTGG
AGGATTTGGAAATTGATTAGTACCTTTAATATTAGGAGCCCCAGATATAGCCTTCCCCCG
AATAAATAACATAAGTTTTTGACTCTTACCCCCATCTCTAACATTATTAATTTCTAGAAG
AATTGTAGAAAATGGAGCAGGAACAGGATGAACAGTTTATCCCCCACTTTCATCTAATAT
TGCTCATGGAGGTAGTTCTGTAGATTTAGCTATTTTTTCCCTACATTTGGCGGGAATTTC
TTCTATTTTAGGAGCTATTAATTTTATTACAACAATTATTAATATACGATTAAATAACTT
ATCTTTTGATCAAATACCCTTATTTATTTGAGCAGTAGGTATTACAGCATTTTTATTATT
ATTATCTTTACCTGTATTA
>GU094729.1|Schinia_arcigera
-------------------GGAATCTGAGCTGGTATAGTAGGAACTTCACTAAGATTATT
AATTCGAGCAGAATTGGGAAACCCAGGATCTTTAATTGGAGATGATCAAATTTATAATAC
TATTGTAACAGCACATGCTTTTATTATAATTTTTTTTATAGTTATACCAATTATAATTGG
AGGATTTGGAAATTGATTAGTACCTTTAATATTAGGAGCCCCAGATATAGCCTTCCCCCG
AATAAATAACATAAGTTTTTGACTCTTACCCCCATCTCTAACATTATTAATTTCTAGAAG
AATTGTAGAAAATGGAGCAGGAACAGGATGAACAGTTTATCCCCCACTTTCATCTAATAT
TGCTCATGGAGGTAGTTCTGTAGATTTAGCTATTTTTTCCCTACATTTGGCGGGAATTTC
TTCTATTTTAGGAGCTATTAATTTTATTACAACAATTATTAATATACGATTAAATAACTT
ATCTTTTGATCAAATACCCTTATTTATTTGAGCAGTAGGTATTACAGCATTTTTATTATT
ATTATCTTTACCTGTATTA
>GU163276.1|Helicoverpa_zea
--------------------GAATTTGAGCAGGAATAGTAGGAACTTCTTTAAGTTTATT
AATTCGAGCAGAATTAGGTAATCCTGGATCTTTAATTGGAGATGATCAAATTTACAATAC
TATTGTCACAGCTCATGCTTTTATTATAATTTTTTTTATAGTTATACCAATTATAATTGG
TGGATTTGGTAATTGACTTGTACCTTTAATATTAGGGGCCCCTGATATAGCTTTCCCTCG
AATAAATAATATAAGTTTTTGATTACTCCCCCCTTCCCTAACTTTACTTATTTCAAGAAG
AATTGTAGAAAATGGAGCAGGAACAGGATGAACAGTTTATCCCCCACTTTCATCTAATAT
TGCACATGGAGGAAGATCAGTAGATTTAGCTATTTTTTCTTTACATTTAGCTGGAATTTC
ATCTATTTTAGGAGCAATTAATTTTATTACTACTATTATTAATATAAAATTAAATAATTT
ATCTTTTGATCAAATACCATTATTTATTTGAGCTGTAGGAATTACTGCATTTTTACTATT
ATTATCACTACCAGTTTTA
>GU163277.1|Heliothis_virescens
AACATTATATTTTATTTTTGGAATTTGAGCTGGAATAGTTGGAACTTCTTTAAGTTTATT
AATTCGAGCAGAATTAGGTAATCCCGGTTCTTTAATTGGAGATGATCAAATCTATAATAC
TATTGTTACAGCTCATGCTTTTATTATAATTTTTTTCATAGTTATACCAATTATAATTGG
TGGATTTGGAAATTGACTTGTACCTTTAATATTAGGGGCCCCTGATATAGCTTTTCCTCG
TATAAATAATATAAGATTTTGATTATTACCCCCATCATTAACTTTATTAATTTCAAGAAG
AATTGTAGAAAATGGAGCAGGAACAGGATGAACAGTTTATCCCCCACTTTCATCTAATAT
TGCCCATGGAGGAAGATCAGTAGATTTAGCTATCTTTTCTCTTCACTTAGCAGGAATTTC
CTCTATCTTAGGAGCTATTAATTTTATTACCACTATTATTAATATAAAATTAAATAATTT
ATCTTTTGATCAAATACCTTTATTCATTTGAGCTGTAGGAATTACAGCATTTTTATTATT
ACTATCTTTACCAGTGTTA
>GU336564.1|Heliothis_virescens
------------------------------------------AACTTCTTTAAGTTTATT
AATTCGAGCAGAATTAGGTAATCCCGGTTCTTTAATTGGAGATGATCAAATCTATAATAC
TATTGTTACAGCTCATGCTTTTATTATAATTTTTTTCATAGTTATACCAATTATAATTGG
TGGATTTGGAAATTGACTTGTACCTTTAATATTAGGGGCCCCTGATATAGCTTTTCCTCG
TATAAATAATATAAGATTTTGATTATTACCCCCATCATTAACTTTATTAATTTCAAGAAG
AATTGTAGAAAATGGAGCTGGAA-------------------------------------
------------------------------------------------------------
------------------------------------------------------------
------------------------------------------------------------
-------------------
>GU336565.1|Heliothis_virescens
-----------------------------------------GAACTTCTTTAAGTTTATT
AATTCGAGCAGAATTAGGTAATCCCGGTTCTTTAATTGGAGATGATCAAATCTATAATAC
TATTGTTACAGCTCATGCTTTTATTATAATTTTTTTCATAGTTATACCAATTATAATTGG
TGGATTTGGAAATTGACTTGTACCTTTAATATTAGGGGCCCCTGATATAGCTTTTCCTCG
TATAAATAATATAAGATTTTGATTATTACCCCCATCATTAACTTTATTAATTTCAAGAAG
AATTGTAGAAAATGG---------------------------------------------
------------------------------------------------------------
------------------------------------------------------------
------------------------------------------------------------
-------------------
>GU336566.1|Heliothis_virescens
-----------------------------------------GAACTTCTTTAAGTTTATT
AATTCGAGCAGAATTAGGTAATCCCGGTTCTTTAATTGGAGATGATCAAATCTATAATAC
TATTGTTACAGCTCATGCTTTTATTATAATTTTTTTCATAGTTATACCAATTATAATTGG
TGGATTTGGAAATTGACTTGTACCTTTAATATTAGGGGCCCCTGATATAGCTTTTCCTCG
TATAAATAATATAAGATTTTGATTATTACCCCCATCATTAACTTTATTAATTTCAAGAAG
AATTGTAGAAAATGGAGC------------------------------------------
------------------------------------------------------------
------------------------------------------------------------
------------------------------------------------------------
-------------------
>GU336567.1|Heliothis_virescens
-----------------------------------------GAACTTCTTTAAGTTTATT
AATTCGAGCAGAATTAGGTAATCCCGGTTCTTTAATTGGAGATGATCAAATCTATAATAC
TATTGTTACAGCTCATGCTTTTATTATAATTTTTTTCATAGTTATACCAATTATAATTGG
TGGATTTGGAAATTGACTTGTACCTTTAATATTAGGGGCCCCTGATATAGCTTTTCCTCG
TATAAATAATATAAGATTTTGATTATTACCCCCATCATTAACTTTATTAATTTCAAGAAG
AATTGTAGAAAATGGAGCTGGAA-------------------------------------
------------------------------------------------------------
------------------------------------------------------------
------------------------------------------------------------
-------------------
>GU336568.1|Heliothis_virescens
------------------------------------AGTTGGAACTTCTTTAAGTTTATT
AATTCGAGCAGAATTAGGTAATCCCGGTTCTTTAATTGGAGATGATCAAATCTATAATAC
TATTGTTACAGCTCATGCTTTTATTATAATTTTTTTCATAGTTATACCAATTATAATTGG
TGGATTTGGAAATTGACTTGTACCTTTAATATTAGGGGCCCCTGATATAGCTTTTCCTCG
TATAAATAATATAAGATTTTGATTATTACCCCCATCATTAACTTTATTAATTTCAAGAAG
AATTGTAGAAAATGGAGCTGGGAA------------------------------------
------------------------------------------------------------
------------------------------------------------------------
------------------------------------------------------------
-------------------
>GU336569.1|Heliothis_virescens
------------------------------------------AACTTCTTTAAGTTTATT
AATTCGAGCAGAATTAGGTAATCCCGGTTCTTTAATTGGAGATGATCAAATCTATAATAC
TATTGTTACAGCTCATGCTTTTATTATAATTTTTTTCATAGTTATACCAATTATAATTGG
TGGATTTGGAAATTGACTTGTACCTTTAATATTAGGGGCCCCTGATATAGCTTTTCCTCG
TATAAATAATATAAGATTTTGATTATTACCCCCATCATTAACTTTATTAATTTCAAGAAG
AATTGTAGAAAATGGAGCAGGAACAGGATGAACAGTTTATCCCCCACTTTCATCTAATAT
TGCCCATGGAGGAAGATCAGTAGATTTAGCTATCTTTTCTCTTCACTTAGCAGGAATTTC
CTCTATCTTAGGAGCTATTAATTTTATTACCACTATTATTAATATAAAATTAAATAATTT
ATCTTTTGATCAAATACCTTTATTCATTTGAGCTGTAGGAATTACAGCATTTTTATTATT
ACTATCTTTACCAGTGTTA
>GU336570.1|Heliothis_virescens
AACATTATATTTTATTTTTGGAATTTGAGCTGGAATAGTTGGAACTTCTTTAAGTTTATT
AATTCGAGCAGAATTAGGTAATCCCGGTTCTTTAATTGGAGATGATCAAATCTATAATAC
TATTGTTACAGCTCATGCTTTTATTATAATTTTTTTCATAGTTATACCAATTATAATTGG
TGGATTTGGAAATTGACTTGTACCTTTAATATTAGGGGCCCCTGATATAGCTTTTCCTCG
TATAAATAATATAAGATTTTGATTATTACCCCCATCATTAACTTTATTAATTTCAAGAAG
AATTGTAGAAAATGGAGCAGGAACAGGATGAACAGTTTATCCCCCACTTTCATCTAATAT
TGCCCATGGAGGAAGATCAGTAGATTTAGCTATCTTTTCTCTTCACTTAGCAGGAATTTC
CTCTATCTTAGGAGCTATTAATTTTATTACCACTATTATTAATATAAAATTAAATAATTT
ATCTTTTGATCAAATACCTTTATTCATTTGAGCTGTAGGAATTACAGCATTTTTATTATT
ACTATCTTTACCAGTGTTA
>GU336571.1|Heliothis_virescens
----------------------------------------GGAACTTCTTTAAGTTTATT
AATTCGAGCAGAATTAGGTAATCCCGGTTCTTTAATTGGAGATGATCAAATCTATAATAC
TATTGTTACAGCTCATGCTTTTATTATAATTTTTTTCATAGTTATACCAATTATAATTGG
TGGATTTGGAAATTGACTTGTACCTTTAATATTAGGGGCCCCTGATATAGCTTTTCCTCG
TATAAATAATATAAGATTTTGATTATTACCCCCATCATTAACTTTATTAATTTCAAGAAG
AATTGTAGAAAATGGAGCAGGAACAGGATGAACAGTTTATCCCCCACTTTCATCTAATAT
TGCCCATGGAGGAAGATCAGTAGATTTAGCTATCTTTTCTCTTCACTTAGCAGGAATTTC
CTCTATCTTAGGAGCTATTAATTTTATTACCACTATTATTAATATAAAATTAAATAATTT
ATCTTTTGATCAAATACCTTTATTCATTTGAGCTGTAGGAATTACAGCATTTTTATTAT-
-------------------
>GU336572.1|Heliothis_virescens
AACATTATATTTTATTTTTGGAATTTGAGCTGGAATAGTTGGAACTTCTTTAAGTTTATT
AATTCGAGCAGAATTAGGTAATCCCGGTTCTTTAATTGGAGATGATCAAATCTATAATAC
TATTGTTACAGCTCATGCTTTTATTATAATTTTTTTCATAGTTATACCAATTATAATTGG
TGGATTTGGAAATTGACTTGTACCTTTAATATTAGGGGCCCCTGATATAGCTTTTCCTCG
TATAAATAATATAAGATTTTGATTATTACCCCCATCATTAACTTTATTAATTTCAAGAAG
AATTGTAGAAAATGGAGCAGGAACAGGATGAACAGTTTATCCCCCACTTTCATCTAATAT
TGCCCATGGAGGAAGATCAGTAGATTTAGCTATCTTTTCTCTTCACTTAGCAGGAATTTC
CTCTATCTTAGGAGCTATTAATTTTATTACCACTATTATTAATATAAAATTAAATAATTT
ATCTTTTGATCAAATACCTTTATTCATTTGAGCTGTAGGAATTACAGCATTTTTATTATT
ACTATCTTTACCAGTGTTA
>GU336573.1|Heliothis_virescens
-----------------------------------------GAACTTCTTTAAGTTTATT
AATTCGAGCAGAATTAGGTAATCCCGGTTCTTTAATTGGAGATGATCAAATCTATAATAC
TATTGTTACAGCTCATGCTTTTATTATAATTTTTTTCATAGTTATACCAATTATAATTGG
TGGATTTGGAAATTGACTTGTACCTTTAATATTAGGGGCCCCTGATATAGCTTTTCCTCG
TATAAATAATATAAGATTTTGATTATTACCCCCATCATTAACTTTATTAATTTCAAGAAG
AATTGTAGAAAATGGAGC------------------------------------------
------------------------------------------------------------
------------------------------------------------------------
------------------------------------------------------------
-------------------
>GU438631.1|Schinia_florida
AACATTATACTTTATTTTTGGAATTTGAGCTGGTATATTAGGAACTTCATTAAGATTACT
AATTCGAGCTGAATTAGGAACCCCCGGATCTTTAATTGGAGATGATCAAATTTATAATAC
TATTGTAACAGCACATGCTTTTATTATAATTTTTTTCATAGTTATACCTATTATAATTGG
TGGATTTGGAAATTGACTTGTACCTTTAATATTAGGAGCCCCAGATATAGCTTTCCCACG
AATAAATAATATAAGTTTTTGACTTTTACCCCCATCTTTAACATTACTAATTTCTAGAAG
AATTGTAGAAAATGGAGCAGGAACAGGATGAACAGTTTATCCCCCACTTTCATCTAATAT
TGCCCATGGAGGTAGCTCTGTAGATTTAGCTATTTTTTCCCTTCATTTAGCTGGAATTTC
CTCTATTTTAGGAGCTATTAATTTTATTACTACAATTATTAATATACGATTAAATAATTT
ATCTTTTGATCAAATACCTTTATTTATTTGAGCTGTAGGTATCACAGCATTTTTATTATT
ACTATCTTTACCTGTATTA
>GU438925.1|Helicoverpa_zea
--------------------------------GAATAGTAGGAACTTCTTTAAGTTTATT
AATTCGAGCAGAATTAGGTAATCCTGGATCTTTAATTGGAGATGATCAAATTTACAATAC
TATTGTCACAGCTCATGCTTTTATTATAATTTTTTTTATAGTTATACCAATTATAATTGG
TGGATTTGGTAATTGACTTGTACCTTTAATATTAGGGGCCCCTGATATAGCTTTCCCTCG
AATAAATAATATAAGTTTTTGATTACTCCCCCCTTCCCTAACTTTACTTATTTCAAGAAG
AATTGTAGAAAATGGAGCAGGAACAGGATGAACAGTTTATCCCCCACTTTCATCTAATAT
TGCACATGGAGGAAGATCAGTAGATTTAGCTATTTTTTCTTTACATTTAGCTGGAATTTC
ATCTATTTTAGGAGCAATTAATTTTATTACTACTATTATTAATATAAAATTAAATAATTT
ATCTTTTGATCAAATACCATTATTTATTTGAGCTGTAGGAATTACTGCATTTTTACTATT
ATTATCACTACCAGTTTTA
>GU438926.1|Helicoverpa_zea
-----------------------------------------------------GTTTATT
AATTCGAGCAGAATTAGGTAATCCTGGATCTTTAATTGGAGATGATCAAATTTACAATAC
TATTGTCACAGCTCATGCTTTTATTATAATTTTTTTTATAGTTATACCAATTATAATTGG
TGGATTTGGTAATTGACTTGTACCTTTAATATTAGGGGCCCCTGATATAGCTTTCCCTCG
AATAAATAATATAAGTTTTTGATTACTCCCCCCTTCCCTAACTTTACTTATTTCAAGAAG
AATTGTAGAAAATGGAGCAGGAACAGGATGAACAGTTTATCCCCCACTTTCATCTAATAT
TGCACATGGAGGAAGATCAGTAGATTTAGCTATTTTTTCTTTACATTTAGCTGGAATTTC
ATCTATTTTAGGAGCAATTAATTTTATTACTACTATTATTAATATAAAATTAAATAATTT
ATCTTTTGATCAAATACCATTATTTATTTGAGCTGTAGGAATTACTGCATTTTTACTATT
ATTATCACTACCAGTTTTA
>GU439126.1|Schinia_florida
AACATTATACTTTATTTTTGGAATTTGAGCTGGTATATTAGGAACTTCATTAAGATTGCT
AATTCGAGCTGAATTAGGAACCCCCGGATCTTTAATTGGAGACGATCAAATTTATAATAC
TATTGTAACAGCACATGCTTTTATTATAATTTTTTTCATAGTTATACCTATTATAATTGG
TGGGTTTGGAAATTGACTTGTACCTTTAATATTAGGAGCCCCAGATATAGCTTTCCCACG
AATAAATAATATAAGTTTTTGACTTTTACCCCCATCTTTAACATTACTAATTTCTAGAAG
AATTGTAGAAAATGGAGCAGGAACAGGATGAACAGTTTATCCCCCACTTTCATCTAATAT
TGCCCATGGAGGTAGCTCTGTAGATTTAGCTATTTTTTCCCTTCATTTAGCTGGAATTTC
CTCTATTTTAGGGGCTATTAATTTTATTACTACAATTATTAATATACGATTAAATAATTT
ATCTTTTGATCAAATACCTTTATTTATTTGAGCTGTAGGTATCACAGCATTTTTATTATT
ACTATCTTTACCTGTATTA
>GU439127.1|Schinia_florida
AACATTATACTTTATTTTTGGAATTTGAGCTGGTATATTAGGAACTTCATTAAGATTGCT
AATTCGAGCTGAATTAGGAACCCCCGGATCTTTAATTGGAGACGATCAAATTTATAATAC
TATTGTAACAGCACATGCTTTTATTATAATTTTTTTCATAGTTATACCTATTATAATTGG
TGGGTTTGGAAATTGACTTGTACCTTTAATATTAGGAGCCCCAGATATAGCTTTCCCACG
AATAAATAATATAAGTTTTTGACTTTTACCCCCATCTTTAACACTACTAATTTCTAGAAG
AATTGTAGAAAATGGAGCAGGAACAGGATGAACAGTTTATCCCCCACTTTCATCTAATAT
TGCCCATGGAGGTAGCTCTGTAGATTTAGCTATTTTTTCCCTTCATTTAGCTGGAATTTC
CTCTATTTTAGGGGCTATTAATTTTATTACTACAATTATTAATATACGATTAAATAATTT
ATCTTTTGATCAAATACCTTTATTTATTTGAGCTGTAGGTATCACAGCATTTTTATTATT
ACTATCTTTACCTGTATTA
>GU439128.1|Schinia_florida
------------------------------------------------------------
------------------------CGGATCTTTAATTGGAGACGATCAAATTTATAATAC
TATTGTAACAGCACATGCTTTTATTATAATTTTTTTCATAGTTATACCTATTATAATTGG
TGGGTTTGGAAATTGACTTGTACCTTTAATATTAGGAGCCCCAGATATAGCTTTCCCACG
AATAAATAATATAAGTTTTTGACTTTTACCCCCATCTTTAACATTACTAATTTCTAGAAG
AATTGTAGAAAATGGAGCAGGAACAGGATGAACAGTTTATCCCCCACTTTCATCTAATAT
TGCCCATGGAGGTAGCTCTGTAGATTTAGCTATTTTTTCCCTTCATTTAGCTGGAATTTC
CTCTATTTTAGGGGCTATTAATTTTATTACTACAATTATTAATATACGATTAAATAATTT
ATCTTTTGATCAAATACCTTTATTTATTTGAGCTGTAGGTATCACAGCATTTTTATTATT
ACTATCTTTACCTGTATTA
>GU654969.1|Helicoverpa_armigera
AACATTATATTTTATTTTTGGAATTTGAGCAGGAATAGTAGGAACTTCTTTAAGTTTATT
AATTCGAGCAGAATTAGGTAATCCTGGATCTTTAATTGGAGATGATCAAATTTATAATAC
TATTGTTACAGCTCATGCTTTTATTATAATTTTTTTTATAGTTATACCAATTATAATTGG
TGGATTTGGTAATTGACTTGTACCTTTAATATTAGGAGCCCCTGATATAGCTTTCCCCCG
AATAAATAATATAAGTTTTTGATTACTTCCCCCTTCTTTAACTTTACTTATTTCAAGAAG
AATTGTAGAAAATGGAGCAGGAACAGGATGAACAGTTTACCCCCCACTTTCATCTAATAT
TGCACATGGAGGAAGATCAGTAGACCTAGCTATTTTTTCTTTACATTTAGCTGGAATCTC
ATCTATTTTAGGAGCAATTAATTTTATTACTACTATTATTAATATAAAATTAAATAGCTT
ATCTTTTGATCAAATACCATTATTTATTTGAGCTGTAGGAATTACTGCATTTTTATTATT
ATTATCATTACCAGTTTTA
>GU669337.1|Schinia_sanguinea
AACATTATATTTTATTTTTGGAATTTGAGCTGGTATAGTAGGAACTTCATTAAGATTATT
AATTCGAGCAGAATTAGGAAATCCTGGATCTTTAATTGGAGATGATCAAATTTATAATAC
TATTGTAACAGCACATGCTTTTATTATAATTTTTTTTATGGTTATACCAATTATAATTGG
AGGATTTGGAAATTGATTAGTACCTTTAATATTAGGAGCCCCAGATATAGCTTTCCCCCG
AATAAATAATATAAGTTTTTGACTTTTACCCCCATCTTTAACATTACTAATTTCTAGAAG
AATTGTAGAAAATGGAGCAGGAACAGGATGAACAGTTTATCCCCCACTTTCATCTAATAT
TGCACATGGAGGCAGTTCCGTAGATTTAGCAATTTTTTCTTTACATTTAGCAGGAATTTC
TTCTATTTTAGGAGCTATTAATTTTATTACAACAATTATTAATATACGATTAAATAATTT
ATCTTTTGATCAAATACCTTTATTTGTTTGAGCAGTAGGTATTACAGCATTTTTATTATT
ATTATCTTTGCCTGTATTA
>GU669340.1|Schinia_sanguinea
AACATTATATTTTATTTTTGGAATTTGAGCTGGTATAGTAGGAACTTCATTAAGATTATT
AATTCGAGCAGAATTAGGAAATCCTGGATCTTTAATTGGAGATGATCAAATTTATAATAC
TATTGTAACAGCACATGCTTTTATTATAATTTTTTTTATGGTTATACCAATTATAATTGG
AGGATTTGGAAATTGATTAGTACCTTTAATATTAGGAGCCCCAGATATAGCTTTCCCCCG
AATAAATAATATAAGTTTTTGACTTTTACCCCCATCTTTAACATTACTAATTTCTAGAAG
AATTGTAGAAAATGGAGCAGGAACAGGATGAACAGTTTATCCCCCACTTTCATCTAATAT
TGCACATGGAGGCAGTTCCGTAGATTTAGCAATTTTTTCTTTACATTTAGCAGGAATTTC
TTCTATTTTAGGAGCTATTAATTTTATTACAACAATTATTAATATACGATTAAATAATTT
ATCTTTTGATCAAATACCTTTATTTGTTTGAGCAGTAGGTATTACAGCATTTTTATTATT
ATTATCTTTGCCTGTATTA
>GU686757.1|Helicoverpa_armigera
AACATTATATTTTATTTTTGGAATTTGAGCAGGAATAGTAGGAACTTCTTTAAGTTTATT
AATTCGAGCAGAATTAGGTAATCCTGGATCTTTAATTGGAGATGATCAAATTTATAATAC
TATTGTTACAGCTCATGCTTTTATTATAATTTTTTTTATAGTTATACCAATTATAATTGG
TGGATTTGGTAATTGACTTGTACCTTTAATATTAGGAGCCCCTGATATAGCTTTCCCCCG
AATAAATAATATAAGTTTTTGATTACTTCCCCCTTCTTTAACTTTACTTATTTCAAGAAG
AATTGTAGAAAACGGAGCAGGAACAGGATGAACAGTTTACCCCCCACTTTCATCTAATAT
TGCACATGGAGGAAGATCAGTAGACCTAGCTATTTTTTCTTTACATTTAGCTGGAATCTC
ATCTATTTTAGGAGCAATTAATTTTATTACTACTATTATTAATATAAAATTAAATAGCTT
ATCTTTTGATCAAATGCCATTATTTATTTGAGCTGTAGGAATTACTGCATTTTTATTATT
ATTATCATTACCAGTTTTA
>GU686914.1|Heliothis_viriplaca
AACATTATATTTCATTTTTGGAATTTGAGCAGGAATAGTAGGAACTTCTTTAAGTTTATT
AATTCGAGCAGAATTAGGTAATCCTGGATCCTTAATTGGAGATGATCAAATTTATAATAC
TATTGTCACAGCTCATGCTTTTATTATAATTTTTTTTATAGTAATACCAATTATAATTGG
AGGTTTTGGAAATTGACTTGTACCTTTAATATTAGGAGCACCTGATATAGCTTTCCCACG
AATAAATAATATAAGTTTTTGACTATTACCCCCATCATTAACTTTATTAATCTCAAGAAG
AATTGTAGAAAATGGAGCAGGAACAGGATGAACAGTTTATCCCCCACTTTCATCTAATAT
TGCTCATGGAGGAAGATCAGTAGATTTAGCCATTTTCTCTTTACATTTAGCTGGTATTTC
TTCTATTTTAGGAGCTATTAATTTTATTACTACTATTATTAATATAAAATTAAATAATTT
ATCTTTTGATCAAATACCTTTATTTGTTTGAGCAGTAGGAATTACTGCATTTTTACTATT
ATTATCATTACCAGTTTTA
>GU686955.1|Helicoverpa_armigera
AACATTATATTTTATTTTTGGAATTTGAGCAGGAATAGTAGGAACTTCTTTAAGTTTATT
AATTCGAGCAGAATTAGGTAATCCTGGATCTTTAATTGGAGATGATCAAATTTATAATAC
TATTGTTACAGCTCATGCTTTTATTATAATTTTTTTTATAGTTATACCAATTATAATTGG
TGGATTTGGTAATTGACTTGTACCTTTAATATTAGGAGCCCCTGATATAGCTTTCCCCCG
AATAAATAATATAAGTTTTTGATTACTTCCCCCTTCTTTAACTTTACTTATTTCAAGAAG
AATTGTAGAAAATGGAGCAGGAACAGGATGAACAGTTTACCCCCCACTTTCATCTAATAT
TGCACATGGAGGAAGATCAGTAGATCTAGCTATTTTTTCTTTACATTTAGCTGGAATCTC
ATCTATTTTAGGAGCAATTAATTTTATTACTACTATTATTAATATAAAATTAAATAGCTT
ATCTTTTGATCAAATGCCATTATTTATTTGAGCTGTAGGAATTACTGCATTTTTATTATT
ATTATCATTACCAGTTTTA
>GU702544.1|Schinia_jaguarina
AACATTATATTTTATTTTTGGAATTTGAGCTGGTATAGTAGGAACTTCATTAAGATTATT
AATTCGAGCTGAATTAGGAAACCCTGGATCTTTAATTGGAGATGATCAAATTTATAATAC
CATTGTAACAGCACATGCTTTTATTATAATTTTTTTTATGGTTATACCAATTATAATTGG
TGGATTTGGAAATTGACTTGTACCTTTAATATTAGGAGCCCCAGATATAGCTTTCCCCCG
AATAAATAATATAAGTTTTTGACTTTTACCCCCATCTTTAACTTTATTAATTTCTAGAAG
AATTGTAGAAAATGGAGCAGGAACAGGATGAACAGTTTATCCCCCACTTTCATCCAATAT
TGCTCATGGAGGAAGATCTGTAGATTTAGCTATTTTTTCTTTACATTTAGCTGGAATTTC
TTCTATTTTAGGAGCTATTAATTTTATTACAACAATTATTAATATACGATTAAATAACTT
ATCTTTTGATCAAATACCTTTATTTGTATGAGCAGTAGGAATTACAGCATTCTTATTACT
ATTATCTTTACCAGTATTA
>GU702552.1|Heliocheilus_paradoxus
AACATTATATTTTATTTTTGGAATTTGAGCAGGAATAGTAGGAACTTCTTTAAGTTTATT
AATTCGAGCTGAATTAGGTAATCCTGGATCTTTAATTGGAGATGATCAAATTTATAATAC
TATTGTAACAGCTCATGCTTTTATTATAATTTTTTTTATAGTAATACCTATTATAATTGG
AGGGTTTGGAAATTGACTTGTACCTTTAATATTAGGAGCCCCTGACATAGCTTTCCCCCG
AATAAATAATATAAGTTTTTGATTATTACCACCATCATTAACTTTACTAATTTCAAGAAG
AATTGTAGAAAATGGAGCAGGAACAGGATGAACAGTTTATCCCCCACTTTCATCTAATAT
TGCTCATGGAGGAAGTTCAGTAGATTTAGCTATTTTTTCATTACATTTAGCTGGTATTTC
TTCTATTTTAGGAGCTATTAATTTTATTACCACTATTATTAATATAAAATTAAATAATTT
ATCTTTTGATCAAATACCTTTATTTGTTTGAGCAGTAGGGATTACTGCATTTTTATTATT
ATTATCTTTACCAGTATTA
>GU702553.1|Heliothis_virescens
AACATTATATTTTATTTTTGGAATTTGAGCTGGAATAGTTGGAACTTCTTTAAGTTTATT
AATTCGAGCAGAATTAGGTAATCCCGGTTCTTTAATTGGAGATGATCAAATCTATAATAC
TATTGTTACAGCTCATGCTTTTATTATAATTTTTTTCATAGTTATACCAATTATAATTGG
TGGATTTGGAAATTGACTTGTACCTTTAATATTAGGGGCCCCTGATATAGCTTTTCCTCG
TATAAATAATATAAGATTTTGATTATTACCCCCATCATTAACTTTATTAATTTCAAGAAG
AATTGTAGAAAATGGAGCAGGAACAGGATGAACAGTTTATCCCCCACTTTCATCTAATAT
TGCCCATGGAGGAAGATCAGTAGATTTAGCTATCTTTTCTCTTCACTTAGCAGGAATTTC
CTCTATCTTAGGAGCTATTAATTTTATTACCACTATTATTAATATAAAATTAAATAATTT
ATCTTTTGATCAAATACCTTTATTCATTTGAGCTGTAGGAATTACAGCATTTTTATTATT
ACTATCTTTACCAGTGTTA
>GU702554.1|Heliothis_virescens
AACATTATATTTTATTTTTGGAATTTGAGCTGGAATAGTTGGAACTTCTTTAAGTTTATT
AATTCGAGCAGAATTAGGTAATCCCGGTTCTTTAATTGGAGATGATCAAATCTATAATAC
TATTGTTACAGCTCATGCTTTTATTATAATTTTTTTCATAGTTATACCAATTATAATTGG
TGGATTTGGAAATTGACTTGTACCTTTAATATTAGGGGCCCCTGATATAGCTTTTCCTCG
TATAAATAATATAAGATTTTGATTATTACCCCCATCATTAACTTTATTAATTTCAAGAAG
AATTGTAGAAAATGGAGCAGGAACAGGATGAACAGTTTATCCCCCACTTTCATCTAATAT
TGCCCATGGAGGAAGATCAGTAGATTTAGCTATCTTTTCTCTTCATTTAGCAGGAATTTC
CTCTATCTTAGGAGCTATTAATTTTATTACCACTATTATTAATATAAAATTAAATAATTT
ATCTTTTGATCAAATACCTTTATTCATTTGAGCTGTAGGAATTACAGCATTTTTATTATT
ACTATCTTTACCAGTGTTA
>GU702556.1|Schinia_lynx
AACATTATACTTTATTTTTGGAATTTGAGCTGGTATAGTAGGAACCTCTTTAAGATTATT
AATTCGAGCAGAATTAGGAAATCCTGGCTCATTAATTGGAGATGATCAAATCTACAATAC
TATTGTAACAGCACATGCTTTTATTATAATTTTTTTTATGGTTATACCAATTATAATTGG
AGGATTTGGAAATTGATTAGTACCTTTAATATTAGGAGCTCCAGATATAGCATTCCCTCG
AATAAATAATATAAGTTTTTGACTTTTACCCCCATCTTTAACATTATTAATTTCTAGAAG
AATTGTAGAAAATGGAGCAGGAACAGGATGAACAGTTTATCCCCCACTTTCATCCAATAT
TGCTCATGGAGGTAGCTCTGTAGATTTAGCTATTTTTTCTTTACATTTAGCTGGAATTTC
TTCTATTCTAGGAGCTATTAATTTTATTACAACAATTATTAATATACGATTAAATAGTTT
ATCTTTTGATCAAATACCTCTCTTTATTTGAGCAGTAGGTATTACAGCATTTTTATTATT
ATTATCTTTACCAGTATTA
>GU702559.1|Heliocheilus_paradoxus
AACATTATATTTTATTTTTGGAATTTGAGCAGGAATAGTAGGAACTTCTTTAAGTTTATT
AATTCGAGCTGAATTAGGTAATCCTGGATCTTTAATTGGAGATGATCAAATTTATAATAC
TATTGTAACAGCTCATGCTTTTATTATAATTTTTTTTATAGTAATACCTATTATAATTGG
AGGGTTTGGAAATTGACTTGTACCTTTAATATTAGGAGCCCCTGACATAGCTTTCCCCCG
AATAAATAATATAAGTTTTTGATTATTACCACCATCATTAACTTTACTAATTTCAAGAAG
AATTGTAGAAAATGGAGCAGGAACAGGATGAACAGTTTATCCCCCACTTTCATCTAATAT
TGCTCATGGAGGAAGTTCAGTAGATTTAGCTATTTTTTCATTACATTTAGCTGGTATTTC
TTCTATTTTAGGAGCTATTAATTTTATTACCACTATTATTAATATAAAATTAAATAATTT
ATCTTTTGATCAAATACCTTTATTTGTTTGAGCAGTAGGGATTACTGCATTTTTATTATT
ATTATCTTTACCAGTATTA
>GU702560.1|Schinia_nundina
AACATTATATTTTATTTTTGGAATTTGAGCTGGTATAGTAGGAACCTCATTAAGATTATT
AATTCGAGCAGAATTAGGAAATCCTGGATCTTTAATTGGAGATGATCAAATTTATAATAC
TATTGTAACAGCCCATGCTTTTATTATAATTTTTTTTATAGTTATACCAATTATAATTGG
AGGATTTGGAAATTGATTAGTACCTTTAATATTAGGAGCCCCAGATATAGCTTTTCCGCG
AATAAATAACATAAGTTTCTGACTTTTACCCCCATCTTTAACATTATTAATTTCTAGAAG
AATTGTAGAAAATGGAGCAGGAACAGGATGAACAGTTTACCCCCCACTTTCATCTAATAT
TGCCCATGGAGGCAGTTCTGTAGATTTAGCTATTTTTTCCTTACATTTGGCAGGAATTTC
TTCTATTTTAGGAGCTATTAATTTTATTACAACAATTATTAATATACGATTAAATAATTT
ATCTTTTGATCAAATACCTTTATTTATTTGAGCAGTAGGTATTACAGCATTTTTATTACT
ATTATCTCTACCTGTCCTA
>GU702561.1|Schinia_nundina
AACATTATATTTTATTTTTGGAATTTGAGCTGGTATAGTAGGAACCTCATTAAGATTATT
AATTCGAGCAGAATTAGGAAATCCTGGATCTTTAATTGGAGATGATCAAATTTATAATAC
TATTGTAACAGCCCATGCTTTTATTATAATTTTTTTTATAGTTATACCAATTATAATTGG
AGGATTTGGAAATTGATTAGTACCTTTAATATTAGGAGCCCCAGATATAGCTTTTCCACG
AATAAATAACATAAGTTTCTGACTTTTACCCCCATCTTTAACATTATTAATTTCTAGAAG
AATTGTAGAAAATGGAGCAGGAACAGGATGAACAGTTTACCCCCCACTTTCATCTAATAT
TGCCCATGGAGGCAGTTCTGTAGATTTAGCTATTTTTTCCTTACATTTAGCGGGAATTTC
TTCTATTTTAGGAGCTATTAACTTTATTACAACAATTATTAATATACGATTAAATAATTT
ATCTTTTGATCAAATACCTTTATTTATTTGAGCAGTAGGTATTACAGCATTTTTATTACT
ATTATCTCTACCTGTCCTA
>GU702562.1|Schinia_nundina
AACATTATATTTTATTTTTGGAATTTGAGCTGGTATAGTAGGAACCTCATTAAGATTATT
AATTCGAGCAGAATTAGGAAATCCTGGATCTTTAATTGGAGATGATCAAATTTATAATAC
TATTGTAACAGCCCATGCTTTTATTATAATTTTTTTTATAGTTATACCAATTATAATTGG
AGGATTTGGAAATTGATTAGTACCTTTAATATTAGGAGCCCCAGATATAGCTTTTCCGCG
AATAAATAACATAAGTTTCTGACTTTTACCCCCATCTTTAACATTATTAATTTCTAGAAG
AATTGTAGAAAATGGAGCAGGAACAGGATGAACAGTTTACCCCCCACTTTCATCTAATAT
TGCCCATGGAGGCAGTTCTGTAGATTTAGCTATTTTTTCCTTACATTTAGCGGGAATTTC
TTCTATTTTAGGAGCTATTAATTTTATTACAACAATTATTAATATACGATTAAATAATTT
ATCTTTTGATCAAATACCTTTATTTATTTGAGCAGTAGGTATTACAGCATTTTTATTACT
ATTATCTCTACCTGTCCTA
>GU702563.1|Rhodoecia_aurantiago
AACATTATATTTTATTTTTGGAATTTGAGCTGGAATAGTTGGTACATCTTTAAGATTATT
AATTCGTGCTGAATTAGGAAATCCTGGATCCTTAATTGGAGATGATCAAATTTATAATAC
TATTGTAACAGCTCATGCATTTATTATAATTTTCTTTATAGTTATACCTATTATAATTGG
AGGATTTGGAAATTGACTTGTACCTTTAATATTAGGAGCTCCAGATATGGCTTTTCCTCG
AATAAATAATATAAGTTTTTGACTTTTACCCCCATCTTTAACTTTATTAATTTCTAGAAG
AATTGTAGAAAATGGAGCAGGAACAGGATGAACAGTTTATCCCCCACTTTCATCTAATAT
TGCTCACGGAGGAAGATCAGTAGATTTAGCTATTTTTTCATTACATTTAGCTGGAATTTC
ATCTATTTTAGGAGCTATTAATTTTATTACAACAATTATCAATATACGATTAAACAATTT
ATCTTTTGATCAAATACCATTATTTATTTGAGCAGTAGGAATTACTGCATTTTTATTATT
ACTTTCTTTACCTGTTTTA
>GU702576.1|Schinia_lynx
AACATTATACTTTATTTTTGGAATTTGAGCTGGTATAGTAGGAACCTCTTTAAGATTATT
AATTCGAGCAGAATTAGGAAATCCTGGCTCATTAATTGGAGATGATCAAATCTACAATAC
TATTGTAACAGCACATGCTTTTATTATAATTTTTTTTATAGTTATACCAATTATAATTGG
AGGATTTGGAAATTGATTAGTACCTTTAATATTAGGAGCTCCAGATATAGCATTCCCTCG
AATAAATAATATAAGTTTTTGACTTTTACCCCCATCTTTAACATTATTAATTTCTAGAAG
AATTGTAGAAAATGGAGCAGGAACAGGATGAACAGTTTATCCCCCACTTTCATCCAATAT
TGCTCATGGAGGTAGTTCTGTAGATTTAGCTATTTTTTCTTTACATTTAGCTGGAATTTC
TTCTATTCTAGGAGCTATTAATTTTATTACAACAATTATTAATATACGATTAAATAGTTT
ATCTTTTGATCAAATACCTCTCTTTGTTTGAGCAGTAGGTATTACAGCATTTTTATTATT
ATTATCTTTACCAGTATTA
>GU702577.1|Schinia_lynx
AACATTATACTTTATTTTTGGAATTTGAGCTGGTATAGTAGGAACCTCTTTAAGATTATT
AATTCGAGCAGAATTAGGAAATCCTGGCTCATTAATTGGAGATGATCAAATCTACAATAC
TATTGTAACAGCACATGCTTTTATTATAATTTTTTTTATGGTTATACCAATTATAATTGG
AGGATTTGGAAATTGATTAGTACCTTTAATATTAGGAGCTCCAGATATAGCATTCCCCCG
AATAAATAATATAAGTTTTTGACTTTTACCCCCATCTTTAACATTATTAATTTCTAGAAG
AATTGTAGAAAATGGAGCAGGAACAGGATGAACAGTTTATCCCCCACTTTCATCCAATAT
TGCTCATGGAGGTAGCTCTGTAGATTTAGCTATTTTTTCTTTACATTTAGCTGGAATTTC
TTCTATTCTAGGAGCTATTAATTTTATTACAACAATTATTAATATACGATTAAATAGTTT
ATCTTTTGATCAAATACCTCTCTTTATTTGAGCAGTAGGTATTACAGCATTTTTATTATT
ATTATCTTTACCAGTATTA
>GU702578.1|Schinia_lynx
AACATTATACTTTATTTTTGGAATTTGAGCTGGTATAGTAGGAACCTCTTTAAGATTATT
AATTCGAGCAGAATTAGGAAATCCTGGCTCATTAATTGGAGATGATCAAATCTACAATAC
TATTGTAACAGCACATGCTTTTATTATAATTTTTTTTATGGTTATACCAATTATAATTGG
AGGATTTGGAAATTGATTAGTACCTTTAATATTAGGAGCTCCAGATATAGCATTCCCTCG
AATAAATAATATAAGTTTTTGACTTTTACCCCCATCTTTAACATTATTAATTTCTAGAAG
AATTGTAGAAAATGGAGCAGGAACAGGATGAACAGTTTATCCCCCACTTTCATCCAATAT
TGCTCATGGAGGTAGCTCTGTAGATTTAGCTATTTTTTCTTTACATTTGGCTGGAATTTC
TTCTATTCTAGGAGCTATTAATTTTATTACAACAATTATTAATATACGATTAAATAGTTT
ATCTTTTGATCAAATACCTCTCTTTATTTGAGCAGTAGGTATTACAGCATTTTTATTATT
ATTATCTTTACCAGTATTA
>GU702579.1|Schinia_lynx
AACATTATACTTTATTTTTGGAATTTGAGCTGGTATAGTAGGAACCTCTTTAAGATTATT
AATTCGAGCAGAATTAGGAAATCCTGGCTCATTAATTGGAGATGATCAAATCTACAATAC
TATTGTAACAGCACATGCTTTTATTATAATTTTTTTTATGGTTATACCAATTATAATTGG
AGGATTTGGAAATTGATTAGTACCTTTAATATTAGGAGCTCCAGATATAGCATTCCCTCG
AATAAATAATATAAGTTTTTGACTTTTACCCCCATCTTTAACATTATTAATTTCTAGAAG
AATTGTAGAAAATGGAGCAGGAACAGGATGAACAGTTTATCCCCCACTTTCATCCAATAT
TGCTCATGGAGGTAGCTCTGTAGATTTAGCTATTTTTTCTTTACATTTAGCTGGAATTTC
TTCTATTCTAGGAGCTATTAATTTTATTACAACAATTATTAATATACGATTAAATAGTTT
ATCTTTTGATCAAATACCTCTCTTTATTTGAGCAGTAGGTATTACAGCATTTTTATTATT
ATTATCTTTACCGGTATTA
>GU702695.1|Schinia_sueta
AACATTATATTTTATTTTTGGAATTTGAGCTGGTATAGTAGGAACTTCATTAAGATTATT
AATTCGAGCTGAATTAGGAAACCCCGGATCTTTAATTGGAGATGATCAAATTTATAATAC
TATTGTAACAGCCCATGCTTTTATTATAATTTTTTTTATAGTTATACCAATTATAATTGG
TGGATTTGGAAATTGACTTGTACCTTTAATATTAGGAGCTCCAGATATAGCTTTCCCTCG
AATAAATAATATAAGTTTTTGACTTTTACCTCCATCTTTAACATTATTAATTTCTAGAAG
AATTGTAGAAAATGGAGCAGGAACAGGATGAACAGTTTATCCCCCACTTTCATCTAATAT
CGCCCATGGAGGTAGATCTGTTGATTTAGCTATTTTTTCATTACATTTAGCTGGAATTTC
TTCTATTTTAGGAGCTATTAATTTTATTACAACAATTATTAATATACGATTAAATAATTT
ATCTTTTGATCAAATACCTTTATTTGTATGAGCAGTAGGTATTACAGCATTTCTATTATT
ATTATCTTTACCTGTATTA
>GU702699.1|Heliocheilus_paradoxus
AACATTATATTTTATTTTTGGAATTTGAGCAGGAATAGTAGGAACTTCTTTAAGTTTATT
AATTCGAGCTGAATTAGGTAATCCTGGATCTTTAATTGGAGATGATCAAATTTATAATAC
TATTGTAACAGCTCATGCTTTTATTATAATTTTTTTTATAGTAATACCTATTATAATTGG
AGGGTTTGGAAATTGACTTGTACCTTTAATATTAGGAGCCCCTGACATAGCTTTCCCCCG
AATAAATAATATAAGTTTTTGATTATTACCACCATCATTAACTTTACTAATTTCAAGAAG
AATTGTAGAAAATGGAGCAGGAACAGGATGAACAGTTTATCCCCCACTTTCATCTAATAT
TGCTCATGGAGGAAGTTCAGTAGATTTAGCTATTTTTTCATTACATTTAGCTGGTATTTC
TTCTATTTTAGGAGCTATTAATTTTATTACCACTATTATTAATATAAAATTAAATAATTT
ATCTTTTGATCAAATACCTTTATTTGTTTGAGCAGTAGGGATTACTGCATTTTTATTATT
ATTATCTTTACCAGTATTA
>GU702701.1|Schinia_sueta
AACATTATATTTTATTTTTGGAATTTGAGCTGGTATAGTAGGAACTTCATTAAGATTATT
AATTCGAGCTGAATTAGGAACCCCCGGATCTTTAATTGGAGATGATCAAATTTATAATAC
TATTGTAACAGCCCATGCTTTTATTATAATTTTTTTTATAGTTATACCAATTATAATTGG
TGGATTTGGAAATTGACTTGTACCTTTAATATTAGGAGCTCCAGATATAGCTTTCCCTCG
AATAAATAATATAAGTTTTTGACTTTTACCTCCATCTTTAACATTATTAATTTCTAGAAG
AATTGTAGAAAATGGAGCAGGAACAGGATGAACAGTTTACCCCCCACTTTCATCTAATAT
CGCTCATGGAGGTAGATCTGTTGATTTAGCTATTTTTTCATTACATTTAGCTGGAATTTC
TTCTATTTTAGGAGCTATTAATTTTATTACAACAATTATTAATATACGATTAAATAATTT
ATCTTTTGATCAAATACCTCTATTTGTATGAGCAGTAGGTATTACAGCATTTCTATTATT
ATTATCTTTACCTGTATTA
>GU702702.1|Schinia_bina_group_sp._A_RZ-2014
AACATTATATTTTATTTTTGGTATTTGAGCTGGTATAGTAGGAACTTCATTAAGATTATT
AATTCGAGCTGAATTAGGAAATCCTGGATCTTTAATTGGAGATGATCAAATTTATAATAC
TATTGTAACAGCACATGCTTTTATTATAATTTTTTTTATAGTTATACCAATTATAATTGG
TGGATTTGGAAATTGACTTGTACCATTAATATTAGGAGCCCCAGATATAGCTTTTCCTCG
AATAAATAATATAAGTTTTTGACTTTTACCTCCTTCTTTAACTTTACTAATTTCTAGTAG
AATTGTAGAAAATGGAGCAGGAACAGGATGAACAGTTTATCCCCCACTTTCATCTAATAT
TGCCCATGGAGGTAGATCTGTAGATTTAGCTATTTTTTCCCTTCATTTAGCTGGAATTTC
TTCTATTCTAGGAGCTATTAATTTTATTACAACAATTATTAATATACGATTAAATAATTT
ATCTTTTGATCAAATACCATTATTTGTTTGAGCAGTAGGTATTACAGCATTTTTATTATT
ATTATCTTTACCTGTATTA
>GU702731.1|Schinia_lynx
AACATTATACTTTATTTTTGGAATTTGAGCTGGTATAGTAGGAACCTCTTTAAGATTATT
AATTCGAGCAGAATTAGGAAATCCTGGCTCATTAATTGGAGATGATCAAATCTACAATAC
TATTGTAACAGCACATGCTTTTATTATAATTTTTTTTATGGTTATACCAATTATAATTGG
AGGATTTGGAAATTGATTAGTACCTTTAATATTAGGAGCTCCAGATATAGCATTCCCTCG
AATAAATAATATAAGTTTTTGACTTTTACCCCCATCTTTAACATTATTAATTTCTAGAAG
AATTGTAGAAAATGGAGCAGGAACAGGATGAACAGTTTATCCCCCACTTTCATCCAATAT
TGCTCATGGAGGTAGCTCTGTAGATTTAGCTATTTTTTCTTTACATTTAGCTGGAATTTC
TTCTATTCTAGGAGCTATTAATTTTATTACAACAATTATTAATATACGATTAAATAGTTT
ATCTTTTGATCAAATACCTCTCTTTATTTGAGCAGTAGGTATTACAGCATTTTTATTATT
ATTATCTTTACCAGTATTA
>GU702732.1|Schinia_lynx
AACATTATACTTTATTTTTGGAATTTGAGCTGGTATAGTAGGAACCTCTTTAAGATTATT
AATTCGAGCAGAATTAGGAAATCCTGGCTCATTAATTGGAGATGATCAAATCTACAATAC
TATTGTAACAGCACATGCTTTTATTATAATTTTTTTTATGGTTATACCAATTATAATTGG
AGGATTTGGAAATTGATTAGTACCTTTAATATTAGGAGCTCCAGATATAGCATTCCCTCG
AATAAATAATATAAGTTTTTGACTTTTACCCCCATCTTTAACATTATTAATTTCTAGAAG
AATTGTAGAAAATGGAGCAGGAACAGGATGAACAGTTTATCCCCCACTTTCATCCAATAT
TGCTCATGGAGGTAGCTCTGTAGATTTAGCTATTTTTTCTTTACATTTAGCTGGAATTTC
TTCTATTCTAGGAGCTATTAATTTTATTACAACAATTATTAATATACGATTAAATAGTTT
ATCTTTTGATCAAATACCTCTCTTTATTTGAGCAGTAGGTATTACAGCATTTTTATTATT
ATTATCTTTACCAGTATTA
>GU702777.1|Schinia_nundina
AACATTATATTTTATTTTTGGAATTTGAGCTGGTATAGTAGGAACCTCATTAAGATTATT
AATTCGAGCAGAATTAGGAAGTCCTGGATCTTTAATTGGAGATGATCAAATTTATAATAC
TATTGTAACAGCCCATGCTTTTATTATAATTTTTTTTATAGTTATACCAATTATAATTGG
AGGATTTGGAAATTGATTAGTACCTTTAATATTAGGAGCCCCAGATATAGCTTTTCCGCG
AATAAATAACATAAGTTTCTGACTTTTACCCCCATCTTTAACATTATTAATTTCTAGAAG
AATTGTAGAAAATGGAGCAGGAACAGGATGAACAGTTTACCCCCCACTTTCATCTAATAT
TGCCCATGGAGGCAGTTCTGTAGATTTAGCTATTTTTTCCTTACATTTAGCGGGAATTTC
TTCTATTTTAGGAGCTATTAATTTTATTACAACAATTATTAATATACGATTAAATAATTT
ATCTTTTGATCAAATACCTTTATTTATTTGAGCAGTAGGTATTACAGCATTTTTATTACT
ATTATCTCTACCTGTCCTA
>GU702782.1|Schinia_gaurae
AACATTATACTTTATTTTCGGAATTTGAGCTGGTATAGTAGGAACTTCATTAAGATTATT
AATTCGAGCTGAATTAGGAAATCCTGGATCTTTAATTGGAGATGATCAAATTTATAATAC
TATTGTAACAGCACATGCCTTTATTATAATTTTTTTTATAGTGATACCTATTATAATTGG
TGGATTTGGTAATTGACTTGTACCTCTAATATTAGGAGCCCCAGATATAGCCTTTCCCCG
AATAAATAATATAAGATTTTGATTATTACCCCCATCTTTAACATTATTAATCTCTAGAAG
AATTGTAGAAAATGGAGCAGGAACAGGATGAACAGTGTACCCCCCACTTTCATCTAATAT
TGCTCATGGAGGTAGATCAGTAGATTTAGCTATTTTCTCCCTTCATTTAGCTGGAATTTC
TTCTATTTTAGGAGCTATCAATTTTATTACTACAATTATTAATATACGATTAAATAATTT
ATCTTTTGATCAAATACCTTTATTCATTTGAGCGGTAGGTATTACAGCATTCTTATTATT
ATTATCTTTACCTGTATTA
>GU702787.1|Schinia_sueta
AACATTATATTTTATTTTTGGAATTTGAGCTGGTATAGTAGGAACTTCATTAAGATTATT
AATTCGAGCTGAATTAGGAACCCCCGGATCTTTAATTGGAGATGATCAAATTTATAATAC
TATTGTAACAGCCCATGCTTTTATTATAATTTTTTTTATAGTTATACCAATTATAATTGG
TGGATTTGGAAATTGACTTGTACCTTTAATATTAGGAGCTCCAGATATAGCTTTCCCTCG
AATAAATAATATAAGTTTTTGACTTTTACCTCCATCTTTAACATTATTAATTTCTAGAAG
AATTGTAGAAAATGGAGCAGGAACAGGATGAACAGTTTACCCCCCACTTTCATCTAATAT
CGCTCATGGAGGTAGATCTGTTGATTTAGCTATTTTTTCATTACATTTAGCTGGAATTTC
TTCTATTTTAGGAGCTATTAATTTTATTACAACAATTATTAATATACGATTAAATAATTT
ATCTTTTGATCAAATACCTCTATTTGTATGAGCAGTAGGTATTACAGCATTTCTATTATT
ATTATCTTTACCTGTATTA
>GU702793.1|Schinia_septentrionalis
------------------------------------------------------------
-----------------------------------TTGGAGATGATCAAATTTATAATAC
TATTGTAACAGCTCATGCTTTTATTATAATTTTTTTTATAGTTATACCAATCATAATTGG
TGGATTTGGAAATTGACTTGTACCTTTAATATTAGGAGCTCCAGATATAGCTTTCCCCCG
AATAAATAATATAAGTTTTTGACTTTTACCCCCATCTTTAACATTATTAATCTCTAGAAG
AATTGTAGAAAATGGAGCAGGAACAGGATGAACAGTTTATCCCCCACTTTCATCTAATAT
TGCTCATGGAGGAAGCTCNGTAGACTTAGCTATTTTTTCTCTTCACTTAGCAGGAATTTC
TTCTATTTTAGGAGCTATTAATTTTATTACAACAATTATTAATATACGATTAAATAATTT
ATCTTTCGACCAAATACCTTTATTTGTGTGAGCAGTAGGTATTACAGCATTTTTATTATT
ATTATCTTTACCTGTATTA
>GU702794.1|Schinia_septentrionalis
AACATTATATTTTATTTTTGGTATTTGAGCAGGTATAGTAGGAACTTCATTAAGATTATT
AATTCGAGCTGAATTAGGAAATCCTGGATCTTTAATTGGAGATGATCAAATTTATAATAC
TATTGTAACAGCTCATGCTTTTATTATAATTTTTTTTATGGTTATACCAATCATAATTGG
TGGATTTGGAAATTGACTTGTACCTTTAATATTAGGAGCCCCAGATATAGCTTTCCCCCG
AATAAATAATATAAGTTTTTGACTTTTACCCCCATCTTTAACATTATTAATCTCTAGAAG
AATTGTAGAAAATGGAGCAGGAACAGGATGAACAGTTTATCCCCCACTTTCATCTAATAT
TGCTCATGGAGGAAGCTCTGTAGACTTAGCTATTTTTTCTCTTCACTTAGCAGGAATTTC
TTCTATTTTAGGAGCTATTAATTTTATTACAACAATTATTAATATACGATTAAATAATTT
ATCTTTCGACCAAATACCTTTATTTGTGTGAGCAGTAGGTATTACAGCATTTTTATTATT
ATTATCTTTACCCGTATTA
>GU702796.1|Schinia_bina_group_sp._A_RZ-2014
AACATTATATTTTATTTTTGGTATTTGAGCTGGTATAGTAGGAACTTCATTAAGATTATT
AATTCGAGCTGAATTAGGAAATCCTGGATCTTTAATTGGAGATGATCAAATTTATAATAC
TATTGTAACAGCACATGCTTTTATTATAATTTTTTTTATAGTTATACCAATTATAATTGG
TGGATTTGGAAATTGACTTGTACCATTAATATTAGGAGCCCCAGATATAGCTTTTCCTCG
AATAAATAATATAAGTTTTTGACTTTTACCTCCTTCTTTAACTTTACTAATTTCTAGTAG
AATTGTAGAAAATGGAGCAGGAACAGGATGAACAGTTTATCCCCCACTTTCATCTAATAT
TGCCCATGGAGGTAGATCTGTAGATTTAGCTATTTTTTCCCTTCATTTAGCTGGAATTTC
TTCTATTCTAGGAGCTATTAATTTTATTACAACAATTATTAATATACGATTAAATAATTT
ATCTTTTGATCAAATACCATTATTTGTTTGAGCAGTAGGTATTACAGCATTTTTATTATT
ATTATCTTTACCTGTATTA
>GU702797.1|Schinia_septentrionalis
AACATTATATTTTATTTTTGGTATTTGAGCAGGTATAGTAGGAACTTCATTAAGATTATT
AATTCGAGCTGAATTAGGAAATCCTGGATCTTTAATTGGAGATGATCAAATTTATAATAC
TATTGTAACAGCTCATGCTTTTATTATAATTTTTTTTATAGTTATACCAATCATAATTGG
TGGATTTGGAAATTGACTTGTACCTTTAATATTAGGAGCTCCAGATATAGCTTTCCCCCG
AATAAATAATATAAGTTTTTGACTTTTACCCCCATCTTTAACATTATTAATCTCTAGAAG
AATTGTAGAAAATGGAGCAGGAACAGGATGAACAGTTTATCCCCCACTTTCATCTAATAT
TGCTCATGGAGGAAGCTCTGTAGACTTAGCTATTTTTTCTCTTCACTTAGCAGGAATTTC
TTCTATTTTAGGAGCTATTAATTTTATTACAACAATTATTAATATACGATTAAATAATTT
ATCTTTCGACCAAATACCTTTATTTGTGTGAGCAGTAGGTATTACAGCATTTTTATTATT
ATTATCTTTACCTGTATTA
>GU707406.1|Heliothis_peltigera
AACATTATATTTCATTTTTGGAATTTGAGCAGGAATAGTAGGAACTTCTTTAAGTTTATT
AATTCGTGCTGAATTAGGTAATCCTGGATCTTTAATTGGAGATGATCAAATTTATAATAC
TATTGTTACAGCTCATGCTTTTATTATAATTTTTTTTATAGTAATACCAATTATAATTGG
AGGATTCGGAAATTGACTTGTACCTTTAATGTTAGGAGCACCTGATATAGCTTTCCCCCG
AATAAACAATATAAGATTTTGATTACTTCCCCCATCACTAACTTTATTAATTTCTAGAAG
AATTGTAGAAAATGGAGCAGGAACAGGATGAACAGTTTACCCCCCACTTTCATCTAATAT
TGCTCATGGAGGTAGATCAGTAGATTTAGCCATCTTTTCACTACATTTAGCAGGAATTTC
TTCTATTTTAGGAGCTATTAATTTTATTACTACTATTATTAATATAAAATTAAATAATTT
ATCTTTTGATCAAATACCTTTATTTGTTTGAGCAGTAGGAATTACTGCATTCTTATTATT
ATTATCATTACCAGTTTTA
>GU801602.1|Schinia_bina_group_sp._A_RZ-2014
AACATTATATATTATTTTTGGTATTTGAGCTGGTATAGTAGGAACTTCATTAAGATTATT
AATTCGAGCTGAATTAGGAAACCCTGGATCTTTAATTGGAGATGATCAAATTTATAATAC
TATTGTAACAGCACATGCTTTTATTATAATTTTTTTTATAGTTATACCAATTATAATTGG
TGGATTTGGAAATTGACTTGTACCATTAATATTAGGAGCCCCAGATATAGCTTTTCCTCG
AATAAATAATATAAGTTTTTGACTTTTACCTCCTTCTTTAACTTTACTAATTTCTAGTAG
AATTGTAGAAAATGGAGCAGGAACAGGATGAACAGTTTATCCCCCACTTTCATCTAATAT
TGCCCATGGAGGTAGATCTGTAGATTTAGCTATTTTTTCCCTTCATTTAGCTGGAATTTC
TTCTATTCTAGGAGCTATTAATTTTATTACAACAATTATTAATATACGACTAAATAATTT
ATCTTTTGATCAAATACCATTATTTGTTTGAGCAGTAGGTATTACAGCATTTTTATTATT
ATTATCTTTACCTGTATTA
>GU801851.1|Schinia_lynx
-ACATTATACTTTATTTTTGGAATTTGAGCTGGTATAGTAGGAACCTCTTTAAGATTATT
AATTCGAGCAGAATTAGGAAATCCTGGCTCATTAATTGGAGATGATCAAATCTACAATAC
TATTGTAACAGCACATGCTTTTATTATAATTTTTTTTATGGTTATACCAATTATAATTGG
AGGATTTGGAAATTGATTAGTACCTTTAATATTAGGAGCTCCAGATATAGCATTCCCTCG
AATAAATAATATAAGTTTTTGACTTTTACCCCCATCTTTAACATTATTAATTTCTAGAAG
AATTGTAGAAAATGGAGCAGGAACAGGATGAACAGTTTATCCCCCACTTTCATCCAATAT
TGCTCATGGAGGTAGCTCTGTAGATTTAGCTATTTTTTCTTTACATTTAGCTGGAATTTC
TTCTATTCTAGGAGCTATTAATTTTATTACAACAATTATTAATATACGATTAAATAGTTT
ATCTTTTGATCAAATACCTCTCTTTATTTGAGCAGTAGGTATTACAGCATTTTTATTATT
ATTATCTTTACCAGTATTA
>GU801957.1|Schinia_thoreaui
AACATTATATTTTATTTTTGGAATTTGAGCTGGTATAGTAGGAACTTCCTTAAGATTATT
AATTCGTGCAGAATTAGGAAATCCTGGATCTTTAATTGGAGATGATCAAATTTATAATAC
TATTGTAACAGCACATGCTTTTATTATAATTTTTTTTATAGTCATACCAATTATAATTGG
AGGATTTGGAAATTGATTAGTACCCTTAATATTAGGAGCTCCAGATATAGCTTTCCCTCG
AATAAATAATATAAGTTTTTGACTTTTACCCCCATCTTTAACATTATTAATTTCTAGAAG
AATTGTAGAAAATGGAGCAGGAACAGGATGAACAGTATATCCCCCACTTTCATCTAATAT
TGCCCACGGAGGAAGTTCTGTAGATTTAGCAATTTTTTCTTTACATTTAGCAGGAATTTC
TTCTATTTTAGGAGCTATTAATTTCATTACAACAATTATTAATATACGATTAAATAATTT
ATCTTTTGATCAAATACCTTTATTTGTATGAGCAGTAGGTATTACAGCATTTTTATTATT
ACTATCTTTACCTGTATTA
>GU802104.1|Schinia_thoreaui
AACATTATATTTTATTTTTGGAATTTGAGCTGGTATAGTAGGAACTTCCTTAAGATTATT
AATTCGTGCAGAATTAGGAAATCCTGGATCTTTAATTGGAGATGATCAAATTTATAATAC
TATTGTAACAGCACATGCTTTTATTATAATTTTTTTTATAGTTATACCAATTATAATTGG
AGGATTTGGAAATTGATTAGTGCCCTTAATATTAGGAGCTCCAGATATAGCTTTCCCTCG
AATAAATAATATAAGTTTTTGACTTTTACCCCCATCTTTAACATTATTAATTTCTAGAAG
AATTGTAGAAAATGGAGCAGGAACAGGATGAACAGTATATCCCCCACTTTCATCTAATAT
TGCCCACGGAGGAAGTTCTGTAGATTTAGCAATTTTTTCTTTACATTTAGCAGGAATTTC
TTCTATTTTAGGAGCTATTAATTTCATTACAACAATTATTAATATACGATTAAATAATTT
ATCTTTTGATCAAATACCTTTATTTGTATGAGCAGTAGGTATTACAGCATTTTTATTATT
ACTATCTTTACCTGTATTA
>GU802108.1|Schinia_thoreaui
AACATTATATTTTATTTTTGGAATTTGAGCTGGTATAGTAGGAACTTCCTTAAGATTATT
AATTCGTGCAGAATTAGGAAATCCTGGATCTTTAATTGGAGATGATCAAATTTATAATAC
TATTGTAACAGCACATGCTTTTATTATAATTTTTTTTATAGTTATACCAATTATAATTGG
AGGATTTGGAAATTGATTAGTACCCTTAATATTAGGAGCTCCAGATATAGCTTTCCCTCG
AATAAATAATATAAGTTTTTGACTTTTACCCCCATCTTTAACATTATTAATTTCTAGAAG
AATTGTAGAAAATGGAGCAGGAACAGGATGAACAGTATATCCCCCACTTTCATCTAATAT
TGCCCACGGAGGAAGTTCTGTAGATTTAGCAATTTTTTCTTTACATTTGGCGGGAATTTC
TTCTATTTTAGGGGCTATTAATTTCATTACAACAATTATTAATATACGATTAAATAATTT
ATCTTTTGATCAAATACCTTTATTTGTATGAGCAGTAGGTATTACAGCATTTTTATTATT
ACTATCTTTACCTGTATTA
>GU802188.1|Schinia_thoreaui
AACATTATATTTTATTTTTGGAATTTGAGCTGGTATAGTAGGAACTTCCTTAAGATTATT
AATTCGTGCAGAATTAGGAAATCCTGGATCTTTAATTGGAGATGATCAAATTTATAATAC
TATTGTAACAGCACATGCTTTTATTATAATTTTTTTTATAGTTATACCAATTATAATTGG
AGGATTTGGAAATTGATTAGTACCCTTAATATTAGGAGCTCCAGATATAGCTTTCCCTCG
AATAAATAATATAAGTTTTTGACTTTTACCCCCATCTTTAACATTATTAATTTCTAGAAG
AATTGTAGAAAATGGAGCAGGAACAGGATGAACAGTATATCCCCCACTTTCATCTAATAT
TGCCCACGGAGGAAGTTCTGTAGATTTAGCAATTTTTTCTTTACATTTGGCGGGAATTTC
TTCTATTTTAGGGGCTATTAATTTCATTACAACAATTATTAATATACGATTAAATAATTT
ATCTTTTGATCAAATACCTTTATTTGTATGAGCAGTAGGTATTACAGCATTTTTATTATT
ACTATCTTTACCTGTATTA
>GU828712.1|Pyrrhia_umbra
CACTTTATATTTTATTTTTGGAATTTGAGCAGGAATAGTAGGAACCTCATTAAGATTATT
AATTCGAGCTGAACTAGGAAATCCTGGATCTTTAATTGGAGACGATCAAATTTATAATAC
TATTGTAACAGCCCATGCTTTTATTATAATTTTTTTTATAGTTATACCTATTATAATTGG
AGGGTTTGGAAATTGATTAGTACCATTAATATTAGGAGCTCCAGATATAGCTTTCCCCCG
AATAAATAATATAAGTTTTTGACTTTTACCCCCATCTCTAACTTTATTAATCTCTAGAAG
AATTGTAGAAAATGGAGCAGGAACAGGATGAACAGTTTATCCCCCACTTTCATCTAATAT
TGCCCATGGAGGTAGTTCTGTAGATTTAGCCATTTTCTCCCTTCATTTAGCTGGGATTTC
ATCTATTTTAGGAGCTATTAATTTTATTACAACAATTATTAATATACGATTAAATAATTT
ATCTTTTGATCAAATACCATTATTTATTTGAGCAGTGGGAATTACTGCATTTTTATTACT
ACTTTCATTACCTGTATTA
>Helicoverpa_armigera|ww04874
AACATTATATTTTATTTTTGGAATTTGAGCAGGAATAGTAGGAACTTCTTTAAGTTTATT
AATTCGAGCAGAATTAGGTAATCCTGGATCTTTAATTGGAGATGATCAAATTTATAATAC
TATTGTTACAGCTCATGCTTTTATTATAATTTTTTTTATAGTTATACCAATTATAATTGG
TGGATTTGGTAATTGACTTGTACCTTTAATATTAGGAGCCCCTGATATAGCTTTCCCCCG
AATAAATAATATAAGTTTTTRATTACTTCCCCCTTCTTTAACTTTACTTATTTCAAGAAG
AATTGTAGAAAATGGAGCAGGAACAGGATGAACAGTTTACCCCCCACTTTCATCTAATAT
TGCACATGGAGGAAGATCAGTAGACCTAGCTATTTTTTCTTTACATTTAGCTGGAATCTC
ATCTATTTTAGGAGCAATTAATTTTATTACTACTATTATTAATATAAAATTAAATAGCTT
ATCTTTTGATCAAATACCATTATTTATTTGAGCTGTAGGAATTACTGCATTTTTATTATT
ATTATCATTACCAGTTTTA
>Helicoverpa_armigera|ww04878
------------------------------------------------------------
------------------------------------------------------------
------------------------------------------------------------
------------------------------------------------------------
---------------------ATTACTTCCCCCCTCTTTAACTTTACTTATTTCAAGAAG
AATTGTAGAAAATGGAGCAGGAACAGGATGAACAGTTTACCCCCCACTTTCATCTAATAT
TGCACATGGAGGAAGATCAGTAGATCTAGCTATTTTTTCTTTACATTTAGCTGGAATCTC
ATCTATTTTAGGAGCAATTAATTTTATTACTACTATTATTAATATAAAATTAAATAGCTT
ATCTTTTGATCAAATGCCATTATTTATTTGAGCTGTAGGAATTACTGCATTTTTATTATT
ATTATCATTACCAGTTTTA
>Helicoverpa_armigera|ww05394
------------------------------------------AACTTCTTTAAGTTTATT
AATTCGAGCAGAATTAGGTAATCCTGGATCTTTAATTGGAGATGATCAAATTTATAATAC
TATTGTTACAGCTCATGCTTTTATTATAATTTTTTTTATAGTTATACCAATTATAATTGG
TGGATTTGGTAATTGACTTGTACCTTTAATATTAGGAGCCCCTGATATAGCTTTCCCCCG
AATAAATAATATAAGTTTTTGATTACTTCCCCCCTCTTTAACTTTACTTATTTCAAGAAG
AATTGTAGAAAAT-----------------------------------------------
------------------------------------------------------------
------------------------------------------------------------
------------------------------------------------------------
-------------------
>Helicoverpa_assulta|ww03159
AACATTATATTTTATTTTTGGAATTTGAGCTGGAATAGTAGGAACTTCTTTAAGTTTATT
AATTCGAGCAGAATTAGGTAATCCTGGGTCTTTAATTGGAGATGATCAAATTTATAATAC
TATTGTTACAGCTCATGCTTTTATTATAATTTTTTTTATAGTTATACCTATTATAATTGG
TGGATTTGGTAATTGACTTGTACCTTTAATATTAGGGGCCCCTGATATAGCTTTCCCCCG
AATAAATAATATAAGTTTTTGATTACTTCCCCCCTCTTTAACTTTACTTATTTCAAGAAG
AATTGTAGAAAATGGAGCAGGAACAGGATGAACAGTTTATCCCCCACTTTCATCTAATAT
TGCACATGGAGGAAGATCAGTAGATTTAGCTATTTTTTCCTTACATTTAGCTGGAATTTC
ATCTATTTTAGGAGCAATTAATTTTATTACAACTATTATTAATATAAAATTAAATAATTT
ATCTTTTGATCAAATACCTTTATTTATTTGAGCTGTAGGAATTACTGCATTTTTATTATT
ATTATCTTTACCAGTTTTA
>Helicoverpa_assulta|ww03160
AACATTATATTTTATTTTTGGAATTTGAGCTGGAATAGTAGGAACTTCTTTAAGTTTATT
AATTCGAGCAGAATTAGGTAATCCTGGGTCTTTAATTGGAGATGATCAAATTTATAATAC
TATTGTTACAGCTCATGCTTTTATTATAATTTTTTTTATAGTTATACCTATTATAATTGG
TGGATTTGGTAATTGACTTGTACCTTTAATATTAGGGGCCCCTGATATAGCTTTCCCCCG
AATAAATAATATAAGTTTTTGATTACTTCCTCCCTCTTTAACTTTACTTATTTCAAGAAG
AATTGTAGAAAATGGAGCAGGAACAGGATGAACAGTTTATCCCCCACTTTCATCTAATAT
TGCACATGGAGGAAGATCAGTAGATTTAGCTATTTTTTCCTTACATTTAGCTGGAATTTC
ATCTATTTTAGGAGCAATTAATTTTATTACAACTATTATTAATATAAAATTAAATAATTT
ATCTTTTGATCAAATACCTTTATTTATTTGAGCTGTAGGAATTACTGCATTTTTATTATT
ATTATCTTTACCAGTTTTA
>Helicoverpa_assulta|ww04875
AACATTATATTTTATTTTTGGAATTTGAGCTGGAATAGTAGGAACTTCTTTAAGTTTATT
AATTCGAGCAGAATTAGGTAATCCTGGGTCTTTAATTGGAGATGATCAAATTTATAATAC
TATTGTTACAGCTCATGCTTTTATTATAATTTTTTTTATAGTTATACCTATTATAATTGG
TGGATTTGGTAATTGACTTGTACCTTTAATATTAGGGGCCCCTGATATAGCTTTCCCCCG
AATAAATAATATAAGTTTTTGATTACTTCCCCCCTCTTTAACTTTACTTATTTCAAGAAG
AATTGTA-----------------------------------------------------
------------------------------------------------------------
------------------------------------------------------------
------------------------------------------------------------
-------------------
>Helicoverpa_hardwicki|am00959
AACATTATATTTTATTTTTGGAATTTGAGCAGGAATAGTAGGAACTTCTTTAAGTTTATT
AATTCGAGCAGAATTAGGTAATCCTGGATCTTTAATTGGAGATGATCAAATTTATAATAC
TATTGTTACAGCTCATGCTTTTATTATAATTTTTTTCATAGTTATACCTATTATAATTGG
TGGATTTGGTAATTGACTTGTACCTTTAATGTTAGGAGCCCCTGATATAGCTTTCCCCCG
AATAAATAATATAAGTTTTTGATTACTCCCCCCCTCTTTAACTTTACTCATTTCAAGAAG
AATTGTAGAAAATGGAGCAGGAACAGGATGAACAGTTTATCCCCCACTTTCATCTAATAT
TGCACATGGAGGAAGATCAGTAGATTTAGCTATTTTTTCTTTACATTTAGCTGGAATTTC
ATCTATTTTAGGAGCAATTAATTTTATTACAACTATTATTAACATAAAATTAAATAACTT
ATCTTTTGATCAAATACCATTATTTATTTGAGCTGTAGGAATTACTGCATTTTTATTATT
ATTATCTCTACCAGTTTTA
>Helicoverpa_hardwicki|am00960
AACATTATATTTTATTTTTGGAATTTGAGCAGGAATAGTAGGAACTTCTTTAAGTTTATT
AATTCGAGCAGAATTAGGTAATCCTGGATCTTTAATTGGAGATGATCAAATTTATAATAC
TATTGTTACAGCTCATGCTTTTATTATAATTTTTTTCATAGTTATACCTATTATAATTGG
TGGATTTGGTAATTGACTTGTACCTTTAATGTTAGGAGCCCCTGATATAGCTTTCCCCCG
AATAAATAATATAAGTTTTTGATTACTCCCCCCCTCTTTAACTTTACTCATTTCAAGAAG
AATTGTAGAAAATGGAGCAGGAACAGGATGAACAGTTTATCCCCCACTTTCATCTAATAT
TGC---------------------------------------------------------
------------------------------------------------------------
------------------------------------------------------------
-------------------
>Helicoverpa_hardwicki|ww03164
AACATTATATTTTATTTTTGGAATTTGAGCAGGAATAGTAGGAACTTCTTTAAGTTTATT
AATTCGAGCAGAATTAGGTAATCCTGGATCTTTAATTGGAGATGATCAAATTTATAATAC
TATTGTTACAGCTCATGCTTTTATTATAATTTTTTTCATAGTTATACCTATTATAATTGG
TGGATTTGGTAATTGACTTGTACCTTTAATGTTAGGAGCCCCTGATATAGCTTTCCCCCG
AATAAATAATATAAGTTTTTGATTACTCCCCCCCTCTTTAACTTTACTCATTTCAAGAAG
AATTGTAGAAAATGGAGCAGGAACAGGATGAACAGTTTATCCCCCACTTTCATCTAATAT
TGCACATGGAGGAAGATCAGTAGATTTAGCTATTTTTTCTTTACATTTAGCTGGAATTTC
ATCTATTTTAGGAGCAATTAATTTTATTACAACTATTATTAACATAAAATTAAATAACTT
ATCTTTTGATCAAATACCATTATTTATTTGAGCTGTAGGAATTACTGCATTTTTATTATT
ATTATCTCTACCAGTTTTA
>Helicoverpa_hardwicki|ww03165
AACATTATATTTTATTTTTGGAATTTGAGCAGGAATAGTAGGAACTTCTTTAAGTTTATT
AATTCGAGCAGAATTAGGTAATCCTGGATCTTTAATTGGAGATGATCAAATTTATAATAC
TATTGTTACAGCTCATGCTTTTATTATAATTTTTTTCATAGTTATACCTATTATAATTGG
TGGATTTGGTAATTGACTTGTACCTTTAATGTTAGGAGCCCCTGATATAGCTTTCCCCCG
AATAAATAATATAAGTTTTTGATTACTCCCCCCCTCTTTAACTTTACTCATTTCAAGAAG
AATTGTAGAAAATGGAGCAGGAACAGGATGAACAGTTTATCCCCCACTTTCATCTAATAT
TGCACATGGAGGAAGATCAGTAGATTTAGCTATTTTTTCTTTACATTTAGCTGGAATTTC
ATCTATTTTAGGAGCAATTAATTTTATTACAACTATTATTAACATAAAATTAAATAACTT
ATCTTTTGATCAAATACCATTATTTATTTGAGCTGTAGGAATTACTGCATTTTTATTATT
ATTATCTCTACCAGTTTTA
>Helicoverpa_hardwicki|ww03166
AACATTATATTTTATTTTTGGAATTTGAGCAGGAATAGTAGGAACTTCTTTAAGTTTATT
AATTCGAGCAGAATTAGGTAATCCTGGATCTTTAATTGGAGATGATCAAATTTATAATAC
TATTGTTACAGCTCATGCTTTTATTATAATTTTTTTCATAGTTATACCTATTATAATTGG
TGGATTTGGTAATTGACTTGTACCTYTAATGTTAGGAGCCCCTGATATAGCTTTCCCCCG
AATAAATAATATAAGTTTTTGATTACTCCCCCCCTCTTTAACTTTACTCATTTCAAGAAG
AATTGTAGAAAATGGAGCAGGAACAGGATGAACAGTTTATCCCCCACTTTCATCTAATAT
TGCACATGGAGGAAGATCAGTAGATTTAGCTATTTTTTCTTTACATTTAGCTGGAATTTC
ATCTATTTTAGGAGCAATTAATTTTATTACAACTATTATTAACATAAAATTAAATAACTT
ATCTTTTGATCAAATACCATTATTTATTTGAGCTGTAGGAATTACTGCATTTTTATTATT
ATTATCTCTACCAGTTTTA
>Helicoverpa_prepodes|ww03162
AACATTATATTTTATTTTTGGAATTTGAGCAGGAATAGTAGGAACTTCTTTAAGTTTATT
AATTCGAGCAGAATTAGGTAATCCTGGATCTTTAATTGGAGATGATCAAATTTATAATAC
TATTGTCACAGCTCATGCTTTTATTATAATTTTTTTTATAGTTATACCAATTATAATTGG
TGGATTTGGTAATTGACTTGTACCTTTAATATTAGGAGCCCCTGATATAGCTTTCCCCCG
AATAAATAATATAAGCTTTTGATTACTCCCCCC---------------------------
------------------------------------------------------------
------------------------------------------------------------
------------------------------------------------------------
------------------------------------------------------------
-------------------
>Helicoverpa_prepodes|ww03163
AACATTATATTTTATTTTTGGAATTTGAGCAGGAATAGTAGGAACTTCTTTAAGTTTATT
AATTCGAGCAGAATTAGGTAATCCTGGATCTTTAATTGGAGATGATCAAATTTATAATAC
TATTGTTACAGCTCATGCTTTTATTATAATTTTTTTTATAGTTATACCAATTATAATTGG
TGGATTTGGTAATTGACTTGTACCTTTAATATTAGGAGCCCCTGATATAGCTTTCCCCCG
AATAAATAATATAAGCTTTTGATTACTCCCCCCCTCTTTAACCTTACTTATTTCAAGAAG
AATTGTAGAAAATGGAGCAGGAACAGGATGAACAGTTTACCCCCCACTTTCATCTAATAT
TGCACATGGAGGAAGATCAGTAGATTTAGCTATTTTTTCTTTACATTTAGCTGGAATTTC
ATCTATTTTAGGAGCAATTAATTTCATTACAACTATTATTAATATAAAATTAAATAATTT
ATCTTTTGATCAAATACCATTATTTATTTGAGCTGTAGGAATTACTGCATTTTTATTATT
ATTATCCTTACCAGTTTTA
>Helicoverpa_punctigera|ww03167
AACATTATATTTTATTTTTGGAATTTGAGCAGGAATAGTAGGAACTTCTTTAAGATTATT
AATTCGAGCTGAATTAGGTAATCCTGGATCTTTAATTGGTGACGATCAAATTTATAATAC
TATTGTCACAGCTCATGCTTTCATTATAATTTTCTTTATAGTTATACCAATTATAATTGG
TGGATTTGGAAATTGACTTGTACCATTAATATTAGGAGCTCCAGATATAGCTTTCCCCCG
AATAAATAATATAAGTTTTTGATTACTTCCTCCCTCATTAACTTTACTTATTTCAAGAAG
AATTGTAGAAAATGGAGCAGGAACAGGATGAACAGTTTATCCCCCACTTTCATYTAATAT
TGCTCATGGAGGAAGATCTGTAGATTTAGCTATTTTCTCCCTTCATTTAGCTGGAATTTC
TTCTATTTTAGGAGCAATTAATTTTATTACTACTATTATTAATATAAAATTAAATAATTT
ATCTTTTGATCAAATACCATTATTTATTTGAGCAGTAGGAATTACTGCATTT--------
-------------------
>Helicoverpa_punctigera|ww03168
AACATTATATTTTATTTTTGGAATTTGAGCAGGAATAGTAGGAACTTCTTTAAGATTATT
AATTCGAGCTGAATTAGGTAATCCTGGATCTTTAATTGGTGACGATCAAATTTATAATAC
TATTGTCACAGCTCATGCTTTCATTATAATTTTCTTTATAGTTATACCAATTATAATTGG
TGGATTTGGAAATTGACTTGTACCATTAATATTAGGAGCTCCAGATATAGCTTTCCCCCG
AATAAATAATATAAGTTTTTGATTACTTCCTCCCTCACTAACTTTACTTATTTCAAGAAG
AATTGTAGAAAATGGAGCAGGAACAGGATGAACAGTTTATCCCCCACTTTCATCTAATAT
TGCTCATGGAGGAAGATCTGTAGATTTAGCTATTTTCTCTCTTCATTTAGCTGGAATTTC
TTCTATTTTAGGAGCAATTAATTTTATTACTACTATTATTAATATAAAATTAAATAATTT
ATCTTTTGATCAAATACCATTATTTATTTGAGCAGTAGGAATTACTGCATTTTTATTATT
ACTATCTTTACCAGTTTTA
>Helicoverpa_punctigera|ww05397
AACATTATATTTTATTTTTGGAATTTGAGCAGGAATAGTAGGAACTTCTTTAAGATTATT
AATTCGAGCTGAATTAGGTAATCCTGGATCTTTAATTGGTGACGATCAAATTTATAATAC
TATTGTCACAGCTCATGCTTTCATTATAATTTTCTTTATAGTTATACCAATTATAATTGG
TGGATTTGGAAATTGAYTAGTACCATTAATATTAGGAGCTCCAGATATAGCTTTCCCYCG
AATAAATAATATAAGTTTTTGATTACTTCCTCCCTCATTAACTTTACTTATTTCAAGAAG
AATTGTAGAAAATGGAGCAGGAACAGGATGAACAGTTTATCCCCCACTTTCATCTAATAT
TGCTCATGGAGGAAGATCTGTAGATTTAGCTATTTTCTCCCTTCATTTAGCTGGAATTTC
TTCTATTTTAGGAGCAATTAATTTTATTACTACTATTATTAATATAAAATTAAATAATTT
ATCTTTTGATCAAATACCATTATTTATTTGAGCAGTAGGAATTACTGCATTTTTATTATT
ACTATCTTTACCAGTTTTA
>Heliocheilus_abbacheutus|ww03065
AACATTATATTTTATTTTTGGAATTTGAGCAGGAATAGTAGGAACTTCCTTAAGTTTATT
AATTCGAGCAGAATTAGGAAATCCTGGATCTTTAATTGGAGATGATCAAATTTATAATAC
TATTGTTACAGCTCATGCTTTTATTATAATTTTTTTTATAGTAATACCTATTATAATTGG
AGGATTTGGAAATTGACTTGTACCTCTAATATTAGGAGCACCTGATATAGCTTTCCCCCG
AATAAATAATATAAGTTTTTGATTATTACCTCCATCATTAACCTTATTAATTTCAAGAAG
AATTGTAGAAAATGGAGCAGGAACAGGATGAACAGTTTATCCCCCACTTTCATCTAATAT
CGCACATGGAGGTAGTTCAGTAGATTTAGCTATTTTTTCTTTACATTTAGCTGGAATTTC
TTCTATCTTAGGAGCTATTAATTTTATTACTACTATTATTAATATAAAATTAAATAATTT
ATCTTTTGATCAAATACCTTTATTTGTTTGAGCAGTAGGAATTACTGCATTTCTATTATT
ATTATCTTTACCAGTTTTA
>Heliocheilus_abbacheutus|ww03066
AACATTATATTTTATTTTTGGAATTTGAGCAGGAATAGTAGGAACTTCCTTAAGTTTATT
AATTCGAGCAGAATTAGGAAATCCTGGATCTTTAATTGGAGATGATCAAATTTATAATAC
TATTGTTACAGCTCATGCTTTTATTATAATTTTTTTTATAGTAATACCTATTATAATTGG
AGGATTTGGAAATTGACTTGTACCTCTAATATTAGGAGCACCTGATATAGCTTTCCCCCG
AATAAATAATATAAGTTTTTGATTATTACCTCCATCATTAACCTTATTAATTTCAAGAAG
AATTGTAGAAAATGGAGCAGGAACAGGATGAACAGTTTATCCCCCACTTTCATCTAATAT
CGCACATGGAGGTAGTTCAGTAGATTTAGCTATTTTTTCTTTACATTTAGCTGGAATTTC
TTCTATCTTAGGAGCTATTAATTTTATTACTACTATTATTAATATAAAATTAAATAATTT
ATCTTTTGATCAAATACCTTTATTTGTTTGAGCAGTAGGAATTACTGCATTTCTATTATT
ATTATCTTTACCAGTTTTA
>Heliocheilus_abbacheutus|ww03067
AACATTATATTTTATTTTTGGAATTTGAGCAGGAATAGTAGGAACTTCTTTAAGTTTATT
AATTCGAGCAGAATTAGGAAATCCTGGATCTTTAATTGGAGATGATCAAATTTATAATAC
TATTGTTACAGCTCATGCTTTTATTATAATTTTTTTTATAGTAATACCTATTATAATTGG
AGGATTTGGAAATTGACTTGTACCTCTAATATTAGGAGCACCTGATATAGCTTTCCCCCG
AATAAATAATATAAGTTTTTGATTATTACCTCCATCATTAACCTTATTAATTTCAAGAAG
AATTGTAGAAAATGGAGCAGGAACAGGATGAACAGTTTATCCCCCACTTTCATCTAATAT
CGCACATGGAGGTAGTTCAGTAGATTTAGCTATTTTTTCTTTACATTTAGCTGGAATTTC
TTCTATCTTAGGAGCTATTAATTTTATTACTACTATTATTAATATAAAATTAAATAATTT
ATCTTTTGATCAAATACCTTTATTTGTTTGAGCAGTAGGAATTACTGCATTTCTATTATT
ATTATCTTTACCAGTTTTA
>Heliocheilus_aberrans|ww03068
AACATTATATTTTATTTTTGGAATTTGAGCAGGAATAGTAGGAACTTCTTTAAGTTTATT
AATTCGAGCAGAATTAGGAAATCCTGGATCTTTAATTGGAGATGATCAAATTTATAATAC
TATTGTTACAGCTCATGCTTTTATTATAATTTTTTTTATAGTAATACCTATTATAATTGG
AGGATTTGGAAATTGACTTGTACCTTTAATATTAGGAGCACCTGATATAGCTTTCCCCCG
AATAAATAATATAAGTTTTTGATTATTACCTCCATCATTAACTTTATTAATTTCAAGAAG
AATTGTAGAAAATGGAGCAGGAACAGGATGAACAGTTTATCCCCCACTTTCATCCAATAT
TGCTCATGGAGGTAGTTCAGTAGATTTAGCCATTTTTTCTTTACATTTAGCTGGAATTTC
TTCTATTTTAGGAGCTATTAATTTTATTACTACTATTATTAATATAAAATTAAATAATTT
ATCTTTTGATCAAATACCTTTATTTGTTTGAGCAGTAGGAATTACTGCATTCCTATTATT
ATTATCTCTACCAGTTTTA
>Heliocheilus_aberrans|ww03069
GACATTATATTTTATTTTTGGAATTTGAGCAGGAATAGTAGGAACTTCTTTAAGTTTATT
AATTCGAGCAGAATTAGGAAATCCTGGATCTTTAATTGGAGATGATCAAATTTATAATAC
TATTGTTACAGCTCATGCTTTTATTATAATTTTTTTTATAGTAATACCTATTATAATTGG
AGGATTTGGAAATTGACTTGTACCTTTAATATTAGGAGCACCTGATATAGCTTTCCCCCG
AATAAATAATATAAGTTTTTGATTATTACCTCCATCATTAACTTTATTAATTTCAAGAAG
AATTGTAGAAAATGGAGCAGGAACAGGATGAACAGTTTATCCCCCACTTTCATCCAATAT
TGCTCATGGAGGTAGTTCAGTAGATTTAGCTATTTTTTCTTTACATTTAGCTGGAATTTC
TTCTATTTTAGGAGCTATTAATTTTATTACTACTATTATTAATATAAAATTAAATAATTT
ATCTTTTGATCAAATACCTTTATTTGTTTGAGCAGTAGGAATTACTGCATTCCTATTATT
ATTATCCCTACCAGTTTTA
>Heliocheilus_aberrans|ww03070
AACATTATATTTTATTTTTGGAATTTGAGCAGGAATAGTAGGAACTTCTTTAAGTTTATT
AATTCGAGCAGAATTAGGAAATCCTGGATCTTTAATTGGAGATGATCAAATTTATAATAC
TATTGTTACAGCTCATGCTTTTATTATAATTTTTTTTATAGTAATACCTATTATAATTGG
AGGATTTGGAAATTGACTTGTACCTTTAATATTAGGAGCACCTGATATAGCTTTCCCCCG
AATAAATAATATAAGTTTTTGATTATTACCTCCATCATTAACTTTATTAATTTCAAGAAG
AATTGTAGAAAATGGAGCAGGAACAGGATGAACAGTTTATCCCCCACTTTCATCCAATAT
TGCTCATGGAGGTAGTTCAGTAGATTTAGCCATTTTTTCTTTACATTTAGCTGGAATTTC
TTCTATTTTAGGAGCTATTAATTTTATTACTACTATTATTAATATAAAATTAAATAATTT
ATCTTTTGATCAAATACCTTTATTTGTTTGAGCAGTAGGAATTACTGCATTCCTATTATT
ATTATCTCTACCAGTTTTA
>Heliocheilus_aberrans|ww03071
AACATTATATTTTATTTTTGGAATTTGAGCAGGAATAGTAGGAACTTCTTTAAGTTTATT
AATTCGAGCAGAATTAGGAAATCCTGGATCTTTAATTGGAGATGATCAAATTTATAATAC
TATTGTTACAGCTCATGCTTTTATTATAATTTTTTTTATAGTAATACCTATTATAATTGG
AGGATTTGGAAATTGACTTGTACCTTTAATATTAGGAGCACCTGATATAGCTTTCCCCCG
AATAAATAATATAAGTTTTTGATTATTACCTCCATCATTAACTTTATTAATTTCAAGAAG
AATTGTAGAAAATGGAGCAGGAACAGGATGAACAGTTTATCCCCCACTTTCATCCAATAT
TGCTCATGGAGGTAGTTCAGTAGATTTAGCCATTTTTTCTTTACATTTAGCTGGAATTTC
TTCTATTTTAGGAGCTATTAATTTTATTACTACTATTATTAATATAAAATTAAATAATTT
ATCTTTTGATCAAATACCTTTATTTGTTTGAGCAGTAGGAATTACTGCATTCCTATTATT
ATTATCTCTACCAGTTTTA
>Heliocheilus_albivenata|ww03072
AACATTATATTTTATTTTTGGAATTTGAGCAGGAATAGTAGGAACTTCTTTAAGTTTATT
AATTCGAGCAGAATTAGGAAATCCTGGATCTTTAATTGGAGATGATCAAATTTATAATAC
TATTGTTACAGCTCATGCTTTTATTATAATTTTTTTTATAGTAATACCTATTATAATTGG
AGGATTTGGAAATTGACTTGTACCTCTAATATTAGGAGCACCTGATATAGCTTTCCCTCG
AATAAATAATATAAGTTTTTGATTATTACCTCCATCATTAACTTTATTAATTTCAAGAAG
AATTGTAGAAAATGGAGCAGGAACAGGATGAACAGTTTATCCCCCACTTTCATCTAATAT
TGCACATGGAGGCAGTTCAGTAGACTTAGCTATTTTTTCATTACATTTAGCTGGAATTTC
TTCTATTTTAGGAGCTATTAATTTTATTACCACTATTATTAATATAAAATTAAATAATTT
ATCTTTTGATCAAATACCCTTATTTGTTTGAGCAGTAGGAATTACTGCATTCTTATTACT
ATTATCTTTACCAGTTTTA
>Heliocheilus_albivenata|ww03073
AACATTATATTTTATTTTTGGAATTTGAGCAGGAATAGTAGGAACTTCTTTAAGTTTATT
AATTCGAGCAGAATTAGGAAATCCTGGATCTTTAATTGGAGATGATCAAATTTATAATAC
TATTGTTACAGCTCATGCTTTTATTATAATTTTTTTTATAGTAATACCTATTATAATTGG
AGGATTTGGAAATTGACTTGTACCTCTAATATTAGGAGCACCTGATATAGCTTTCCCTCG
AATAAATAATATAAGTTTTTGATTATTACCCCCATCATTAACTTTATTAATTTCAAGAAG
AATTGTAGAAAATGGAGCAGGAACAGGATGAACAGTTTATCCCCCACTTTCATCTAATAT
TGCACATGGAGGCAGTTCAGTAGACTTAGCTATTTTTTCATTACATTTAGCTGGAATTTC
TTCTATTTTAGGAGCTATTAATTTTATTACCACTATTATTAATATAAAATTAAATAATTT
ATCTTTTGATCAAATACCCTTATTTGTTTGAGCAGTAGGAATTACTGCATTCTTATTACT
ATTATCTTTACCAGTTTTA
>Heliocheilus_albivenata|ww03074
AACATTATATTTTATTTTTGGAATTTGAGCAGGAATAGTAGGAACTTCTTTAAGTTTATT
AATTCGAGCAGAATTAGGAAATCCTGGATCTTTAATTGGAGATGATCAAATTTATAATAC
TATTGTTACAGCTCATGCTTTTATTATAATTTTTTTTATAGTAATACCTATTATAATTGG
AGGATTTGGAAATTGACTTGTACCTCTAATATTAGGAGCACCTGATATAGCTTTCCCTCG
AATAAATAATATAAGTTTTTGATTATTACCCCCATCATTAACTTTATTAATTTCAAGAAG
AATTGTAGAAAATGGAGCAGGAACAGGATGAACAGTTTATCCCCCACTTTCATCTAATAT
TGCACATGGAGGCAGTTCAGTAGATTTAGCTATTTTTTCATTACATTTAGCTGGAATTTC
TTCTATTTTAGGAGCTATTAATTTTATTACCACTATTATTAATATAAAATTAAATAATTT
ATCTTTTGATCAAATACCCTTATTTGTTTGAGCAGTAGGAATTACTGCATTCTTATTACT
ATTATCTTTACCAGTTTTA
>Heliocheilus_albivenata|ww03075
AACATTATATTTTATTTTTGGAATTTGAGCAGGAATAGTAGGAACTTCTTTAAGTTTATT
AATTCGAGCAGAATTAGGAAATCCTGGATCTTTAATTGGAGATGATCAAATTTATAATAC
TATTGTTACAGCTCATGCTTTTATTATAATTTTTTTTATAGTAATACCTATTATAATTGG
AGGATTTGGAAATTGACTTGTACCTCTAATATTAGGAGCACCTGATATAGCTTTCCCTCG
AATAAATAATATAAGTTTTTGATTATTACCCCCATCATTAACTTTATTAATTTCAAGAAG
AATTGTAGAAAATGGAGCAGGAACAGGATGAACAGTTTATCCCCCACTTTCATCTAATAT
TGCACATGGAGGCAGTTCAGTAGACTTAGCTATTTTTTCATTACATTTAGCTGGAATTTC
TTCTATTTTAGGAGCTATTAATTTTATTACCACTATTATTAATATAAAATTAAATAATTT
ATCTTTTGATCAAATACCCTTATTTGTTTGAGCAGTAGGAATTACTGCATTCTTATTACT
ATTATCTTTACCAGTTTTA
>Heliocheilus_albivenata|ww03076
AACATTATATTTTATTTTTGGAATTTGAGCAGGAATAGTAGGAACTTCTTTAAGTTTATT
AATTCGAGCAGAATTAGGAAATCCTGGATCTTTAATTGGAGATGATCAAATTTATAATAC
TATTGTTACAGCTCATGCTTTTATTATAATTTTTTTTATAGTAATACCTATTATAATTGG
AGGATTTGGAAATTGACTTGTACCTCTAATATTAGGAGCACCTGATATAGCTTTCCCCCG
AATAAATAATATAAGTTTTTGATTATTACCCCCATCATTAACTTTATTAATTTCAAGAAG
AATTGTAGAAAATGGAGCAGGAACAGGATGAACAGTTTATCCCCCACTTTCATCTAATAT
TGCACATGGAGGCAGTTCAGTAGACTTAGCTATTTTTTCATTACATTTAGCTGGAATTTC
TTCTATTTTAGGAGCTATTAATTTTATTACCACTATTATTAATATAAAATTAAATAATTT
ATCTTTTGATCAAATACCCTTATTTGTTTGAGCAGTAGGAATTACTGCATTCTTATTACT
ATTATCTTTACCAGTTTTA
>Heliocheilus_aleurota|ww03077
AACATTATATTTTATTTTTGGAATTTGAGCAGGAATAGTAGGAACTTCTTTAAGTTTATT
AATTCGAGCAGAATTAGGAAATCCTGGATCTTTAATTGGAGATGATCAAATTTATAATAC
TATTGTTACAGCTCATGCTTTTATTATAATTTTTTTTATAGTAATACCTATTATAATTGG
AGGATTTGGAAATTGACTTGTACCTTTAATATTAGGAGCTCCTGATATAGCTTTCCCCCG
AATAAATAATATAAGTTTTTGACTATTACCTCCATCATTAACTTTATTAATTTCAAGAAG
AATTGTAGAAAATGGAGCAGGAACAGGATGAACAGTTTATCCCCCACTTTCATCTAATAT
TGCACATGGAGGTAGTTCAGTAGATCTAGCTATTTTTTCATTACATTTAGCTGGAATTTC
TTCTATTTTAGGAGCTATTAATTTTATTACTACTATTATTAATATAAAATTAAATAATTT
ATCTTTTGATCAAATACCTTTATTTGTTTGAGCAGTAGGAATTACTGCATTCTTATTATT
ACTATCTCTACCAGTTTTA
>Heliocheilus_aleurota|ww03078
AACATTATATTTTATTTTTGGAATTTGAGCAGGAATAGTAGGAACTTCTTTAAGTTTATT
AATTCGAGCAGAATTAGGAAATCCTGGATCTTTAATTGGAGATGATCAAATTTATAATAC
TATTGTTACAGCTCATGCTTTTATTATAATTTTTTTTATAGTAATACCTATTATAATTGG
AGGATTTGGAAATTGACTTGTACCTTTAATATTAGGAGCTCCTGATATAGCTTTCCCCCG
AATAAATAATATAAGTTTTTGACTATTACCTCCATCATTAACTTTATTAATTTCAAGAAG
AATTGTAGAAAATGGAGCAGGAACAGGATGAACAGTTTATCCCCCACTTTCATCTAATAT
TGCACATGGAGGTAGTTCAGTAGATCTAGCTATTTTTTCATTACATTTAGCTGGAATTTC
TTCTATTTTAGGAGCTATTAATTTTATTACTACTATTATTAATATAAAATTAAATAATTT
ATCTTTTGATCAAATACCTTTATTTGTTTGAGCAGTAGGAATTACTGCATTCTTATTATT
ACTATCTCTACCAGTTTTA
>Heliocheilus_aleurota|ww03079
AACATTATATTTTATTTTTGGAATTTGAGCAGGAATAGTAGGAACTTCTTTAAGTTTATT
AATTCGAGCAGAATTAGGAAATCCTGGATCTTTAATTGGAGATGATCAAATTTATAATAC
TATTGTTACAGCTCATGCTTTTATTATAATTTTTTTTATAGTAATACCTATTATAATTGG
AGGATTTGGAAATTGACTTGTACCTTTAATATTAGGAGCTCCTGATATAGCTTTCCCCCG
AATAAATAATATAAGTTTTTGACTATTACCTCCATCATTAACTTTATTAATTTCAAGAAG
AATTGTAGAAAATGGAGCAGGAACAGGATGAACAGTTTATCCCCCACTTTCATCTAATAT
TGCACATGGAGGTAGTTCAGTAGATCTAGCTATTTTTTCATTACATTTAGCTGGAATTTC
TTCTATTTTAGGAGCTATTAATTTTATTACTACTATTATTAATATAAAATTAAATAATTT
ATCTTTTGATCAAATACCTTTATTTGTTTGAGCAGTAGGAATTACTGCATTCTTATTATT
ACTATCTCTACCAGTTTTA
>Heliocheilus_atrilinea|ww03080
AACATTATATTTTATTTTTGGAATTTGAGCAGGAATAGTAGGAACTTCCTTAAGTTTATT
AATTCGAGCAGAATTAGGAAATCCTGGATTTTTAATTGGAGATGATCAAATTTATAATAC
TATTGTTACAGCTCATGCTTTTATTATAATTTTTTTTATGGTAATACCTATTATAATTGG
AGGATTTGGAAATTGACTTGTACCTCTAATATTAGGAGCACCTGATATAGCTTTCCCCCG
AATAAATAATATAAGTTTTTGATTATTACCTCCATCATTAACCTTATTAATTTCAAGAAG
AATTGTAGAAAATGGAGCAGGAACAGGATGAACAGTTTATCCCCCACTTTCATCTAATAT
TGCACATGGAGGTAGCTCAGTAGATTTAGCTATTTTTTCTTTACATTTAGCTGGAATTTC
TTCTATCTTAGGAGCTATTAATTTTATTACTACTATTATTAATATAAAATTAAATAATTT
ATCTTTTGATCAAATACCTTTATTTGTTTGAGCAGTAGGAATTACTGCATTCCTATTATT
ATTATCTTTACCAGTTTTA
>Heliocheilus_atrilinea|ww03081
------------------------------------------AACTTCTTTAAGTTTATT
AATTCGAGCAGAATTAGGAAATCCTGGATCTTTAATTGGAGATGATCAAATTTATAATAC
TATTGTTACAGCTCATGCTTTTATTATAATTTTTTTTATGGTAATACCTATTATAATTGG
AGGATTTGGAAATTGACTTGTACCTCTAATATTAGGAGCACCTGATATAGCTTTCCCCCG
AATAAATAATATAAGTTTTTGATTATTACCTCCATCATTAACCTTATTAATTTCAAGAAG
AATTGTAGAAAATGGAGCAGGAACAGGATGAACAGTTTATCCCCCACTTTCATCTAATAT
TGCACATGGAGGTAGCTCAGTAGATTTAGCTATTTTTTCTTTACATTTAGCTGGAATTTC
TTCTATCTTAGGAGCTATTAATTTTATTACTACTATTATTAATATAAAATTAAATAATTT
ATCTTTTGATCAAATACCTTTATTTGTTTGAGCAGTAGGAATTACTGCATTCCTATTATT
ATTATCTTTACCAGTTTTA
>Heliocheilus_atrilinea|ww03082
AACATTATATTTTATTTTTGGAATTTGAGCAGGAATAGTAGGAACTTCCTTAAGTTTATT
AATTCGAGCAGAATTAGGAAATCCTGGATCTTTAATTGGAGATGATCAAATTTATAATAC
TATTGTTACAGCTCATGCTTTTATTATAATTTTTTTTATGGTAATACCTATTATAATTGG
AGGATTTGGAAATTGACTTGTACCTCTAATATTAGGAGCACCTGATATAGCTTTCCCCCG
AATAAATAATATAAGTTTTTGATTATTACCTCCATCATTAACCTTATTAATTTCAAGAAG
AATTGTAGAAAATGGAGCAGGAACAGGATGAACAGTTTATCCCCCACTTTCATCTAATAT
TGCACATGGAGGTAGCTCAGTAGATTTAGCTATTTTTTCTTTACATTTAGCTGGAATTTC
TTCTATCTTAGGAGCTATTAATTTTATTACTACTATTATTAATATAAAATTAAATAATTT
ATCTTTTGATCAAATACCTTTATTTGTTTGAGCAGTAGGAATTACTGCATTTCTATTATT
ATTATCTTTACCAGTTTTA
>Heliocheilus_canusina|ww03083
AACATTATATTTTATTTTTGGAATTTGAGCAGGAATAGTAGGAACTTCTTTAAGTTTATT
AATTCGAGCAGAATTAGGAAATCCTGGATCTTTAATTGGAGATGATCAAATTTATAATAC
TATTGTTACAGCTCATGCTTTTATTATAATTTTTTTTATAGTAATACCCATTATAATTGG
AGGATTTGGAAATTGACTTGTACCTCTAATATTAGGAGCACCTGATATAGCTTTCCCCCG
AATAAATAATATAAGTTTTTGATTATTACCTCCATCATTAACCTTATTAATTTCAAGAAG
AATTGTAGAAAATGGAGCAGGAACAGGATGAACAGTTTATCCCCCACTTTCATCCAATAT
TGCACATGGAGGTAGTTCAGTAGATTTAGCTATTTTTTCATTACATTTAGCTGGAATTTC
CTCCATTTTAGGAGCTATTAATTTTATTACCACTATTATTAATATAAAATTAAATAATTT
ATCTTTTGATCAAATACCTTTATTTGTTTGAGCAGTAGGAATTACTGCATTTCTATTATT
ATTATCTTTACCAGTTTTA
>Heliocheilus_canusina|ww03084
AACATTATATTTTATTTTTGGAATTTGAGCAGGAATAGTAGGAACTTCTTTAAGTTTATT
AATTCGAGCAGAATTAGGAAATCCTGGATCTTTAATTGGAGATGATCAAATTTATAATAC
TATTGTTACAGCTCATGCTTTTATTATAATTTTTTTTATAGTAATACCCATTATAATTGG
AGGATTTGGAAATTGACTTGTACCTCTAATATTAGGAGCACCTGATATAGCTTTCCCCCG
AATAAATAATATAAGTTTTTGATTATTACCTCCATCATTAACCTTATTAATTTCAAGAAG
AATTGTAGAAAATGGAGCAGGAACAGGATGAACAGTTTATCCCCCACTTTCATCCAATAT
TGCACATGGAGGTAGTTCAGTAGATTTAGCTATTTTTTCATTACATTTAGCTGGAATTTC
TTCCATTTTAGGAGCTATTAATTTTATTACCACTATTATTAATATAAAATTAAATAATTT
ATCTTTTGATCAAATACCTTTATTTGTTTGAGCAGTAGGAATTACCGCATTTCTATTATT
ATTATCTTTACCAGTTTTA
>Heliocheilus_cistella|ww03086
AACATTATATTTTATTTTTGGAATTTGAGCAGGAATAGTAGGAACTTCCTTAAGTTTATT
AATTCGAGCAGAATTAGGAAATCCTGGATCTTTAATTGGAGATGATCAAATTTATAATAC
TATTGTTACAGCTCATGCTTTTATTATAATTTTTTTTATGGTAATACCTATTATAATTGG
AGGATTTGGAAATTGACTTGTACCTCTAATATTAGGAGCACCTGATATAGCTTTCCCCCG
AATAAATAATATAAGTTTTTGATTATTACCTCCATCATTAACCTTATTAATTTCAAGAAG
AATTGTAGAAAATGGAGCAGGAACAGGATGAACAGTTTATCCCCCACTTTCATCTAATAT
CGCACATGGAGGTAGTTCAGTAGATTTAGCTATTTTTTCTTTACATTTAGCTGGAATTTC
TTCTATCTTAGGAGCTATTAATTTTATTACTACTATTATTAATATAAAATTAAATAATTT
ATCTTTTGATCAAATACCTTTATTTGTTTGAGCAGTAGGAATTACTGCATTCCTATTATT
ATTATCTTTACCAGTTTTA
>Heliocheilus_cistella|ww03087
AACATTATATTTTATTTTTGGAATTTGAGCAGGAATAGTAGGAACTTCCTTAAGTTTATT
AATTCGAGCAGAATTAGGAAATCCTGGATCTTTAATTGGAGATGATCAAATTTATAATAC
TATTGTTACAGCTCATGCTTTTATTATAATTTTTTTTATGGTAATACCTATTATAATTGG
AGGATTTGGAAATTGACTTGTACCTCTAATATTAGGAGCACCTGATATAGCTTTCCCCCG
AATAAATAATATAAGTTTTTGATTATTACCTCCATCATTAACCTTATTAATTTCAAGAAG
AATTGTAGAAAATGGAGCAGGAACAGGATGAACAGTTTATCCCCCACTTTCATCTAATAT
CGCACATGGAGGTAGTTCAGTAGATTTAGCTATTTTTTCTTTACATTTAGCTGGAATTTC
TTCTATCTTAGGAGCTATTAATTTTATTACTACTATTATTAATATAAAATTAAATAATTT
ATCTTTTGATCAAATACCTTTATTTGTTTGAGCAGTAGGAATTACTGCATTCCTATTATT
ATTATCTTTACCAGTTTTA
>Heliocheilus_cistella|ww03088
AACATTATATTTTATTTTTGGAATTTGAGCAGGAATAGTAGGAACTTCCTTAAGTTTATT
AATTCGAGCAGAATTAGGAAATCCTGGATCTTTAATTGGAGATGATCAAATTTATAATAC
TATTGTTACAGCTCATGCTTTTATTATAATTTTTTTTATGGTAATACCTATTATAATTGG
AGGATTTGGAAATTGACTTGTACCTCTAATATTAGGAGCACCTGATATAGCTTTCCCCCG
AATAAATAATATAAGTTTTTGATTATTACCTCCATCATTAACCTTATTAATTTCAAGAAG
AATTGTAGAAAATGGAGCAGGAACAGGATGAACAGTTTATCCCCCACTTTCATCTAATAT
CGCACATGGAGGTAGTTCAGTAGATTTAGCTATTTTTTCTTTACATTTAGCTGGAATTTC
TTCTATCTTAGGAGCTATTAATTTTATTACTACTATTATTAATATAAAATTAAATAATTT
ATCTTTTGATCAAATACCTTTATTTGTTTGAGCAGTAGGAATTACTGCATTCCTATTATT
ATTATCTTTACCAGTTTTA
>Heliocheilus_cladotus|ww03089
AACATTATATTTTATCTTTGGAATTTGAGCAGGAATAGTAGGAACTTCTTTAAGTTTATT
AATTCGAGCAGAATTAGGAAATCCTGGATCTTTAATTGGAGATGATCAAATTTATAATAC
TATTGTTACAGCTCATGCTTTTATTATAATTTTTTTTATAGTAATACCTATTATAATTGG
AGGATTTGGAAATTGACTTGTACCTTTAATATTAGGAGCACCTGATATAGCTTTCCCCCG
AATAAATAATATAAGTTTTTGATTATTACCCCCATCATTAACCTTATTAATTTCAAGAAG
AATTGTAGAAAATGGAGCAGGAACAGGATGAACAGTTTATCCCCCACTTTCATCTAATAT
TGCACATGGAGGTAGTTCAGTAGATTTAGCTATTTTTTCATTACATTTAGCTGGAATTTC
TTCTATTTTAGGAGCTATTAATTTTATTACCACTATTATTAATATAAAATTAAATAATTT
ATCTTTTGATCAAATACCTTTATTTGTTTGAGCAGTAGGAATTACTGCATTCCTATTATT
ATTATCTTTACCAGTTTTA
>Heliocheilus_cladotus|ww03090
AACATTATATTTTATTTTTGGAATTTGAGCAGGAATAGTGGGAACTTCTTTAAGTTTATT
AATTCGAGCAGAATTAGGAAATCCTGGATCTTTAATTGGAGATGATCAAATTTATAATAC
TATTGTTACAGCTCATGCTTTTATTATAATTTTTTTTATAGTAATACCTATTATAATTGG
AGGATTTGGAAATTGACTTGTACCTTTAATATTAGGAGCACCTGATATAGCTTTCCCCCG
AATAAATAATATAAGTTTTTGATTATTACCCCCATCATTAACCTTATTAATTTCAAGAAG
AATTGTAGAAAATGGAGCAGGAACAGGATGAACAGTTTATCCCCCACTTTCATCTAATAT
TGCACATGGAGGTAGTTCAGTAGATTTAGCTATTTTTTCATTACATTTAGCTGGAATTTC
TTCTATTTTAGGAGCTATTAATTTTATTACCACTATTATTAATATAAAATTAAATAATTT
ATCTTTCGATCAAATACCTTTATTTGTTTGAGCAGTAGGAATTACTGCATTCCTATTATT
ATTATCTTTACCAGTTTTA
>Heliocheilus_cladotus|ww03091
AACATTATATTTTATTTTTGGAATTTGAGCAGGAATAGTAGGAACTTCTTTAAGTTTATT
AATTCGAGCAGAATTAGGAAATCCTGGATCTTTAATTGGAGATGATCAAATTTATAATAC
TATTGTTACAGCTCATGCTTTTATTATAATTTTTTTTATAGTAATACCTATTATAATTGG
AGGATTTGGAAATTGACTTGTACCTTTAATATTAGGAGCACCTGATATAGCTTTCCCCCG
AATAAATAACATAAGTTTTTGATTACTACCTCCATCATTAACCTTATTAATTTCAAGAAG
AATTGTAGAAAATGGAGCAGGAACAGGATGAACAGTTTATCCCCCACTTTCATCTAATAT
TGCTCATGGAGGTAGTTCAGTAGATTTAGCTATTTTTTCATTACATTTAGCTGGAATTTC
TTCTATTTTAGGAGCTATTAATTTTATTACCACTATTATTAACATAAAATTAAATAATTT
ATCTTTTGATCAAATACCTTTATTTGTTTGAGCAGTAGGAATTACTGCATTCCTATTATT
ATTATCTTTACCAGTTTTA
>Heliocheilus_cladotus|ww03092
AACATTATATTTTATTTTTGGAATTTGAGCAGGAATAGTAGGAACTTCTTTAAGTTTACT
AATTCGAGCAGAATTAGGAAATCCTGGATCTTTAATTGGAGATGATCAAATTTATAATAC
TATTGTTACAGCTCATGCTTTTATTATAATTTTTTTTATAGTAATACCTATTATAATTGG
AGGATTTGGAAATTGACTTGTACCTTTAATATTAGGAGCACCTGATATAGCTTTCCCCCG
AATAAATAATATAAGTTTTTGATTATTACCCCCATCATTAACCTTATTAATTTCAAGAAG
AATTGTAGAAAATGGAGCAGGAACAGGATGAACAGTTTATCCCCCACTTTCATCTAATAT
TGCACATGGAGGTAGTTCAGTAGATTTAGCTATTTTTTCATTACATTTAGCTGGAATTTC
TTCTATTTTAGGAGCTATTAATTTTATTACCACTATTATTAATATAAAATTAAATAATTT
ATCTTTTGATCAAATACCTTTATTTGTTTGAGCAGTAGGAATTACTGCATTCCTATTATT
ATTATCTTTACCAGTTTTA
>Heliocheilus_cramboides|ww04869
AACATTATATTTTATTTTTGGAATTTGAGCAGGAATAGTAGGAACTTCCTTAAGTTTATT
AATTCGAGCAGAATTAGGAAATCCTGGATCTTTAATTGGAGATGACCAAATTTATAATAC
TATTGTTACAGCTCATGCTTTTATTATAATTTTTTTTATGGTAATACCTATTATAATTGG
AGGATTTGGAAATTGACTTGTACCTCTAATATTAGGAGCACCTGATATAGCTTTCCCCCG
AATAAATAATATAAGTTTTTGATTATTACCTCCATCATTAACCTTATTAATTTCAAGAAG
AATTGTAGAAAATGGAGCAGGAACAGGATGAACAGTTTATCCCCCACTTTCATCTAATAT
CGCACATGGAGGTAGTTCAGTAGATTTAGCTATTTTTTCTTTACATTTAGCTGGAATTTC
TTCTATCTTAGGAGCTATTAATTTTATTACTACTATTATTAATATAAAATTAAATAATTT
ATCTTTTGATCAAATACCTTTATTTGTTTGAGCAGTAGGAATTACTGCATTCCTATTATT
ATTATCTTTACCAGTTTTA
>Heliocheilus_cramboides|ww04870
AACATTATATTTTATTTTTGGAATTTGAGCAGGAATAGTAGGAACTTCCTTAAGTTTATT
AATTCGAGCAGAATTAGGAAATCCTGGATCTTTAATTGGAGATGACCAAATTTATAATAC
TATTGTTACAGCTCATGCTTTTATTATAATTTTTTTTATGGTAATACCTATTATAATTGG
AGGATTTGGAAATTGACTTGTACCTCTAATATTAGGAGCACCTGATATAGCTTTCCCCCG
AATAAATAATATAAGTTTTTGATTATTACCTCCATCATTAACCTTATTAATTTCAAGAAG
AATTGTAGAAAATGGAGCAGGAACAGGATGAACAGTTTATCCCCCACTTTCATCTAATAT
CGCACATGGAGGTAGTTCAGTAGATTTAGCTATTTTTTCTTTACATTTAGCTGGAATTTC
TTCTATCTTAGGAGCTATTAATTTTATTACTACTATTATTAATATAAAATTAAATAATTT
ATCTTTTGATCAAATACCTTTATTTGTTTGAGCAGTAGGAATTACTGCATTCCTATTATT
ATTATCTTTACCAGTTTTA
>Heliocheilus_cramboides|ww04872
AACATTATATTTTATTTTTGGAATTTGAGCAGGAATAGTAGGAACTTCCTTAAGTTTATT
AATTCGAGCAGAATTAGGAAATCCTGGATCTTTAATTGGAGATGACCAAATTTATAATAC
TATTGTTACAGCTCATGCTTTTATTATAATTTTTTTTATGGTAATACCTATTATAATTGG
AGGATTTGGAAATTGACTTGTACCTCTAATATTAGGAGCACCTGATATAGCTTTCCCCCG
AATAAATAATATAAGTTTTTGATTATTACCTCCATCATTAACCTTATTAATTTCAAGAAG
AATTGTAGAAAATGGAGCAGGAACAGGATGAACAGTTTATCCCCCACTTTCATCTAATAT
CGCACATGGAGGTAGTTCAGTAGATTTAGCTATTTTTTCTTTACATTTAGCTGGAATTTC
TTCTATCTTAGGAGCTATTAATTTTATTACTACTATTATTAATATAAAATTAAATAATTT
ATCTTTTGATCAAATACCTTTATTTGTTTGAGCAGTAGGAATTACTGCATTCCTATTATT
ATTATCTTTACCAGTTTTA
>Heliocheilus_cramboides|ww03093
AACATTATATTTTATTTTTGGAATTTGAGCAGGAATAGTAGGAACTTCCTTAAGTTTATT
AATTCGAGCAGAATTAGGAAATCCTGGATCTTTAATTGGAGATGACCAAATTTATAATAC
TATTGTTACAGCTCATGCTTTTATTATAATTTTTTTTATGGTAATACCTATTATAATTGG
AGGATTTGGAAATTGACTTGTACCTCTAATATTAGGAGCACCTGATATAGCTTTCCCCCG
AATAAATAATATAAGTTTTTGATTATTACCTCCATCATTAACCTTATTAATTTCAAGAAG
AATTGTAGAAAATGGAGCAGGAACAGGATGAACAGTTTATCCCCCACTTTCATCTAATAT
CGCACATGGAGGTAGTTCAGTAGATTTAGCTATTTTTTCTTTACATTTAGCTGGAATTTC
TTCTATCTTAGGAGCTATTAATTTTATTACTACTATTATTAATATAAAATTAAATAATTT
ATCTTTTGATCAAATACCTTTATTTGTTTGAGCAGTAGGAATTACTGCATTCTTATTATT
ATTATCTTTACCAGTTTTA
>Heliocheilus_cramboides|ww03094
AACATTATATTTTATTTTTGGAATTTGAGCAGGAATAGTAGGAACTTCCTTAAGTTTATT
AATTCGAGCAGAATTAGGAAATCCTGGATCTTTAATTGGAGATGACCAAATTTATAATAC
TATTGTTACAGCTCATGCTTTTATTATAATTTTTTTTATGGTAATACCTATTATAATTGG
AGGATTTGGAAATTGACTTGTACCTCTAATATTAGGAGCACCTGATATAGCTTTCCCCCG
AATAAATAATATAAGTTTTTGATTATTACCTCCATCATTAACCTTATTAATTTCAAGAAG
AATTGTAGAAAATGGAGCAGGAACAGGATGAACAGTTTATCCCCCACTTTCATCTAATAT
CGCACATGGAGGTAGTTCAGTAGATTTAGCTATTTTTTCTTTACATTTAGCTGGAATTTC
TTCTATCTTAGGAGCTATTAATTTTATTACTACTATTATTAATATAAAATTAAATAATTT
ATCTTTTGATCAAATACCTTTATTTGTTTGAGCAGTAGGAATTACTGCATTCCTATTATT
ATTATCTTTACCAGTTTTA
>Heliocheilus_cramboides|ww03095
AACATTATATTTTATTTTTGGAATTTGAGCAGGAATAGTAGGAACTTCCTTAAGTTTACT
AATTCGAGCAGAATTAGGAAATCCTGGATCTTTAATTGGAGATGATCAAATTTATAATAC
TATTGTTACAGCTCATGCTTTTATTATAATTTTTTTTATGGTAATACCTATTATAATTGG
AGGATTTGGAAATTGACTTGTACCTCTAATATTAGGAGCACCTGATATAGCTTTCCCCCG
AATAAATAATATAAGTTTTTGATTATTACCTCCATCATTAACCTTATTAATTTCAAGAAG
AATTGTAGAAAATGGAGCAGGAACAGGATGAACAGTTTATCCCCCACTTTCATCTAATAT
TGCACATGGAGGTAGTTCAGTAGATTTAGCTATTTTTTCTTTACATTTAGCTGGAATTTC
TTCTATTTTAGGAGCTATTAATTTTATTACTACTATTATTAATATAAAATTAAATAATTT
ATCTTTTGATCAAATACCTTTATTTGTTTGAGCAGTAGGAATTACTGCATTCCTATTATT
ATTATCTTTACCAGTTTTA
>Heliocheilus_cramboides|ww03096
AACATTATATTTTATTTTTGGAATTTGAGCAGGAATAGTAGGAACTTCCTTAAGTTTATT
AATTCGAGCAGAATTAGGAAATCCTGGATCTTTAATTGGAGATGACCAAATTTATAATAC
TATTGTTACAGCTCATGCTTTTATTATAATTTTTTTTATGGTAATACCTATTATAATTGG
AGGATTTGGAAATTGACTTGTACCTCTAATATTAGGAGCACCTGATATAGCTTTCCCCCG
AATAAATAATATAAGTTTTTGATTATTACCTCCATCATTAACCTTATTAATTTCAAGAAG
AATTGTAGAAAATGGAGCAGGAACAGGATGAACAGTTTATCCCCCACTTTCATCTAATAT
CGCACATGGAGGTAGTTCAGTAGATTTAGCTATTTTTTCTTTACATTTAGCTGGAATTTC
TTCTATCTTAGGAGCTATTAATTTTATTACTACTATTATTAATATAAAATTAAATAATTT
ATCTTTTGATCAAATACCTTTATTTGTTTGAGCAGTAGGAATTACTGCATTCCTATTATT
ATTATCTTTACCAGTTTTA
>Heliocheilus_cramboides|ww04873
------------------------------------------AACTTCCTTAAGTTTATT
AATTCGAGCAGAATTAGGAAATCCTGGATCTTTAATTGGAGATGACCAAATTTATAATAC
TATTGTTACAGCTCATGCTTTTATTATAATTTTTTTTATGGTAATACCTATTATAATTGG
AGGATTTGGAAATTGACTTGTACCTCTAATATTAGGAGCACCTGATATAGCTTTCCCCCG
AATAAATAATATAAGTTTTTGATTATTACCTCCATCATTAACCTTATTAATTTCAAGAAG
AATTGTAGAAAATGGAGCAGGAACAGGATGAACAGTTTATCCCCCACTTTCATCTAATAT
CGCACATGGAGGTAGTTCAGTAGATTTAGCTATTTTTTCTTTACATTTAGCTGGAATTTC
TTCTATCTTAGGAGCTATTAATTTTATTACTACTATTATTAATATAAAATTAAATAATTT
ATCTTTTGATCAAATACCTTTATTTGTTTGAGCAGTAGGAATTACTGCATTCCTATTATT
ATTATCTTTACCAGTTTTA
>Heliocheilus_eodora|ww03097
AACATTATATTTTATTTTTGGAATTTGAGCAGGAATAGTAGGAACTTCCTTAAGTTTATT
AATTCGAGCAGAATTAGGAAATCCTGGATCTTTAATTGGAGATGATCAAATTTATAATAC
TATTGTTACAGCTCATGCTTTTATTATAATTTTTTTTATAGTAATACCTATTATAATTGG
AGGATTTGGAAATTGACTTGTACCTCTAATATTAGGAGCACCCGATATAGCTTTCCCCCG
AATAAATAATATAAGTTTTTGATTATTACCTCCATCATTAACCTTATTAATTTCAAGAAG
AATTGTAGAAAATGGAGCAGGAACAGGATGAACAGTTTATCCCCCACTTTCATCTAATAT
TGCCCATGGAGGTAGTTCAGTAGATTTAGCTATTTTTTCTTTACATTTAGCTGGAATTTC
TTCTATCTTAGGAGCTATTAATTTTATTACTACTATTATTAATATAAAATTAAATAATTT
ATCTTTTGATCAAATACCTTTATTTGTTTGAGCAGTAGGAATTACTGCATTCCTATTATT
ATTATCTTTACCAGTTTTA
>Heliocheilus_eodora|ww03098
AACATTATATTTTATTTTTGGAATTTGAGCAGGAATAGTAGGAACTTCCTTAAGTTTATT
AATTCGAGCAGAATTAGGAAATCCTGGATCTTTAATTGGAGATGATCAAATTTATAATAC
TATTGTTACAGCTCATGCTTTTATTATAATTTTTTTTATAGTAATACCTATTATAATTGG
AGGATTTGGAAATTGACTTGTACCTCTAATATTAGGAGCACCCGATATAGCTTTCCCCCG
AATAAATAATATAAGTTTTTGATTATTACCTCCATCATTAACCTTATTAATTTCAAGAAG
AATTGTAGAAAATGGAGCAGGAACAGGATGAACAGTTTATCCCCCACTTTCATCTAATAT
TGCCCATGGAGGTAGTTCAGTAGATTTAGCTATTTTTTCTTTACATTTAGCTGGAATTTC
TTCTATCTTAGGAGCTATTAATTTTATTACTACTATTATTAATATAAAATTAAATAATTT
ATCTTTTGATCAAATACCTTTATTTGTTTGAGCAGTAGGAATTACTGCATTCCTATTATT
ATTATCTTTACCAGTTTTA
>Heliocheilus_eodora|ww03099
AACATTATATTTTATTTTTGGAATCTGAGCAGGAATAGTAGGAACTTCCTTAAGTTTATT
AATTCGAGCAGAATTAGGAAATCCTGGATCTTTAATTGGAGATGATCAAATTTATAATAC
TATTGTTACAGCTCATGCTTTTATTATAATTTTTTTTATAGTAATACCTATTATAATTGG
AGGATTTGGAAATTGACTTGTACCTCTAATATTAGGAGCACCTGATATAGCTTTCCCCCG
AATAAATAATATAAGTTTTTGATTATTACCTCCATCATTAACCTTATTAATTTCAAGAAG
AATTGTAGAAAATGGAGCAGGAACAGGATGAACAGTTTATCCCCCACTTTCATCTAATAT
TGCCCATGGAGGTAGTTCAGTAGATTTAGCTATTTTTTCTTTACATTTAGCTGGAATTTC
TTCTATCTTAGGAGCTATTAATTTTATTACTACTATTATTAATATAAAATTAAATAATTT
ATCTTTTGATCAAATACCTTTATTTGTTTGAGCAGTAGGAATTACTGCATTCCTATTATT
GTTATCTTTACCAGTTTTA
>Heliocheilus_eodora|ww03100
AACATTATATTTTATTTTTGGAATTTGAGCAGGAATAGTAGGAACTTCCTTAAGTTTATT
AATTCGAGCAGAATTAGGAAATCCTGGATCTTTAATTGGAGATGATCAAATTTATAATAC
TATTGTTACAGCTCATGCTTTTATTATAATTTTTTTTATAGTAATACCTATTATAATTGG
AGGATTTGGAAATTGACTTGTACCTCTAATATTAGGAGCACCCGATATAGCTTTCCCCCG
AATAAATAATATAAGTTTTTGATTATTACCTCCATCATTAACCTTATTAATTTCAAGAAG
AATTGTAGAAAATGGAGCAGGAACAGGATGAACAGTTTATCCCCCACTTTCATCTAATAT
TGCCCATGGAGGTAGTTCAGTAGATTTAGCTATTTTTTCTTTACATTTAGCTGGAATTTC
TTCTATCTTAGGAGCTATTAATTTTATTACTACTATTATTAATATAAAATTAAATAATTT
ATCTTTTGATCAAATACCTTTATTTGTTTGAGCAGTAGGAATTACTGCATTCCTATTATT
ATTATCTTTACCAGTTTTA
>Heliocheilus_ferruginosa-thelycritus|ww03101
AACGTTATATTTTATTTTTGGAATTTGAGCAGGAATAGTAGGAACTTCTTTAAGTTTATT
AATTCGAGCAGAATTAGGAAATCCTGGATCTTTAATTGGAGATGATCAAATTTATAATAC
TATTGTTACAGCTCATGCTTTTATTATAATTTTTTTTATAGTAATACCTATTATAATTGG
AGGATTTGGTAATTGACTTGTACCTCTAATATTAGGAGCACCTGATATAGCTTTCCCCCG
AATAAATAATATAAGTTTTTGATTATTACCCCCATCATTAACCTTATTAATTTCAAGAAG
AATCGTAGAAAATGGAGCAGGAACAGGATGAACAGTTTATCCCCCACTTTCATCTAATAT
TGCCCATGGAGGTAGTTCAGTAGATTTAGCTATTTTTTCTTTACATTTAGCTGGTATTTC
TTCTATCTTAGGAGCTATTAATTTTATTACTACTATTATTAATATAAAATTAAATAATTT
ATCTTTTGATCAAATACCTTTATTTGTTTGAGCAGTAGGAATTACTGCATTCCTACTATT
ATTATCTTTACCAGTTTTA
>Heliocheilus_ferruginosa-thelycritus|ww03102
AACGTTATATTTTATTTTTGGAATTTGAGCAGGAATAGTAGGAACTTCTTTAAGTTTATT
AATTCGAGCAGAATTAGGAAATCCTGGATCTTTAATTGGTGATGATCAAATTTATAATAC
TATTGTTACAGCTCATGCTTTTATTATAATTTTTTTTATAGTAATACCTATTATAATTGG
AGGATTTGGTAATTGACTTGTACCTCTAATATTAGGAGCACCTGATATAGCTTTCCCCCG
AATAAATAATATAAGTTTTTGATTATTACCCCCATCATTAACCTTATTAATTTCAAGAAG
AATCGTAGAAAATGGAGCAGGAACAGGATGAACAGTTTATCCCCCACTTTCATCTAATAT
TGCCCATGGAGGTAGTTCAGTAGATTTAGCTATTTTTTCTTTACATTTAGCTGGTATTTC
TTCTATCTTAGGAGCTATTAATTTTATTACTACTATTATTAATATAAAATTAAATAATTT
ATCTTTTGATCAAATACCTTTATTTGTTTGAGCAGTAGGAATTACTGCATTCCTACTATT
ATTATCTTTACCAGTTTTA
>Heliocheilus_ferruginosa-thelycritus|ww03103
------------------------------------------------------------
------------------------------------------------------------
------------------------------------------------------------
------------------------------------------------------------
---------------------ATTATTACCCCCATCATTAACCTTATTAATTTCAAGAAG
AATCGTAGAAAATGGAGCAGGAACAGGATGAACAGTTTATCCCCCACTTTCATCTAATAT
TGCCCATGGAGGTAGTTCAGTAGATTTAGCTATTTTTTCTTTACATTTAGCTGGTATTTC
TTCTATCTTAGGAGCTATTAATTTTATTACTACTATTATTAATATAAAATTAAATAATTT
ATCTTTTGATCAAATACCTTTATTTGTTTGAGCAGTAGGAATTACTGCATTCCTACTATT
ATTATCTTTACCAGTTTTA
>Heliocheilus_ferruginosa-thelycritus|ww03104
AACATTATATTTTATTTTTGGAATTTGAGCAGGAATAGTAGGAACTTCTTTAAGTTTATT
AATTCGAGCAGAATTAGGAAATCCTGGATCTTTAATTGGAGATGATCAAATTTATAATAC
TATTGTTACAGCTCATGCCTTTATTATAATTTTTTTTATAGTAATACCTATTATAATTGG
AGGATTTGGAAATTGACTTGTACCTCTAATATTAGGAGCACCTGATATAGCTTTCCCCCG
AATAAATAATATAAGTTTTTGATTATTACCCCCATCACTAACCTTATTAATTTCAAGAAG
AATCGTAGAAAATGGAGCAGGAACAGGATGAACAGTTTATCCCCCACTTTCATCTAATAT
TGCCCATGGAGGTAGTTCAGTAGATTTAGCTATTTTTTCTTTACATTTAGCTGGTATTTC
TTCTATCTTAGGAGCTATTAATTTTATTACTACTATTATTAATATAAAATTAAATAATTT
ATCTTTTGATCAAATACCTTTATTTGTTTGAGCAGTAGGAATTACTGCATTTCTACTATT
ATTATCTTTACCAGTTTTA
>Heliocheilus_ferruginosa|ww03110
AACGTTATATTTTATTTTTGGAATTTGAGCAGGAATAGTAGGAACTTCTTTAAGTTTATT
AATTCGAGCAGAATTAGGAAATCCTGGATCTTTAATTGGAGATGATCAAATTTATAATAC
TATTGTTACAGCTCATGCTTTTATTATAATTTTTTTTATAGTAATACCTATTATAATTGG
AGGATTTGGTAATTGACTTGTACCTCTAATATTAGGAGCACCTGATATAGCTTTCCCCCG
AATAAATAATATAAGTTTTTGATTATTACCCCCATCATTAACCTTATTAATTTCAAGAAG
AATCGTAGAAAATGGAGCAGGAACAGGATGAACAGTTTATCCCCCACTTTCATCTAATAT
TGCCCATGGAGGTAGTTCAGTAGATTTAGCTATTTTTTCTTTACATTTAGCTGGTATTTC
TTCTATCTTAGGAGCTATTAATTTTATTACTATTATTATTAATATAAAATTAAATAATTT
ATCTTTTGATCAAATACCTTTATTTGTTTGAGCAGTAGGAATTACTGCATTCCTACTATT
ATTATCTTTACCAGTTTTA
>Heliocheilus_ferruginosa|ww03111
------------------------------------------------------------
------------------------------------------------------------
------------------------------------------------------------
------------------------------------------------------------
---------------------ATTATTACCCCCATCACTAACCTTATTAATTTCAAGAAG
AATCGTAGAAAATGGAGCAGGAACAGGATGAACAGTTTATCCCCCACTTTCATCTAATAT
TGCCCATGGAGGTAGTTCAGTAGATTTAGCTATTTTTTCTTTACATTTAGCTGGTATTTC
TTCTATCTTAGGAGCTATTAATTTTATTACTACTATTATTAATATAAAATTAAATAATTT
ATCTTTTGATCAAATACCTTTATTTGTTTGAGCAGTAGGAATTACTGCATTTCTACTATT
ATTATCTTTACCAGTTTTA
>Heliocheilus_ferruginosa|ww03112
AACGTTATATTTTATTTTTGGAATTTGAGCAGGAATAGTAGGAACTTCTTTAAGTTTATT
AATTCGAGCAGAATTAGGAAATCCTGGATCTTTAATTGGAGATGATCAAATTTATAATAC
TATTGTTACAGCTCATGCTTTTATTATAATTTTTTTTATAGTAATACCTATTATAATTGG
AGGATTTGGTAATTGACTTGTACCTCTAATATTAGGAGCACCTGATATAGCTTTCCCCCG
AATAAATAATATAAGTTTTTGATTATTACCTCCATCATTAACCTTATTAATTTCAAGAAG
AATCGTAGAAAATGGAGCAGGAACAGGATGAACAGTTTATCCCCCACTTTCATCTAATAT
TGCCCATGGAGGTAGTTCAGTAGATTTAGCTATTTTTTCTTTACATTTAGCTGGTATTTC
TTCTATCTTAGGAGCTATTAATTTTATTACTACTATTATTAATATAAAATTAAATAATTT
ATCTTTTGATCAAATACCTTTATTTGTTTGAGCAGTAGGAATTACTGCATTCCTACTATT
ATTATCTTTACCAGTTTTA
>Heliocheilus_flavitincta|ww03113
------------------------------------------AACTTCCTTAAGTTTACT
AATTCGAGCAGAATTAGGAAATCCTGGATCTTTAATTGGAGATGATCAAATTTATAATAC
TATTGTTACAGCTCATGCTTTTATTATAATTTTTTTTATGGTAATACCTATTATAATTGG
AGGATTTGGAAATTGACTTGTACCTCTAATATTAGGAGCACCTGATATAGCTTTCCCCCG
AATAAACAATATAAGTTTTTGATTATTACCTCCATCATTAACCTTATTAATTTCAAGAAG
AATTGTAGAAAATGGAGCAGGAACAGGATGAACAGTTTATCCCCCACTTTCATCTAATAT
CGCACATGGAGGTAGTTCAGTAGATTTAGCTATTTTTTCTTTACATTTAGCTGGAATTTC
TTCTATTTTAGGAGCTATTAATTTTATTACTACTATTATTAATATAAAATTAAATAATTT
ATCTTTTGATCAAATACCTTTATTTGTTTGAGCAGTAGGAATTACTGCATTTCTATTATT
ATTATCTTTACCAGTTTTA
>Heliocheilus_flavitincta|ww03114
AACATTATATTTTATTTTTGGAATTTGAGCAGGAATAGTAGGAACTTCCTTAAGTTTATT
AATTCGAGCAGAATTAGGAAATCCTGGATCTTTAATTGGAGATGATCAAATTTATAATAC
TATTGTTACAGCTCATGCTTTTATTATAATTTTTTTTATGGTAATACCTATTATAATTGG
AGGATTTGGAAATTGACTTGTACCTCTAATATTAGGAGCACCTGATATAGCTTTCCCCCG
AATAAATAATATAAGTTTTTGATTATTACCTCCATCATTAACCTTATTAATTTCAAGAAG
AATTGTAGAAAATGGAGCAGGAACAGGATGAACAGTTTATCCCCCACTTTCATCTAATAT
TGCACATGGAGGTAGCTCAGTAGATTTAGCTATTTTTTCTTTACATTTAGCTGGAATTTC
TTCTATCTTAGGAGCTATTAATTTTATTACTACTATTATTAATATAAAATTAAATAATTT
ATCTTTTGATCAAATACCTTTATTTGTTTGAGCAGTAGGAATTACTGCATTCCTATTATT
ATTATCTTTACCAGTTTTA
>Heliocheilus_flavitincta|ww03115
AACATTATATTTTATTTTTGGAATTTGAGCAGGAATAGTAGGAACTTCCTTAAGTTTATT
AATTCGAGCAGAATTAGGAAATCCTGGATCTTTAATTGGAGATGATCAAATTTATAATAC
TATTGTTACAGCTCATGCTTTTATTATAATTTTTTTTATGGTAATACCTATTATAATTGG
AGGATTTGGAAATTGACTTGTACCTCTAATATTAGGAGCACCTGATATAGCTTTCCCCCG
AATAAATAATATAAGTTTTTGATTATTACCTCCATCATTAACCTTATTAATTTCAAGAAG
AATTGTAGAAAATGGAGCAGGAACAGGATGAACAGTTTATCCCCCACTTTCATCTAATAT
TGCACATGGAGGTAGCTCAGTAGATTTAGCTATTTTTTCTTTACATTTAGCTGGAATTTC
TTCTATCTTAGGAGCTATTAATTTTATTACTACTATTATTAATATAAAATTAAATAATTT
ATCTTTTGATCAAATACCTTTATTTGTTTGAGCAGTAGGAATTACTGCATTCCTATTATT
ATTATCTTTACCAGTTTTA
>Heliocheilus_flavitincta|ww06422
------------------------------------------AACTTCCTTAAGTTTATT
AATTCGAGCAGAATTAGGAAATCCTGGATCTTTAATTGGAGATGATCAAATTTATAATAC
TATTGTTACAGCTCATGCTTTTATTATAATTTTTTTTATGGTAATACCTATTATAATTGG
AGGATTTGGAAATTGACTTGTACCTCTAATATTAGGAGCACCTGATATAGCTTTCCCCCG
AATAAATAATATAAGTTTTTGATTATTACCTCCATCATTAACCTTATTAATTTCAAGAAG
AATTGTAGAAAATGGAGCAGGAACAGGATGAACAGTTTATCCCCCACTTTCATCTAATAT
CGCACATGGAGGTAGTTCAGTAGATTTAGCTATTTTTTCTTTACATTTAGCTGGAATTTC
TTCTATCTTAGGAGCTATTAATTTTATTACTACTATTATTAATATAAAATTAAATAATTT
ATCTTTTGATCAAATACCTTTATTTGTTTGAGCAGTAGGAATTACTGCATTCCTATTATT
ATTATCTTTACCAGTTTTA
>Heliocheilus_flavitincta|ww06423
AACATTATATTTTATTTTTGGAATTTGAGCAGGAATAGTAGGAACTTCCTTAAGTTTACT
AATTCGAGCAGAATTAGGAAATCCTGGATCTTTAATTGGAGATGATCAAATTTATAATAC
TATTGTTACAGCTCATGCTTTTATTATAATTTTTTTTATGGTAATACCTATTATAATTGG
AGGATTTGGAAATTGACTTGTACCTCTAATATTAGGAGCACCTGATATAGCTTTCCCCCG
AATAAACAATATAAGTTTTTGATTATTACCTCCATCATTAACCTTATTAATTTCAAGAAG
AATTGTAGAAAATGGAGCAGGAACAGGATGAACAGTTTATCCCCCACTTTCATCTAATAT
TGCACATAGAGGTAGTTCAGTAGATTTAGCTATTTTTTCTTTACATTTAGCTGGAATTTC
TTCTATTTTAGGAGCTATTAATTTTATTACTACTATTATTAATATAAAATTAAATAATTT
ATCTTTTGATCAAATACCTTTATTTGTTTGAGCAGTAGGAATTACTGCATTTCTATTATT
ATTATCTTTACCAGTTTTA
>Heliocheilus_halimolimnus|ww03105
------------------------------------------------------------
------------------------------------------------------------
------------------------------------------------------------
------------------------------------------------------------
---------------------ATTATTACCTCCATCATTAACTTTATTAATTTCAAGAAG
AATTGTAGAAAATGGAGCAGGAACAGGATGAACAGTTTATCCCCCACTTTCATCTAATAT
TGCACACGGAGGTAGTTCAGTAGATCTAGCTATTTTTTCATTACATTTAGCTGGAATTTC
TTCTATTTTAGGAGCTATTAATTTTATTACTACTATTATTAATATAAAATTAAATAATTT
ATCTTTTGATCAAATACCTTTATTTGTTTGAGCAGTAGGAATTACTGCATTCTTATTATT
ATTATCTTTACCAGTTTTA
>Heliocheilus_halimolimnus|ww03106
AACATTATATTTTATTTTTGGAATTTGAGCAGGAATAGTAGGAACTTCTTTAAGCTTATT
AATTCGAGCAGAATTAGGAAATCCTGGATCTTTAATTGGAGATGATCAAATTTATAATAC
TATTGTTACAGCTCATGCTTTTATTATAATTTTTTTTATAGTAATACCTATTATAATTGG
AGGATTTGGAAATTGACTTGTACCTCTAATACTAGGAGCCCCTGATATAGCTTTCCCCCG
AATAAATAATATAAGTTTTTGATTATTACCTCCATCATTAACTTTATTAATTTCAAGAAG
AATTGTAGAAAATGGAGCAGGAACAGGATGAACAGTTTATCCCCCACTTTCATCTAATAT
TGCACACGGAGGTAGTTCAGTAGATCTAGCTATTTTTTCATTACATTTAGCTGGAATTTC
TTCTATTTTAGGAGCTATTAATTTTATTACTACTATTATTAATATAAAATTAAATAATTT
ATCTTTTGATCAAATACCTTTATTTGTTTGAGCAGTAGGAATTACTGCATTCTTATTATT
ATTATCTTTACCAGTTTTA
>Heliocheilus_halimolimnus|ww03107
------------------------------------------------------------
------------------------------------------------------------
------------------------------------------------------------
------------------------------------------------------------
---------------------ATTATTACCTCCATCATTAACTTTATTAATTTCAAGAAG
AATTGTAGAAAATGGAGCAGGAACAGGATGAACAGTTTATCCCCCACTTTCATCTAATAT
TGCACACGGAGGTAGTTCAGTAGATCTAGCTATTTTTTCATTACATTTAGCTGGAATTTC
TTCTATTTTAGGAGCTATTAATTTTATTACTACTATTATTAATATAAAATTAAATAATTT
ATCTTTTGATCAAATACCTTTATTTGTTTGAGCAGTAGGAATTACTGCATTCTTATTATT
ATTATCTTTACCAGTTTTA
>Heliocheilus_ionola|ww03109
------------------------------------------------------------
------------------------------------------------------------
------------------------------------------------------------
------------------------------------------------------------
---------------------ATTACTACCCCCATCATTAACCTTATTAATTTCAAGAAG
AATTGTAGAAAATGGAGCAGGAACAGGATGAACAGTTTATCCCCCACTTTCATCTAATAT
TGCACATAGAGGTAGTTCAGTAGATTTAGCTATTTTTTCTTTACATTTAGCTGGTATTTC
TTCTATTTTAGGAGCTATTAATTTTATTACTACTATTATTAATATAAAATTAAATAATTT
ATCTTTTGACCAAATACCTTTATTTGTTTGAGCAGTAGGAATTACTGCATTTCTATTATT
ATTATCTTTACCAGTTTTA
>Heliocheilus_ionola|ww03116
------------------------------------------------------------
------------------------------------------------------------
------------------------------------------------------------
------------------------------------------------------------
---------------------ATTACTACCCCCATCATTAACCTTATTAATTTCAAGAAG
AATTGTAGAAAATGGAGCAGGAACAGGATGAACAGTTTATCCCCCACTTTCATCTAATAT
TGCACACGGAGGTAGTTCAGTAGATTTAGCTATTTTTTCTTTACATTTAGCCGGTATTTC
TTCTATTTTAGGAGCTATTAATTTTATTACTACTATTATTAATATAAAATTAAATAATTT
ATCTTTTGATCAAATACCTTTATTTGTTTGAGCAGTAGGAATTACTGCATTTCTATTATT
ATTATCTTTACCAGTTTTA
>Heliocheilus_ionola|ww03141
AACACTATATTTTATTTTTGGAATTTGAGCAGGAATAGTAGGAACTTCTTTAAGTTTATT
AATTCGAGCAGAATTAGGAAATCCTGGGTCTTTAATTGGAGATGATCAAATTTATAATAC
TATTGTTACAGCTCATGCTTTTATTATAATTTTTTTTATAGTAATACCTATTATAATTGG
AGGATTTGGAAATTGACTTGTACCTTTAATATTAGGAGCACCTGATATAGCTTTCCCCCG
AATAAATAATATAAGTTTTTGATTACTACCCCCATCATTAACCTTATTAATTTCAAGAAG
AATTGTAGAAAATGGAGCAGGAACAGGATGAACAGTTTATCCCCCACTTTCATCTAATAT
TGCACATGGAGGTAGTTCAGTAGATTTAGCTATTTTTTCTTTACATTTAGCTGGTATTTC
TTCTATTTTAGGAGCTATTAATTTTATTACTACTATTATTAATATAAAATTAAATAATTT
ATCTTTTGACCAAATACCTTTATTTGTTTGAGCAGTAGGAATTACTGCATTTCTATTATT
ATTATCTTTACCAGTTTTA
>Heliocheilus_ionola|ww06421
------------------------------------------AACTTCTTTAAGTTTATT
AATTCGAGCAGAATTAGGAAATCCTGGGTCTTTAATTGGAGATGATCAAATTTATAATAC
TATTGTTACAGCTCATGCTTTTATTATAATTTTTTTTATAGTAATACCTATTATAATTGG
AGGATTTGGAAATTGACTTGTACCTTTAATATTAGGAGCACCTGATATAGCTTTTCCCCG
AATAAATAATATAAGTTTTTGATTACTACCCCCATCATTAACCTTATTAATTTCAAGAAG
AATTGTAGAAAATGGAGCAGGAACAGGATGAACAGTTTATCCCCCACTTTCATCTAATAT
TGCACATGGAGGTAGTTCAGTAGATTTAGCTATTTTTTCTTTACATTTAGCTGGTATTTC
TTCTATTTTAGGAGCTATTAATTTTATTACTACTATTATTAATATAAAATTAAATAATTT
ATCTTTTGACCAAATACCTTTATTTGTTTGAGCAGTAGGAATTACTGCATT---------
-------------------
>Heliocheilus_melibaphes|ww03117
AACATTATATTTTATTTTTGGAATTTGAGCAGGAATAGTAGGAACTTCTTTAAGTTTATT
AATTCGAGCAGAACTAGGGAATCCTGGATCTTTAATTGGAGATGATCAAATTTATAATAC
TATTGTTACAGCTCATGCTTTTATTATAATTTTTTTTATAGTAATACCTATTATAATTGG
AGGATTTGGAAATTGACTTGTACCTTTAATATTAGGAGCTCCTGATATAGCTTTCCCCCG
AATAAATAATATAAGTTTTTGACTATTGCCTCCATCATTAACTCTATTAATTTCAAGAAG
AATTGTAGAAAATGGAGCAGGAACAGGATGAACAGTTTATCCCCCACTTTCATCTAATAT
TGCACATGGAGGTAGTTCAGTAGATCTAGCTATTTTTTCATTACATTTAGCTGGAATTTC
TTCTATTTTAGGAGCTATTAATTTTATTACTACTATTATTAATATAAAATTAAATAATTT
ATCTTTTGATCAAATACCTTTATTTGTTTGAGCAGTAGGAATTACTGCATTCTTATTATT
ACTATCTCTACCAGTTTTA
>Heliocheilus_melibaphes|ww03118
AACATTATATTTTATTTTTGGAATTTGAGCAGGAATAGTAGGAACTTCTTTAAGTTTATT
AATTCGAGCAGAATTAGGGAATCCTGGATCTTTAATTGGAGATGATCAAATTTATAATAC
TATTGTTACAGCTCATGCTTTTATTATAATTTTTTTTATAGTAATACCTATTATAATTGG
AGGATTTGGAAATTGACTTGTACCTTTAATATTAGGAGCTCCTGATATAGCTTTCCCCCG
AATAAATAATATAAGTTTTTGACTATTGCCTCCATCATTAACTCTATTAATTTCAAGAAG
AATTGTAGAAAATGGAGCAGGAACAGGATGAACAGTTTATCCCCCACTTTCATCTAATAT
TGCACATGGAGGTAGTTCAGTAGATCTAGCTATTTTTTCATTACATTTAGCTGGAATTTC
TTCTATTTTAGGAGCTATTAATTTTATTACTACTATTATTAATATAAAATTAAATAATTT
ATCTTTTGATCAAATACCTTTATTTGTTTGAGCAGTAGGAATTACTGCATTCTTATTATT
ACTATCTCTACCAGTTTTA
>Heliocheilus_melibaphes|ww03119
AACATTATATTTTATTTTTGGAATTTGAGCAGGAATAGTAGGAACTTCTTTAAGTTTATT
AATTCGAGCAGAATTAGGGAATCCTGGATCTTTAATTGGAGATGATCAAATTTATAATAC
TATTGTTACAGCTCATGCTTTTATTATAATTTTTTTTATAGTAATACCTATTATAATTGG
AGGATTTGGAAATTGACTTGTACCTTTAATATTAGGAGCTCCTGATATAGCTTTCCCCCG
AATAAATAATATAAGTTTTTGACTATTACCTCCATCATTAACTCTATTAATTTCAAGAAG
AATTGTAGAAAATGGAGCAGGAACAGGATGAACAGTTTATCCCCCACTTTCATCTAATAT
TGCACATGGAGGTAGTTCAGTAGATCTAGCTATTTTTTCATTACATTTAGCTGGAATTTC
TTCTATTTTAGGAGCTATTAATTTTATTACTACTATTATTAATATAAAATTAAATAATTT
ATCTTTTGATCAAATACCTTTATTTGTTTGAGCAGTAGGAATTACTGCATTCTTATTATT
ACTATCTCTACCAGTTTTA
>Heliocheilus_mesoleuca|ww03120
AACATTATATTTTATTTTTGGAATTTGAGCAGGAATAGTAGGAACTTCCTTAAGTTTATT
AATTCGAGCAGAATTAGGAAATCCTGGATCTTTAATTGGAGATGATCAAATTTATAATAC
TATTGTTACAGCTCATGCTTTTATTATAATTTTTTTTATGGTAATACCTATTATAATTGG
AGGATTTGGAAATTGACTTGTACCTCTAATATTAGGAGCACCTGATATAGCTTTCCCCCG
AATAAATAATATAAGTTTTTGATTATTACCTCCATCATTAACCTTATTAATTTCAAGAAG
AATTGTAGAAAATGGAGCAGGAACAGGATGAACAGTTTATCCCCCACTTTCATCTAATAT
CGCACATGGAGGTAGTTCAGTAGATTTAGCTATTTTTTCTTTACATTTAGCTGGAATTTC
TTCTATCTTAGGAGCTATTAATTTTATTACTACTATTATTAATATAAAATTAAATAATTT
ATCTTTTGATCAAATACCTTTATTTGTTTGAGCAGTAGGAATTACTGCATTCCTATTATT
ATTATCTTTACCAGTTTTA
>Heliocheilus_mesoleuca|ww03121
AACATTATATTTTATTTTTGGAATTTGAGCAGGAATAGTAGGAACTTCCTTAAGTTTATT
AATTCGAGCAGAATTAGGAAATCCTGGATCTTTAATTGGAGATGATCAAATTTATAATAC
TATTGTTACAGCTCATGCTTTTATTATAATTTTTTTTATGGTAATACCTATTATAATTGG
AGGATTTGGAAATTGACTTGTACCTCTAATATTAGGAGCACCTGATATAGCTTTCCCCCG
AATAAATAATATAAGTTTTTGATTATTACCTCCATCATTAACCTTATTAATTTCAAGAAG
AATTGTAGAAAATGGAGCAGGAACAGGATGAACAGTTTATCCCCCACTTTCATCTAATAT
CGCACATGGAGGTAGTTCAGTAGATTTAGCTATTTTTTCTTTACATTTAGCTGGAATTTC
TTCTATCTTAGGAGCTATTAATTTTATTACTACTATTATTAATATAAAATTAAATAATTT
ATCTTTTGATCAAATATCTTTATTTGTTTGAGCAGTAGGAATTACTGCATTCCTATTATT
ATTATCTTTACCAGTTTTA
>Heliocheilus_mesoleuca|ww03122
------------------------------------------------------------
------------------------------------------------------------
------------------------------------------------------------
------------------------------------------------------------
---------------------ATTATTACCTCCATCATTAACCTTATTAATTTCAAGAAG
AATTGTAGAAAATGGAGCAGGAACAGGATGAACAGTTTATCCCCCACTTTCATCTAATAT
CGCACATGGAGGTAGTTCAATAGATTTAGCTATTTTTTCTTTACATTTAGCTGGAATTTC
TTCTATCTTAGGAGCTATTAATTTTATTACTACTATTATTAATATAAAATTAAGTAATTT
ATCTTTTGATCAAATACCTTTATTTGTTTGAGCAGTAGGAATTACTGCATTCCTATTATT
ATTATCTTTACCAGTTTTA
>Heliocheilus_mesoleuca|ww03123
AACATTATATTTTATTTTTGGAATTTGAGCAGGAATAGTAGGAACTTCCTTAAGTTTATT
AATTCGAGCAGAATTAGGAAATCCTGGATCTTTAATTGGAGATGATCAAATTTATAATAC
TATTGTTACAGCTCATGCTTTTATTATAATTTTTTTTATAGTAATACCTATTATAATTGG
AGGATTTGGAAATTGACTTGTACCTCTAATATTAGGAGCACCTGATATAGCTTTCCCCCG
AATAAATAATATAAGTTTTTGATTATTACCTCCATCATTAACCTTATTAATTTCAAGAAG
AATTGTAGAAAATGGAGCAGGAACAGGATGAACAGTTTATCCCCCACTTTCATCTAATAT
CGCACATGGAGGTAGTTCAGTAGATTTAGCTATTTTTTCTTTACATTTAGCTGGAATTTC
TTCTATCTTAGGAGCTATTAATTTTATTACTACTATTATTAATATAAAATTAAATAATTT
ATCTTTTGATCAAATACCTTTATTTGTTTGAGCAGTAGGAATTACTGCATTCCTATTATT
ATTATCTTTACCAGTTTTA
>Heliocheilus_moribunda|ww03124
------------------------------------------------------------
------------------------------------------------------------
------------------------------------------------------------
------------------------------------------------------------
---------------------ATTATTACCTCCATCATTAACCTTATTAATTTCAAGAAG
AATTGTAGAAAATGGAGCAGGAACAGGATGAACAGTTTATCCCCCACTTTCATCTAATAT
TGCACATGGAGGTAGTTCAGTAGATTTAGCTATTTTTTCTTTACATTTAGCTGGAATTTC
TTCTATTTTAGGAGCTATTAATTTTATTACTACTATTATTAATATAAAATTAAATAATTT
ATCTTTTGATCAAATACCTTTATTTGTTTGAGCAGTAGGAATTACTGCATTCCTATTATT
ATTATCTTTACCAGTTTTA
>Heliocheilus_moribunda|ww03125
AACATTATATTTTATTTTTGGAATTTGAGCAGGAATAGTAGGAACTTCCTTAAGTTTACT
AATTCGAGCAGAATTAGGAAATCCTGGATCTTTAATTGGAGATGATCAAATTTATAATAC
TATTGTTACAGCTCATGCTTTTATTATAATTTTTTTTATGGTAATACCTATTATAATTGG
AGGATTTGGAAATTGACTTGTACCTCTAATATTAGGAGCACCTGATATAGCTTTCCCCCG
AATAAATAATATAAGTTTTTGATTATTACCTCCATCATTAACCTTATTAATTTCAAGAAG
AATTGTAGAAAATGGAGCAGGAACAGGATGAACAGTTTATCCCCCACTTTCATCTAATAT
TGCACATGGAGGTAGTTCAGTAGATTTAGCTATTTTTTCTTTACATTTAGCTGGAATTTC
TTCTATTTTAGGAGCTATTAATTTTATTACTACTATTATTAATATAAAATTAAATAATTT
ATCTTTTGATCAAATACCTTTATTTGTTTGAGCAGTAGGAATTACTGCATTCCTATTATT
ATTATCTTTACCAGTTTTA
>Heliocheilus_moribunda|ww03126
AACATTATATTTTATTTTTGGAATTTGAGCAGGAATAGTAGGAACTTCCTTAAGTTTATT
AATTCGAGCAGAATTAGGAAATCCTGGATCTTTAATTGGAAATGATCAAATTTATAATAC
TATTGTTACAGCTCATGCTTTTATTATAATTTTTTTTATGGTAATACCTATTATAATTGG
AGGATTTGGAAATTGACTTGTACCTCTAATATTAGGAGCACCTGATATAGCTTTCCCCCG
AATAAATAATATAAGTTTTTGATTATTACCTCCATCATTAACCTTATTAATTTCAAGAAG
AATTGTAGAAAATGGAGCAGGAACAGGATGAACAGTTTATCCCCCACTTTCATCTAATAT
CGCACATGGAGGTAGTTCAGTAGATTTAGCTATTTTTTCTTTACATTTAGCTGGAATTTC
TTCTATTTTAGGAGCTATTAATTTTATTACTACTATTATTAATATAAAATTAAATAATTT
ATCTTTTGATCAAATACCTTTATTTGTTTGGGCAGTAGGAATTACTGCATTCCTATTATT
ATTATCTTTACCAGTTTTA
>Heliocheilus_moribunda|ww03127
AACATTATATTTTATTTTTGGAATTTGAGCAGGAATAGTAGGAACTTCCTTAAGTTTACT
AATTCGAGCAGAATTAGGAAATCCTGGATCTTTAATTGGAGATGATCAAATTTATAATAC
TATTGTTACAGCTCATGCTTTTATTATAATTTTTTTTATGGTAATACCTATTATAATTGG
AGGATTTGGAAATTGACTTGTACCTCTAATATTAGGAGCACCTGATATAGCTTTCCCCCG
AATAAATAATATAAGTTTTTGATTATTACCTCCATCATTAACCTTATTAATTTCAAGAAG
AATTGTAGAAAATGGAGCAGGAACAGGATGAACAGTTTATCCCCCACTTTCATCTAATAT
TGCACATGGAGGTAGTTCAGTAGATTTAGCTATTTTTTCTTTACATTTAGCTGGAATTTC
TTCTATTTTAGGAGCTATTAATTTTATTACTACTATTATTAATATAAAATTAAATAATTT
ATCTTTTGATCAAATACCTTTATTTGTTTGAGCAGTAGGAATTACTGCATTCCTATTATT
ATTATCTTTACCAGTTTTA
>Heliocheilus_neurota|ww03128
TACATTATATTTTATTTTTGGAATTTGAGCAGGAATAGTAGGAACTTCTTTAAGTTTATT
AATTCGAGCAGAATTAGGAAATCCTGGATCTTTAATTGGAGACGATCAAATTTATAATAC
TATTGTTACAGCTCATGCTTTTATTATAATTTTTTTTATAGTAATACCTATTATAATTGG
AGGATTTGGAAATTGACTCGTACCTCTAATATTAGGAGCACCTGATATAGCTTTCCCCCG
AATAAATAATATAAGTTTTTGATTACTACCTCCATCATTAACCTTATTAATTTCAAGAAG
AATTGTAGAAAATGGAGCAGGAACAGGATGAACAGTTTATCCCCCACTTTCATCTAATAT
TGCCCATGGAGGTAGTTCAGTAGATTTAGCTATTTTTTCTTTACACTTAGCTGGAATTTC
TTCTATTTTAGGAGCTATTAATTTTATTACTACTATTATTAATATAAAATTAAATAATTT
ATCTTTTGATCAAATACCTTTATTTGTTTGAGCAGTAGGAATTACTGCATTCCTATTATT
ATTATCTTTACCAGTTTTA
>Heliocheilus_neurota|ww03129
------------------------------------------AACTTCTTTAAGTTTATT
AATTCGAGCAGAATTAGGAAATCCTGGATCTTTAATTGGAGACGATCAAATTTATAATAC
TATTGTTACAGCTCATGCTTTTATTATAATTTTTTTTATAGTAATACCTATTATAATTGG
AGGATTTGGAAATTGACTTGTACCTCTAATATTAGGAGCACCTGATATAGCTTTCCCCCG
AATAAATAATATAAGTTTTTGATTACTACCTCCATCATTAACCTTATTAATTTCAAGAAG
AATTGTAGAAAATGGAGCAGGAACAGGATGAACAGTTTATCCCCCACTTTCATSTAATAT
TGCCCATGGAGGTAGTTCAGTAGATTTAGCTATTTTTTCTTTACACTTAGCTGGAATTTC
TTCTATTTTAGGAGCTATTAATTTTATTACTACTATTATTAATATAAAATTAAATAATTT
ATCTTTTGATCAAATACCTTTATTTGTTTGA-----------------------------
-------------------
>Heliocheilus_neurota|ww03130
------------------------------------------------------------
------------------------------------------------------------
------------------------------------------------------------
------------------------------------------------------------
---------------------ATTACTACCTCCATCATTAACCTTATTAATTTCAAGAAG
AATTGTAGAAAATGGAGCAGGAACAGGATGAACAGTTTATCCCCCACTTTCATCTAATAT
TGCCCATGGAGGTAGTTCAGTAGATTTAGCTATTTTTTCTTTACACTTAGCTGGAATTTC
TTCTATTTTAGGAGCTATTAATTTTATTACTACTATTATTAATATAAAATTAAATAATTT
ATCTTTTGATCAAATACCTTTATTTGTTTGAGCAGTAGGAATTACTGCATTCCTATTATT
ATTATCTTTACCAGTTTTA
>Heliocheilus_neurota|ww03131
------------------------------------------------------------
------------------------------------------------------------
------------------------------------------------------------
------------------------------------------------------------
----------------------------CCTCCATCATTAACCTTATTAATTTCAAGAAG
AATTGTAGAAAATGGAGCAGGAACAGGATGAACAGTTTATCCCCCACTTTCATCTAATAT
TGCTCATGGAGGTAGTTCAGTAGATTTAGCTATTTTTTCTTTACATTTAGCTGGAATTTC
TTCTATCTTAGGAGCTATTAATTTTATTACTACTATTATTAATATAAAATTAAATAATTT
ATCTTTTGATCAAATACCTTTATTTGTTTGAGCAGTAGGAATTACTGCATTTTTATTATT
ATTATCTTTACCAGTTTTA
>Heliocheilus_pallida|ww03132
------------------------------------------------------------
------------------------------------------------------------
------------------------------------------------------------
------------------------------------------------------------
---------------------ACTATTACCTCCATCATTAACTTTATTAATTTCAAGAAG
AATTGTAGAAAATGGAGCAGGAACAGGATGAACAGTTTATCCCCCACTTTCATCTAATAT
TGCACATGGAGGTAGTTCAGTAGATCTAGCTATTTTTTCATTACATTTAGCTGGAATTTC
TTCTATTTTAGGAGCTATTAATTTTATTACTACTATTATCAATATAAAATTAAATAATTT
ATCTTTTGATCAAATACCTTTATTTGTTTGAGCAGTAGGAATTACTGCATTCTTATTATT
ATTATCTCTACCAGTTTTA
>Heliocheilus_pallida|ww03133
AACATTATATTTTATTTTTGGAATTTGAGCAGGAATAGTAGGAACTTCTTTAAGTTTATT
AATTCGAGCAGAATTAGGAAATCCTGGATCTTTAATTGGAGATGATCAAATTTATAATAC
TATTGTTACAGCTCATGCTTTTATTATAATTTTTTTTATAGTAATACCTATTATAATTGG
AGGGTTTGGAAATTGACTTGTACCTTTAATATTAGGAGCTCCTGATATAGCTTTCCCCCG
AATAAATAATATAAGTTTTTGACTATTGCCTCCATCATTAACTTTATTAATTTCAAGAAG
AATTGTAGAAAATGGAGCAGGAACAGGATGAACAGTTTATCCCCCACTTTCATCTAATAT
TGCACATGGAGGTAGTTCAGTAGATCTAGCTATTTTTTCATTACATTTAGCTGGAATTTC
TTCTATTTTAGGAGCTATTAATTTTATTACTACTATTATTAATATAAAATTAAATAATTT
ATCTTTTGATCAAATACCTTTATTTGTTTGAGCAGTAGGAATTACTGCATTCTTATTATT
ATTATCTCTACCAGTTTTA
>Heliocheilus_pallida|ww03134
------------------------------------------------------------
------------------------------------------------------------
------------------------------------------------------------
------------------------------------------------------------
----------------------CTATTGCCTCCATCATTAACTTTATTAATTTCAAGAAG
AATTGTAGAAAATGGAGCAGGAACAGGATGAACAGTTTATCCCCCACTTTCATCTAATAT
TGCACATGGAGGTAGTTCAGTAGATCTAGCTATTTTTTCATTACATTTAGCTGGAATTTC
TTCTATTTTAGGAGCTATTAATTTTATTACTACTATTATTAATATAAAATTAAATAATTT
ATCTTTTGATCAAATACCTTTATTTGTTTGAGCAGTAGGAATTACTGCATTCTTATTATT
ATTATCTCTGCCAGTTTTA
>Heliocheilus_puncticulata|ww03135
------------------------------------------AACTTCCTTAAGTTTATT
AATTCGAGCAGAATTAGGAAATCCTGGATCTTTAATTGGAGATGACCAAATTTATAATAC
TATTGTTACAGCTCATGCTTTTATTATAATTTTTTTTATGGTAATACCTATTATAATTGG
AGGATTTGGAAATTGACTTGTACCTCTAATATTAGGAGCACCTGATATAGCTTTCCCCCG
AATAAATAATATAAGTTTTTGATTATTACCTCCATCATTAACCTTATTAATTTCAAGAAG
AATTGTAGAAAATGGAGCAGGAACAGGATGAACAGTTTATCCCCCACTTTCATYTAATAT
CGCACATGGAGGTAGTTCAGTAGATTTAGCTATTTTTTCTTTACATTTAGCTGGAATTTC
TTCTATCTTAGGAGCTATTAATTTTATTACTACTATTATTAATATAAAATTAAATAATTT
ATCTTTTGATCAAATACCTTTATTTGTTTGAGCAGTAGGAATTACTGCATTCCTATTATT
ATTATCTTTACCAGTTTTA
>Heliocheilus_puncticulata|ww03136
AACATTATATTTTATTTTTGGAATTTGAGCAGGAATAGTAGGAACTTCCTTAAGTTTATT
AATTCGAGCAGAATTAGGAAATCCTGGATCTTTAATTGGAGATGACCAAATTTATAATAC
TATTGTTACAGCTCATGCTTTTATTATAATTTTTTTTATGGTAATACCTATTATAATTGG
AGGATTTGGAAATTGACTTGTACCTCTAATATTAGGAGCACCTGATATAGCTTTCCCCCG
AATAAATAATATAAGTTTTTGATTATTACCTCCATCATTAACCTTATTAATTTCAAGAAG
AATTGTAGAAAATGGAGCAGGAACAGGATGAACAGTTTATCCCCCACTTTCATCTAATAT
CGCACATGGAGGTAGTTCAGTAGATTTAGCTATTTTTTCTTTACATTTAGCTGGAATTTC
TTCTATCTTAGGAGCTATTAATTTTATTACTACTATTATTAATATAAAATTAAATAATTT
ATCTTTTGATCAAATACCTTTATTTGTTTGAGCAGTAGGAATTACTGCATTCCTATTATT
ATTATCTTTACCAGTTTTA
>Heliocheilus_puncticulata|ww03137
AACATTATATTTTATTTTTGGAATTTGAGCAGGAATAGTAGGAACTTCCTTAAGTTTATT
AATTCGAGCAGAATTAGGAAATCCTGGATCTTTAATTGGAGATGACCAAATTTATAATAC
TATTGTTACAGCTCATGCTTTTATTATAATTTTTTTTATGGTAATACCTATTATAATTGG
AGGATTTGGAAATTGACTTGTACCTCTAATATTAGGAGCACCTGATATAGCTTTCCCCCG
AATAAATAATATAAGTTTTTGATTATTACCTCCATCATTAACCTTATTAATTTCAAGAAG
AATTGTAGAAAATGGAGCAGGAACAGGATGAACAGTTTATCCCCCACTTTCATCTAATAT
CGCACATGGAGGTAGTTCAGTAGATTTAGCTATTTTTTCTTTACATTTAGCTGGAATTTC
TTCTATCTTAGGAGCTATTAATTTTATTACTACTATTATTAATATAAAATTAAATAATTT
ATCTTTTGATCAAATACCTTTATTTGTTTGAGCAGTAGGAATTACTGCATTCCTATTATT
ATTATCTTTACCAGTTTTA
>Heliocheilus_puncticulata|ww04867
------------------------------------------------------------
------------------------------------------------------------
------------------------------------------------------------
------------------------------------------------------------
---------------------ATTATTACCTCCATCATTAACCTTATTAATTTCAAGAAG
AATTGTAGAAAATGGAGCAGGAACAGGATGAACAGTTTATCCCCCACTTTCATCTAATAT
CGCACATGGAGGTAGTTCAGTAGATTTAGCTATTTTTTCTTTACATTTAGCTGGAATTTC
TTCTATCTTAGGAGCTATTAATTTTATTACTACTATTATTAATATAAAATTAAATAATTT
ATCTTTTGATCAAATACCTTTATTTGTTTGAGCAGTAGGAATTACTGCATTCCTATTATT
ATTATCTTTACCAGTTTTA
>Heliocheilus_ranalaetensis|ww03138
AACATTATATTTTATTTTTGGAATTTGAGCAGGAATAGTAGGAACTTCCTTAAGTTTATT
AATTCGAGCAGAATTAGGAAATCCTGGATCTTTAATTGGAGATGATCAAATTTATAATAC
TATTGTTACAGCTCATGCTTTTATTATAATTTTTTTTATAGTAATACCTATTATAATTGG
AGGATTTGGAAATTGACTTGTACCTCTAATATTAGGAGCACCTGATATAGCTTTCCCCCG
AATAAATAATATAAGTTTTTGATTATTACCCCCATCATTAACCTTATTAATTTCAAGAAG
AATTGTAGAAAATGGAGCAGGAACAGGATGAACAGTTTATCCCCCACTTTCATCTAATAT
TGCACATGGAGGTAGTTCAGTAGATTTAGCTATTTTTTCACTACATTTAGCTGGAATTTC
CTCTATTTTAGGAGCTATTAATTTTATTACTACTATTATTAATATAAAATTAAATAATTT
ATCTTTTGATCAAATACCTTTATTTGTTTGAGCAGTAGGAATTACTGCATTTTTATTATT
ATTATCTTTACCAGTTTTA
>Heliocheilus_ranalaetensis|ww03139
AACATTATATTTTATTTTTGGAATTTGAGCAGGAATAGTAGGAACTTCCTTAAGTTTGTT
AATTCGAGCAGAATTAGGAAATCCTGGATCTTTAATTGGAGATGATCAAATTTATAATAC
TATTGTTACAGCTCATGCTTTTATTATAATTTTTTTTATAGTAATACCTATTATAATTGG
AGGATTTGGAAATTGACTTGTACCTCTAATATTAGGAGCACCTGATATAGCTTTCCCCCG
AATAAATAATATAAGTTTTTGATTATTACCCCCATCATTAACCTTATTAATTTCAAGAAG
AATTGTAGAAAATGGAGCAGGAACAGGATGAACAGTTTATCCCCCACTTTCATCTAATAT
TGCACATGGAGGTAGTTCAGTAGATTTAGCTATTTTTTCACTACATTTAGCTGGAATTTC
CTCTATTTTAGGAGCTATTAATTTTATTACTACTATTATTAATATAAAATTAAATAATTT
ATCTTTTGATCAAATACCTTTATTTGTTTGAGCAGTAGGAATTACTGCATTTTTATTATT
ATTATCTTTACCAGTTTTA
>Heliocheilus_ranalaetensis|ww03140
----TTATATTTTATTTTTGGAATTTGAGCAGGAATAGTAGGAACTTCCTTAAGTTTGTT
AATTCGAGCAGAATTAGGAAATCCTGGATCTTTAATTGGAGATGATCAAATTTATAATAC
TATTGTTACAGCTCATGCTTTTATTATAATTTTTTTTATAGTAATACCTATTATAATTGG
AGGATTTGGAAATTGACTTGTACCTCTAATATTAGGAGCACCTGATATAGCTTTCCCCCG
AATAAATAATATAAGTTTTTGATTATTACCCCCATCATTAACCTTATTAATTTCAAGAAG
AATTGTAGAAAATGGAGCAGGAACAGGATGAACAGTTTATCCCCCACTTTCATCTAATAT
TGCACATGGAGGTAGTTCAGTAGATTTAGCTATTTTTTCACTACATTTAGCTGGAATTTC
CTCTATTTTAGGAGCTATTAATTTTATTACTACTATTATTAATATAAAATTAAATAATTT
ATCTTTTGATCAAATACCTTTATTTGTTTGAGCAGTAGGAATTACTGCATTTTTATTATT
ATTATCTTTACCAGTTTTA
>Heliocheilus_rhodopolia|ww03142
AACATTATATTTTATTTTTGGAATTTGAGCAGGAATAGTAGGAACTTCCTTAAGTTTATT
AATTCGAGCAGAATTAGGAAATCCTGGATCTTTAATTGGAGATGATCAAATTTATAATAC
TATTGTTACAGCTCATGCTTTTATTATAATTTTTTTTATAGTAATACCTATTATAATTGG
AGGATTTGGAAATTGACTTGTACCTCTAATATTAGGGGCGCCTGATATAGCTTTCCCCCG
AATAAATAATATAAGTTTTTGATTATTACCTCCATCATTAACCTTATTAATTTCAAGAAG
AATTGTAGAAAATGGAGCAGGAACAGGATGAACAGTTTACCCCCCACTTTCATCTAATAT
TGCCCATGGAGGTAGTTCAGTAGATTTAGCTATTTTTTCTTTACATTTAGCTGGAATTTC
TTCTATCTTAGGAGCTATCAATTTTATTACTACTATTATTAATATAAAATTAAATAATTT
ATCTTTTGATCAAATACCTTTATTTGTTTGAGCAGTGGGAATTACTGCATTTCTATTATT
ATTATCTTTACCAGTTTTA
>Heliocheilus_rhodopolia|ww04865
AACATTATATTTTATTTTTGGAATTTGAGCAGGAATAGTAGGAACTTCCTTAAGTTTATT
AATTCGAGCAGAATTAGGAAATCCTGGATCTTTAATTGGAGATGATCAAATTTATAATAC
TATTGTTACAGCTCATGCTTTTATTATAATTTTTTTTATAGTAATACCTATTATAATTGG
AGGATTTGGAAATTGACTTGTACCTCTAATATTAGGAGCACCTGATATAGCTTTCCCCCG
AATAAATAATATAAGTTTTTGATTATTACCTCCATCATTAACCTTATTAATTTCAAGAAG
AATTGTAGAAAATGGAGCAGGAACAGGATGAACAGTTTACCCCCCACTTTCATCTAATAT
CGCCCATGGAGGTAGTTCAGTAGATTTAGCTATTTTTTCTTTACATTTAGCTGGAATTTC
TTCTATCTTAGGAGCTATCAATTTTATTACTACTATTATTAATATAAAATTAAATAATTT
ATCTTTTGATCAAATACCTTTATTTGTTTGAGCAGTGGGAATTACTGCATTTTTATTATT
ATTATCTTTACCAGTTTTA
>Heliocheilus_rhodopolia|ww04866
------------------------------------------------------------
------------------------------------------------------------
------------------------------------------------------------
------------------------------------------------------------
---------------TTTTTGATTATTACCTCCATCATTAACCTTATTAATTTCAAGAAG
AATTGTAGAAAATGGAGCAGGAACAGGATGAACAGTTTACCCCCCACTTTCATCTAATAT
CGCCCATGGAGGTAGTTCAGTAGATTTAGCTATTTTTTCTTTACATTTAGCTGGAATTTC
TTCTATCTTAGGAGCTATCAATTTTATTACTACTATTATTAATATAAAATTAAACAATTT
ATCTTTTGATCAAATACCTTTATTTGTTTGAGCAGTGGGAATTACTGCATTTCTATTATT
ATTATCTTTACCAGTTTTA
>Heliocheilus_thelycritus|ww03143
AACATTATATTTTATTTTTGGAATTTGAGCAGGAATAGTAGGAACTTCCTTAAGTTTATT
AATTCGAGCAGAATTAGGAAATCCTGGATCTTTAATTGGAGATGACCAAATTTATAATAC
TATTGTTACAGCTCATGCTTTTATTATAATTTTTTTTATGGTAATACCTATTATAATTGG
AGGATTTGGAAATTGACTTGTACCTCTAATATTAGGAGCACCTGATATAGCTTTCCCCCG
AATAAATAATATAAGTTTTTGATTATTACCTCCATCATTAACCTTATTAATTTCAAGAAG
AATTGTAGAAAATGGAGCAGGAACAGGATGAACAGTTTATCCCCCACTTTCATCTAATAT
CGCACATGGAGGTAGTTCAGTAGATTTAGCTATTTTTTCTTTACATTTAGCTGGAATTTC
TTCTATCTTAGGAGCTATTAATTTTATTACTACTATTATTAATATAAAATTAAATAATTT
ATCTTTTGATCAAATACCTTTATTTGTTTGAGCAGTAGGAATTACTGCATTCCTATTATT
ATTATCTTTACCAGTTTTA
>Heliocheilus_thelycritus|ww03144
AACATTATATTTTATTTTTGGAATTTGAGCAGGAATAGTAGGAACTTCCTTAAGTTTATT
AATTCGAGCAGAATTAGGAAATCCTGGATCTTTAATTGGAGATGATCAAATTTATAATAC
TATTGTTACAGCTCATGCTTTTATTATAATTTTTTTTATGGTAATACCTATTATAATTGG
AGGATTTGGAAATTGACTTGTACCTCTAATATTAGGAGCACCTGATATAGCTTTCCCCCG
AATAAATAATATAAGTTTTTGATTATTACCTCCATCATTAACCTTATTAATTTCAAGAAG
AATTGTAGAAAATGGAGCAGGAACAGGATGAACAGTTTATCCCCCACTTTCATCTAATAT
CGCACATGGAGGTAGTTCAGTAGATTTAGCTATTTTTTCTTTACATTTAGCTGGAATTTC
TTCTATCTTAGGAGCTATTAATTTTATTACTACTATTATTAATATAAAATTAAATAATTT
ATCTTTTGATCAAATACCTTTATTTGTTTGAGCAGTAGGAATTACTGCATTCCTATTATT
ATTATCTTTACCAGTTTTA
>Heliocheilus_thelycritus|ww03145
------------------------------------------AACTTCCTTAAGTTTATT
AATTCGAGCAGAATTAGGAAATCCTGGATCTTTAATTGGAGATGATCAAATTTATAATAC
TATTGTTACAGCTCATGCTTTTATTATAATTTTTTTTATGGTAATACCTATTATAATTGG
AGGATTTGGAAATTGACTTGTACCTCTAATATTAGGAGCACCTGATATAGCTTTCCCCCG
AATAAATAATATAAGTTTTTGATTATTACCTCCATCATTAACCTTATTAATTTCAAGAAG
AATTGTAGAAAATGGAGCAGGAACAGGATGAACAGTTTATCCCCCACTTTCATCTAATAT
CGCACATGGAGGTAGTTCAGTAGATTTAGCTATTTTTTCTTTACATTTAGCTGGAATTTC
TTCTATCTTAGGAGCTATTAATTTTATTACTACTATTATTAATATAAAATTAAATAATTT
ATCTTTTGATCAAATACCTTTATTTGTTTGAGCAGTAGGAATTACTGCATTCCTATTATT
ATTATCTTTACCAGTTTTA
>Heliocheilus_vulpinotatus|ww03146
------------------------------------------AACTTCCTTAAGTTTATT
AATTCGAGCTGAATTAGGAAATCCTGGATCTTTAATTGGAGATGATCAAATTTATAATAC
TATTGTTACAGCTCATGCTTTTATTATAATTTTTTTTATAGTAATACCTATTATAATTGG
AGGATTTGGAAATTGACTTGTACCTCTAATATTAGGAGCACCTGATATAGCTTTCCCCCG
AATAAATAATATAAGTTTTTGATTATTACCTCCATCATTAACCTTATTAATTTCAAGAAG
AATTGTAGAAAATGGAGCAGGAACAGGATGAACAGTTTATCCCCCACTTTCATCTAATAT
TGCCCATGGAGGTAGCTCAGTAGATTTAGCTATTTTTTCTTTACATTTAGCTGGAATTTC
TTCTATCTTAGGAGCTATTAATTTTATTACTACTATTATTAATATAAAATTAAATAATTT
ATCTTTTGATCAAATACCTTTATTTGTTTGAGCAGTAGGAATTACTGCATTCCTATTATT
ATTATCTTTACCAGTTTTA
>Heliocheilus_vulpinotatus|ww04868
AACATTATATTTTATTTTTGGAATTTGAGCAGGAATAGTAGGAACTTCCTTAAGTTTATT
AATTCGAGCTGAATTAGGAAATCCTGGATCTTTAATTGGAGATGATCAAATTTATAATAC
TATTGTTACAGCTCATGCTTTTATTATAATTTTTTTTATAGTAATACCTATTATAATTGG
AGGATTTGGAAATTGACTTGTACCTCTAATATTAGGAGCACCTGATATAGCTTTCCCCCG
AATAAATAATATAAGTTTTTGATTATTACCTCCATCATTAACCTTATTAATTTCAAGAAG
AATTGTAGAAAATGGAGCAGGAACAGGATGAACAGTTTATCCCCCACTTTCATCTAATAT
TGCCCATGGAGGTAGCTCAGTAGATTTAGCTATTTTTTCTTTACATTTAGCTGGAATTTC
TTCTATCTTAGGAGCTATTAATTTTATTACTACTATTATTAATATAAAATTAAATAATTT
ATCTTTTGATCAAATACCTTTATTTGTGTGAGCAGTAGGAATTACTGCATTCCTATTATT
ATTATCTTTACCAGTTTTA
>Heliothis_punctifera|ww03061
AACATTATATTTTATTTTTGGAATTTGAGCAGGAATAGTAGGAACTTCATTAAGTTTATT
AATTCGAGCAGAATTAGGTAATCCTGGTTCATTAATTGGAGATGATCAAATTTATAATAC
TATTGTTACAGCTCATGCTTTTATTATAATTTTTTTTATAGTAATACCAATTATAATTGG
AGGATTTGGAAATTGACTTGTACCTTTAATATTAGGAGCACCTGATATAGCTTTCCCACG
AATAAATAATATAAGTTTTTGATTATTACCCCCATCATTAACTCTACTAATTTCAAGAAG
AATTGTAGAAAATGGGGCAGGAACAGGATGAACAGTTTATCCCCCACTTTCATCTAATAT
TGCTCATGGAGGAAGATCAGTAGATTTAGCTATTTTCTCTTTACATTTAGCAGGAATTTC
TTCTATTTTAGGAGCTATTAATTTTATTACTACTATTATTAATATAAAATTAAATAATTT
ATCTTTTGATCAAATACCTTTATTTGTTTGAGCAGTAGGAATTACTGCATTTTTATTATT
ATTATCTTTACCAGTTTTA
>Heliothis_punctifera|ww03062
AACATTATATTTTATTTTTGGAATTTGAGCAGGAATAGTAGGAACTTCATTAAGTTTATT
AATTCGAGCAGAATTAGGTAATCCTGGTTCATTAATTGGAGATGATCAAATTTATAATAC
TATTGTTACAGCTCATGCTTTTATTATAATTTTTTTTATAGTAATACCAATTATAATTGG
AGGATTTGGAAATTGACTTGTACCTTTAATATTAGGAGCACCTGATATAGCTTTCCCACG
AATAAATAATATAAGTTTTTGATTATTACCCCCATCATTAACTCTACTAATTTCAAGAAG
AATTGTAGAAAATGGAGCAGGAACAGGATGAACAGTTTATCCCCCACTTTCATCTAATAT
TGCCCATGGAGGAAGATCAGTAGATTTAGCTATTTTCTCTTTACATTTAGCAGGAATCTC
TTCTATTTTAGGAGCTATTAATTTTATTACTACTATTATTAATATAAAATTAAATAATTT
ATCCTTTGATCAAATACCTTTATTTGTTTGAGCAGTAGGAATTACTGCATTTTTATTATT
ATTATCTTTACCAGTTTTA
>Heliothis_roseivena|ww03063
AACATTATATTTTATTTTTGGAATTTGAGCTGGAATAGTAGGAACTTCTTTAAGTTTATT
AATTCGAGCTGAATTAGGTAATCCTGGATCTTTAATTGGAGATGATCAAATTTATAATAC
TATTGTTACAGCTCACGCTTTTATTATAATTTTTTTTATAGTAATACCAATTATAATTGG
AGGATTTGGAAATTGACTTGTACCTTTAATATTAGGAGCACCTGATATAGCTTTCCCTCG
AATAAATAATATAAGTTTTTGATTATTACCCCCATCATTAACTTTACTAATTTCAAGAAG
AATTGTAGAAAATGGAGCAGGAACAGGATGAACAGTTTATCCCCCACTTTCATCTAATAT
TGCTCATGGTGGTAGATCAGTAGATTTAGCTATTTTTTCTTTACATTTAGCTGGAATTTC
TTCTATTTTAGGTGCTATTAATTTTATTACTACTATTATTAATATAAAATTAAATAATTT
ATCTTTCGATCAAATACCTTTATTTATTTGAGCTGTAGGTATTACTGCATTTTTATTATT
ATTATCTCTTCCAGTTTTA
>Heliothis_roseivena|ww04863
AACATTATATTTTATTTTTGGAATTTGAGCTGGAATAGTAGGAACTCCTTTAAGTTTATT
AATTCGAGCTGAATTAGGTAATCCTGGATCTTTAATTGGAGATGATCAAATTTATAATAC
TATTGTTACAGCTCATGCTTTTATTATAATTTTTTTTATAGTAATACCAATTATAATTGG
AGGGTTTGGAAATTGACTTGTACCTTTAATATTAGGAGCACCTGATATAGCTTTCCCCCG
AATAAATAATATAAGTTTTTGATTATTACCCCCATCATTAACTTTACTAATTTCAAGAAG
AATTGTAGAAAATGGAGCAGGAACAGGATGAACAGTTTATCCCCCACTTTCATCTAATAT
TGCTCATGGTGGTAGATCAGTAGATTTAGCTATTTTTTCTTTACATTTAGCTGGAATTTC
TTCTATTTTAGGTGCTATTAATTTTATTACTACTATTATTAATATAAAATTAAATAATTT
ATCTTTCGATCAAATACCTTTATTTATTTGAGCTGTAGGTATTACTGCATTTTTATTATT
ATTATCTCTTCCAGTTTTA
>HM415582.1|Schinia_florida
AACATTATACTTTATTTTTGGAATTTGAGCTGGTATATTAGGAACTTCATTAAGATTACT
AATTCGAGCTGAATTAGGAACCCCCGGATCTTTAATTGGAGATGATCAAATTTATAATAC
TATTGTAACAGCACATGCTTTTATTATAATTTTTTTCATAGTTATACCTATTATAATTGG
TGGATTTGGAAATTGACTTGTACCTTTAATATTAGGAGCCCCAGATATAGCTTTCCCACG
AATAAATAATATAAGTTTTTGACTTTTACCCCCATCTTTAACATTACTAATTTCTAGAAG
AATTGTAGAAAATGGGGCAGGAACAGGATGAACAGTTTATCCCCCACTTTCATCTAATAT
TGCCCACGGAGGTAGCTCTGTAGATTTAGCTATTTTTTCCCTTCATTTAGCTGGAATTTC
CTCTATTTTAGGGGCTATTAATTTTATTACTACAATTATTAATATACGATTAAATAATTT
ATCTTTTGATCAAATACCTTTATTTATTTGAGCTGTAGGTATCACAGCATTTTTATTATT
ACTATCTTTACCTGTATTA
>HM426585.1|Heliocheilus_paradoxus
AACATTATATTTTATTTTTGGAATTTGAGCAGGAATAGTAGGAACTTCTTTAAGTTTATT
AATTCGAGCTGAATTAGGTAATCCTGGATCTTTAATTGGAGATGATCAAATTTATAATAC
TATTGTAACAGCTCATGCTTTTATTATAATTTTTTTTATAGTAATACCTATTATAATTGG
AGGATTTGGAAATTGACTTGTACCTTTAATATTAGGAGCCCCTGACATAGCTTTCCCCCG
AATAAATAATATAAGTTTTTGATTATTACCACCATCATTAACTTTACTAATTTCAAGAAG
AATTGTAGAAAATGGAGCAGGAACAGGATGAACAGTTTATCCCCCACTTTCATCTAATAT
TGCTCATGGAGGAAGTTCAGTAGATTTAGCTATTTTTTCATTACATTTAGCTGGTATTTC
TTCTATTTTAGGAGCTATTAATTTTATTACCACTATTATTAATATAAAATTAAATAATTT
ATCTTTTGATCAAATACCTTTATTTGTTTGAGCAGTAGGGATTACTGCATTTTTATTATT
ATTATCTTTACCAGTATTA
>HM426685.1|Heliothis_virescens
AACATTATATTTTATTTTTGGAATTTGAGCTGGAATAGTTGGAACTTCTTTAAGTTTATT
AATTCGAGCAGAATTAGGTAATCCCGGTTCTTTAATTGGAGATGATCAAATCTATAATAC
TATTGTTACAGCTCATGCTTTTATTATAATTTTTTTCATAGTTATACCAATTATAATTGG
TGGATTTGGAAATTGACTTGTACCTTTAATATTAGGGGCCCCTGATATAGCTTTTCCTCG
TATAAATAATATAAGATTTTGATTATTACCCCCATCATTAACTTTATTAATTTCAAGAAG
AATTGTAGAAAATGGAGCAGGAACAGGATGAACAGTTTATCCCCCACTTTCATCTAATAT
TGCCCATGGAGGAAGATCAGTAGATTTAGCTATCTTTTCTCTTCACTTAGCAGGAATTTC
CTCTATCTTAGGAGCTATTAATTTTATTACCACTATTATTAATATAAAATTAAATAATTT
ATCTTTTGATCAAATACCTTTATTCATTTGAGCTGTAGGAATTACAGCATTTTTATTATT
ACTATCTTTACCAGTGTTA
>HM427567.1|Heliocheilus_paradoxus
AACATTATATTTTATTTTTGGAATTTGAGCAGGAATAGTAGGAACTTCTTTAAGTTTATT
AATTCGAGCTGAATTAGGTAATCCTGGATCTTTAATTGGAGATGATCAAATTTATAATAC
TATTGTAACAGCTCATGCTTTTATTATAATTTTTTTTATAGTAATACCTATTATAATTGG
AGGGTTTGGAAATTGACTTGTACCTTTAATATTAGGAGCCCCTGACATAGCTTTCCCCCG
AATAAATAATATAAGTTTTTGATTATTACCACCATCATTAACTTTATTAATTTCAAGAAG
AATTGTAGAAAATGGAGCAGGAACAGGATGAACAGTTTATCCCCCACTTTCATCTAATAT
TGCTCATGGAGGAAGTTCAGTAGATTTAGCTATTTTTTCATTACATTTAGCTGGTATTTC
TTCTATTTTAGGAGCTATTAATTTTATTACCACTATTATTAATATAAAATTAAATAATTT
ATCTTTTGATCAAATACCTTTATTTGTTTGAGCAGTAGGGATTACTGCATTTTTATTATT
ATTATCTTTACCAGTATTA
>HM427589.1|Heliocheilus_paradoxus
AACATTATATTTTATTTTTGGAATTTGAGCAGGAATAGTAGGAACTTCTTTAAGTTTATT
AATTCGAGCTGAATTAGGTAATCCTGGATCTTTAATTGGAGATGATCAAATTTATAATAC
TATTGTAACAGCTCATGCTTTTATTATAATTTTTTTTATAGTAATACCTATTATAATTGG
AGGGTTTGGAAATTGACTTGTACCTTTAATATTAGGAGCCCCTGACATAGCTTTCCCCCG
AATAAATAATATAAGTTTTTGATTATTACCACCATCATTAACTTTACTAATTTCAAGAAG
AATTGTAGAAAATGGAGCAGGAACAGGATGAACAGTTTATCCCCCACTTTCATCTAATAT
TGCTCATGGAGGAAGTTCAGTAGATTTAGCTATTTTTTCATTACATTTAGCTGGTATTTC
TTCTATTTTAGGAGCTATTAATTTTATTACCACTATTATTAATATAAAATTAAATAATTT
ATCTTTTGATCAAATACCTTTATTTGTTTGAGCAGTAGGGATTACTGCATTTTTATTATT
ATTATCTTTACCAGTATTA
>HM854928.1|Helicoverpa_armigera
AACATTATATTTTATTTTTGGAATTTGAGCAGGAATAGTAGGAACTTCTTTAAGTTTATT
AATTCGAGCAGAATTAGGTAATCCTGGATCTTTAATTGGAGATGATCAAATTTATAATAC
TATTGTTACAGCTCATGCTTTTATTATAATTTTTTTTATAGTTATACCAATTATAATTGG
TGGATTTGGTAATTGACTTGTACCTTTAATATTAGGAGCCCCTGATATAGCTTTCCCCCG
AATAAATAATATAAGTTTTTGATTACTTCCCCCTTCTTTAACTTTACTTATTTCAAGAAG
AATTGTAGAAAATGGAGCAGGAACAGGATGAACAGTTTACCCCCCACTTTCATCTAATAT
TGCACATGGAGGAAGATCAGTAGATCTAGCTATTTTTTCTTTACATTTAGCTGGAATCTC
ATCTATTTTAGGAGCAATTAATTTTATTACTACTATTATTAATATAAAATTAAATAGCTT
ATCTTTTGATCAAATGCCATTATTTATTTGAGCTGTAGGAATTACTGCATTTTTATTATT
ATTATCATTACCAGTTTTA
>HM854929.1|Helicoverpa_armigera
AACATTATATTTTATTTTTGGAATTTGAGCAGGAATAGTAGGAACTTCTTTAAGTTCATT
AATTCGAGCAGAATTAGGTAATCCTGGATCTTTAATTGGAGATGATCAAATTTATAATAC
TATTGTTACAGCTCATGCTTTTATTATAATTTTTTTTATAGTTATACCAATTATAATTGG
TGGATTTGGTAATTGACTTGTACCTTTAATATTAGGAGCCCCTGATATAGCTTTCCCCCG
AATAAATAATATAAGTTTTTGATTACTTCCCCCTTCTTTAACTTTACTTATTTCAAGAAG
AATTGTAGAAAATGGAGCAGGAACAGGATGAACAGTTTACCCCCCACTTTCATCTAATAT
TGCACATGGAGGAAGATCAGTAGATCTAGCTATTTTTTCTTTACATTTAGCTGGAATCTC
ATCTATTTTAGGAGCAATTAATTTTATTACTACTATTATTAATATAAAATTAAATAGCTT
ATCTTTTGATCAAATGCCATTATTTATTTGAGCTGTAGGAATTACTGCATTTTTATTATT
ATTATCATTACCAGTTTTA
>HM854930.1|Helicoverpa_armigera
AACATTATATTTTATTTTTGGAATTTGAGCAGGAATAGTAGGAACTTCTTTAAGTTTATT
AATTCGAGCAGAATTAGGTAATCCTGGATCTTTAATTGGAGATGATCAAATTTATAATAC
TATTGTTACAGCTCATGCTTTTATTATAATTTTTTTTATAGTTATACCAATTATAATTGG
TGGATTTGGTAATTGACTTGTACCTTTAATATTAGGAGCCCCTGATATAGCTTTCCCCCG
AATAAATAATATAAGTTTTTGATTACTTCCCCCTTCTTTAACTTTACTTATTTCAAGAAG
AATTGTAGAAAATGGAGCAGGAACAGGATGAACAGTTTACCCCCCACTTTCATCTAATAT
TGCACATGGAGGAAGATCAGTAGATCTAGCTATTTTTTCTTTACATTTAGCTGGAATCTC
ATCTATTTTAGGAGCAATTAATTTTATTACTACTATTATTAATATAAAATTAAATAGCTT
ATCTTTTGATCAAATACCATTATTTATTTGAGCTGTAGGAATTACTGCATTTTTATTATT
ATTATCATTACCAGTTTTA
>HM854931.1|Helicoverpa_armigera
AACATTATATTTTATTTTTGGAATTTGAGCAGGAATAGTAGGAACTTCTTTAAGTTTATT
AATTCGAGCAGAATTAGGTAATCCTGGATCTTTAATTGGAGATGATCAAATTTATAATAC
TATTGTTACAGCTCATGCTTTTATTATAATTTTTTTTATAGTTATACCAATTATAATTGG
TGGATTTGGTAATTGACTTGTACCTTTAATATTAGGAGCACCTGATATAGCTTTCCCCCG
AATAAATAATATAAGTTTTTGATTACTTCCCCCTTCTTTAACTTTACTTATTTCAAGAAG
AATTGTAGAAAATGGAGCAGGAACAGGATGAACAGTTTACCCCCCACTTTCATCTAATAT
TGCACATGGAGGAAGATCAGTAGACCTAGCTATTTTTTCTTTACATTTAGCTGGAATCTC
ATCTATTTTAGGAGCAATTAATTTTATTACTACTATTATTAATATAAAATTAAATAGCTT
ATCTTTTGATCAAATGCCATTATTTATTTGAGCTGTAGGAATTACTGCATTTTTATTATT
ATTATCATTACCAGTTTTA
>HM854932.1|Helicoverpa_armigera
AACATTATATTTTATTTTTGGAATTTGAGCAGGAATAGTAGGAACTTCTTTAAGTTTATT
AATTCGAGCAGAATTAGGTAATCCTGGATCTTTAATTGGAGATGATCAAATTTATAATAC
TATTGTTACAGCTCATGCTTTTATTATAATTTTTTTTATAGTTATACCAATTATAATTGG
TGGATTTGGTAATTGACTTGTACCTTTAATATTAGGAGCCCCTGATATAGCTTTCCCCCG
AATAAATAATATAAGTTTTTGATTACTTCCCCCTTCTTTAACTTTACTTATTTCAAGAAG
AATTGTAGAAAATGGAGCAGGAACAGGATGAACAGTTTACCCCCCACTTTCATCTAATAT
TGCACATGGAGGAAGATCAGTAGATCTAGCTATTTTTTCTTTACATTTAGCTGGAATCTC
ATCTATTTTAGGAGCAATTAATTTTATTACTACTATTATTAATATAAAATTAAATAGCTT
ATCTTTTGATCAAATGCCATTATTTATTTGAGCTGTAGGAATTACTGCATTTTTATTATT
ATTATCATTACCAGTTTTA
>HM864779.1|Pyrrhia_exprimens
AACATTATATTTTATTTTTGGAATTTGAGCAGGAATAGTTGGAACTTCACTAAGATTATT
AATTCGAGCTGAACTAGGAAATCCTGGATCTTTAATTGGAGATGATCAAATTTATAATAC
TATTGTAACAGCCCATGCCTTTATTATAATTTTTTTTATAGTTATACCTATTATAATTGG
AGGATTTGGAAATTGATTAGTGCCTTTAATATTAGGAGCTCCCGATATAGCTTTCCCCCG
AATAAATAATATAAGCTTTTGACTTTTACCCCCATCTTTAACATTATTAATTTCTAGAAG
AATCGTAGAAAATGGAGCAGGAACAGGATGAACAGTTTATCCCCCACTTTCATCTAATAT
TGCTCACGGAGGTAGTTCTGTAGATTTAGCTATTTTTTCCCTTCATTTAGCTGGAATTTC
ATCTATTTTAGGAGCTATTAATTTTATTACAACAATTATTAATATACGATTAAATAGTTT
ATCTTTTGATCAAATACCATTATTTATTTGAGCAGTAGGAATTACTGCATTTTTATTATT
ACTCTCATTACCTGTGTTA
>HM868499.1|Schinia_walsinghami
CACATTATATTTTATTTTTGGAATCTGAGCTGGTATAGTAGGAACTTCTTTAAGATTATT
AATTCGAGCAGAATTAGGAAATCCCGGATCTTTAATTGGAGACGATCAAATTTATAATAC
TATTGTAACAGCACATGCTTTTATTATAATTTTTTTTATAGTTATACCAATTATAATTGG
AGGATTTGGAAATTGATTAGTACCTTTAATATTAGGGGCCCCAGATATAGCTTTCCCTCG
AATAAATAATATAAGTTTTTGACTTTTACCCCCATCTCTAACTTTATTAATTTCTAGAAG
AATCGTAGAAAATGGAGCAGGAACAGGATGAACAGTTTACCCCCCACTTTCATCTAATAT
TGCTCATGGAGGTAGCTCTGTAGATTTAGCTATTTTTTCTTTACATCTAGCGGGAATTTC
TTCTATTTTAGGAGCTATTAATTTTATTACAACAATTATTAATATACGATTAAATAATTT
ATCTTTTGATCAAATACCTTTATTTATTTGAGCAGTAGGTATTACAGCATTTTTATTATT
ATTATCTTTACCTGTATTA
>HM868500.1|Schinia_separata
AACATTATATTTTATTTTTGGAATTTGAGCTGGAATAGTAGGAACTTCTTTAAGATTATT
AATTCGAGCAGAGTTAGGAAATCCTGGATCTTTAATTGGAGATGATCAAATTTATAATAC
TATTGTAACAGCACATGCTTTTATTATAATTTTTTTTATAGTTATACCAATTATAATTGG
AGGATTTGGAAATTGATTAGTACCCTTAATATTAGGAGCCCCAGATATAGCCTTCCCCCG
AATAAATAATATAAGTTTTTGACTTTTACCCCCATCTTTAACATTATTAATTTCTAGAAG
AATTGTAGAAAATGGAGCAGGAACAGGATGAACAGTTTACCCCCCACTTTCATCTAATAT
TGCTCATGGAGGCAGTTCTGTAGATTTAGCTATTTTTTCTTTACATTTAGCGGGAATTTC
TTCTATTTTAGGAGCTATTAATTTTATTACAACAATTATTAATATACGATTAAATAACTT
ATCTTTTGATCAAATACCTTTATTTATTTGAGCAGTAGGTATTACAGCATTTTTATTACT
ATTATCTTTACCAGTATTA
>HM868501.1|Schinia_walsinghami
CACATTATATTTTATTTTTGGAATCTGAGCTGGTATAGTAGGAACTTCTTTAAGATTATT
AATTCGAGCAGAATTAGGAAATCCCGGATCTTTAATTGGAGACGATCAAATTTATAATAC
TATTGTAACAGCGCATGCTTTTATTATAATTTTTTTTATAGTTATACCAATTATAATTGG
AGGATTTGGAAATTGATTAGTACCTTTAATATTAGGGGCCCCAGATATAGCTTTCCCTCG
AATAAATAATATAAGTTTTTGACTTTTACCCCCATCTCTAACTTTATTAATTTCTAGAAG
AATCGTAGAAAATGGAGCAGGAACAGGATGAACAGTTTACCCCCCACTTTCATCTAATAT
TGCTCATGGAGGTAGCTCTGTAGATTTAGCTATTTTTTCTTTACATCTAGCGGGAATTTC
TTCTATTTTAGGAGCTATTAATTTTATTACAACAATTATTAATATACGATTAAATAATTT
ATCTTTTGATCAAATACCTTTATTTATTTGAGCAGTAGGTATTACAGCATTTTTATTATT
ATTATCTTTACCTGTATTA
>HM868537.1|Schinia_walsinghami
CACATTATATTTTATTTTTGGAATCTGAGCTGGTATAGTAGGAACTTCTTTAAGATTATT
AATTCGAGCAGAATTAGGAAATCCCGGATCTTTAATTGGAGACGATCAAATTTATAATAC
TATTGTAACAGCACATGCTTTTATTATAATTTTTTTTATAGTTATACCAATTATAATTGG
AGGATTTGGAAATTGATTAGTACCTTTAATATTAGGGGCCCCAGATATAGCTTTCCCTCG
AATAAATAATATAAGTTTTTGACTTTTACCCCCATCTCTAACTTTATTAATTTCTAGAAG
AATCGTAGAAAATGGAGCAGGAACAGGATGAACAGTTTACCCCCCACTTTCATCTAATAT
TGCTCATGGAGGTAGCTCTGTAGATTTAGCTATTTTTTCTTTACATCTAGCGGGAATTTC
TTCTATTTTAGGAGCTATTAATTTTATTACAACAATTATTAATATACGATTAAATAATTT
ATCTTTTGATCAAATACCTTTATTTATTTGAGCAGTAGGTATTACAGCATTTTTATTATT
ATTATCTTTACCTGTATTA
>HM868538.1|Schinia_walsinghami
CACATTATATTTTATTTTTGGAATCTGAGCTGGTATAGTAGGAACTTCTTTAAGATTATT
AATTCGAGCAGAATTAGGAAATCCCGGATCTTTAATTGGAGACGATCAAATTTATAATAC
TATTGTAACAGCACATGCTTTTATTATAATTTTTTTTATAGTTATACCAATTATAATTGG
AGGATTTGGAAATTGATTAGTACCTTTAATATTAGGGGCCCCAGATATAGCTTTCCCTCG
AATAAATAATATAAGTTTTTGACTTTTACCCCCATCTCTAACTTTATTAATTTCTAGAAG
AATCGTAGAAAATGGAGCAGGAACAGGATGAACAGTTTACCCCCCACTTTCATCTAATAT
TGCTCATGGAGGTAGCTCTGTAGATTTAGCTATTTTTTCTTTACATCTAGCGGGAATTTC
TTCTATTTTAGGAGCTATTAATTTTATTACAACAATTATTAATATACGATTAAATAATTT
ATCTTTTGATCAAATACCTTTATTTATTTGAGCAGTAGGTATTACAGCATTTTTATTATT
ATTATCTTTACCTGTATTA
>HM868539.1|Schinia_walsinghami
CACATTATATTTTATTTTTGGAATCTGAGCTGGTATAGTAGGAACTTCTTTAAGATTATT
AATTCGAGCAGAATTAGGAAATCCCGGATCTTTAATTGGAGACGATCAAATTTATAATAC
TATTGTAACAGCACATGCTTTTATTATAATTTTTTTTATAGTTATACCAATTATAATTGG
AGGATTTGGAAATTGATTAGTACCTTTAATATTAGGGGCCCCAGATATAGCTTTCCCTCG
AATAAATAATATAAGTTTTTGACTTTTACCCCCATCTCTAACTTTATTAATTTCTAGAAG
AATCGTAGAAAATGGAGCAGGAACAGGATGAACAGTTTACCCCCCACTTTCATCTAATAT
TGCTCATGGAGGTAGCTCTGTAGATTTAGCTATTTTTTCTTTACATCTAGCGGGAATTTC
TTCTATTTTAGGAGCTATTAATTTTATTACAACAATTATTAATATACGATTAAATAATTT
ATCTTTTGATCAAATACCTTTATTTATTTGAGCAGTAGGTATTACAGCATTTTTATTATT
ATTATCTTTACCTGTATTA
>HM868540.1|Schinia_walsinghami
CACATTATATTTTATTTTTGGAATCTGAGCTGGTATAGTAGGAACTTCTTTAAGATTACT
AATTCGAGCAGAATTAGGAAATCCCGGATCTTTAATTGGAGACGATCAAATTTATAATAC
TATTGTAACAGCACATGCTTTTATTATAATTTTTTTTATAGTTATACCAATTATAATTGG
AGGATTTGGAAATTGATTAGTACCTTTAATATTAGGGGCCCCAGATATAGCTTTCCCTCG
AATAAATAATATAAGTTTTTGACTTTTACCCCCATCTCTAACTTTATTAATTTCTAGAAG
AATCGTAGAAAATGGAGCAGGAACAGGATGAACAGTTTACCCCCCACTTTCATCTAATAT
TGCTCATGGAGGTAGCTCTGTAGATTTAGCTATTTTTTCTTTACATCTAGCGGGAATTTC
TTCTATTTTAGGAGCTATTAATTTTATTACAACAATTATTAATATACGATTAAATAATTT
ATCTTTTGATCAAATACCTTTATTTATTTGAGCAGTAGGTATTACAGCATTTTTATTATT
ATTATCTTTACCTGTATTA
>HM868541.1|Schinia_walsinghami
CACATTATATTTTATTTTTGGAATCTGAGCTGGTATAGTAGGAACTTCTTTAAGATTATT
AATTCGAGCAGAATTAGGAAATCCCGGATCTTTAATTGGAGACGATCAAATTTATAATAC
TATTGTAACAGCACATGCTTTTATTATAATTTTTTTTATAGTTATACCAATTATAATTGG
AGGATTTGGAAATTGATTAGTACCTTTAATATTAGGGGCCCCAGATATAGCTTTCCCTCG
AATAAATAATATAAGTTTTTGACTTTTACCCCCATCTCTAACTTTATTAATTTCTAGAAG
AATCGTAGAAAATGGAGCAGGAACAGGATGAACAGTTTACCCCCCACTTTCATCTAATAT
TGCTCATGGAGGTAGCTCTGTAGATTTAGCTATTTTTTCTTTACATCTAGCGGGAATTTC
TTCTATTTTAGGAGCTATTAATTTTATTACAACAATTATTAATATACGATTAAATAATTT
ATCTTTTGATCAAATACCTTTATTTATTTGAGCAGTAGGTATTACAGCATTTTTATTATT
ATTATCTTTACCTGTATTA
>HM868542.1|Schinia_walsinghami
CACATTATATTTTATTTTTGGAATCTGAGCTGGTATAGTAGGAACTTCTTTAAGATTATT
AATTCGAGCAGAATTAGGAAATCCCGGATCTTTAATTGGAGACGATCAAATTTATAATAC
TATTGTAACAGCACATGCTTTTATTATAATTTTTTTTATAGTTATACCAATTATAATTGG
AGGATTTGGAAATTGATTAGTACCTTTAATATTAGGGGCCCCAGATATAGCTTTCCCTCG
AATAAATAATATAAGTTTTTGACTTTTACCCCCATCTCTAACTTTATTAATTTCTAGAAG
AATCGTAGAAAATGGAGCAGGAACAGGATGAACAGTTTACCCCCCACTTTCATCTAATAT
TGCTCATGGAGGTAGCTCTGTAGATTTAGCTATTTTTTCTTTACATCTAGCGGGAATTTC
TTCTATTTTAGGAGCTATTAATTTTATTACAACAATTATTAATATACGATTAAATAATTT
ATCTTTTGATCAAATACCTTTATTTATTTGAGCAGTAGGTATTACAGCATTTTTATTATT
ATTATCTTTACCTGTATTA
>HM868544.1|Schinia_walsinghami
CACATTATATTTTATTTTTGGAATCTGAGCTGGTATAGTAGGAACTTCTTTAAGATTATT
AATTCGAGCAGAATTAGGAAACCCCGGATCTTTAATTGGAGACGATCAAATTTATAATAC
TATTGTAACAGCACATGCTTTTATTATAATTTTTTTTATAGTTATACCAATTATAATTGG
AGGATTTGGAAATTGATTAGTACCTTTAATATTAGGGGCCCCAGATATAGCTTTCCCTCG
AATAAATAATATAAGTTTTTGACTTTTACCCCCATCTCTAACTTTATTAATTTCTAGAAG
AATCGTAGAAAATGGAGCAGGAACAGGATGAACAGTTTACCCCCCACTTTCATCTAATAT
TGCTCATGGAGGTAGCTCTGTAGATTTAGCTATTTTTTCTTTACATCTAGCGGGAATTTC
TTCTATTTTAGGAGCTATTAATTTTATTACAACAATTATTAATATACGATTAAATAATTT
ATCTTTTGATCAAATACCTTTATTTATTTGAGCAGTAGGTATTACAGCATTTTTATTATT
ATTATCTTTACCTGTATTA
>HM868545.1|Schinia_walsinghami
CACATTATATTTTATTTTTGGAATCTGAGCTGGTATAGTAGGAACTTCTTTAAGATTATT
AATTCGAGCAGAATTAGGAAATCCCGGATCTTTAATTGGAGACGATCAAATTTATAATAC
TATTGTAACAGCACATGCTTTTATTATAATTTTTTTTATAGTTATACCAATTATAATTGG
AGGATTTGGAAATTGATTAGTACCTTTAATATTAGGGGCCCCAGATATAGCTTTCCCTCG
AATAAATAATATAAGTTTTTGACTTTTACCCCCATCTCTAACTTTATTAATTTCTAGAAG
AATCGTAGAAAATGGAGCAGGAACAGGATGAACAGTTTACCCCCCACTTTCATCTAATAT
TGCTCATGGAGGTAGCTCTGTAGATTTAGCTATTTTTTCTTTACATCTAGCGGGAATTTC
TTCTATTTTAGGAGCTATTAATTTTATTACAACAATTATTAATATACGATTAAATAATTT
ATCTTTTGATCAAATACCTTTATTTATTTGAGCAGTAGGTATTACAGCATTTTTATTATT
ATTATCTTTACCTGTATTA
>HM868676.1|Schinia_separata
AACATTATATTTTATTTTTGGAATTTGAGCTGGAATAGTAGGAACTTCTTTAAGATTATT
AATTCGAGCAGAGTTAGGAAATCCTGGATCTTTAATTGGAGATGATCAAATTTATAATAC
TATTGTAACAGCACATGCTTTTATTATAATTTTTTTTATAGTTATACCAATTATAATTGG
AGGATTTGGAAATTGATTAGTACCCTTAATATTAGGAGCCCCAGATATAGCCTTCCCCCG
AATAAATAATATAAGTTTTTGACTTTTACCCCCATCTTTAACATTATTAATTTCTAGAAG
AATTGTAGAAAATGGAGCAGGAACAGGATGAACAGTTTACCCCCCACTTTCATCTAATAT
TGCTCATGGAGGCAGTTCTGTAGATTTAGCTATTTTTTCTTTACATTTAGCGGGAATTTC
TTCTATTTTAGGAGCTATTAATTTTATTACAACAATTATTAATATACGATTAAATAACTT
ATCTTTTGATCAAATACCTTTATTTATTTGAGCAGTAGGTATTACAGCATTTTTATTACT
ATTATCTTTACCAGTATTA
>HM868677.1|Schinia_walsinghami
CACATTATATTTTATTTTTGGAATCTGAGCTGGTATAGTAGGAACTTCTTTAAGATTATT
AATTCGAGCAGAATTAGGAAATCCCGGATCTTTAATTGGAGACGATCAAATTTATAATAC
TATTGTAACAGCACATGCTTTTATTATAATTTTTTTTATAGTTATACCAATTATAATTGG
AGGATTTGGAAATTGATTAGTACCTTTAATATTAGGGGCCCCAGATATAGCTTTCCCTCG
AATAAATAATATAAGTTTTTGACTTTTACCCCCATCTCTAACTTTATTAATTTCTAGAAG
AATCGTAGAAAATGGAGCAGGAACAGGATGAACAGTTTACCCCCCACTTTCATCTAATAT
TGCTCATGGAGGTAGCTCTGTAGATTTAGCTATTTTTTCTTTACATCTAGCGGGAATTTC
TTCTATTTTAGGAGCTATTAATTTTATTACAACAATTATTAATATACGATTAAATAATTT
ATCTTTTGATCAAATACCTTTATTTATTTGAGCAGTAGGTATTACAGCATTTTTATTATT
ATTATCTTTACCTGTATTA
>HM868759.1|Schinia_separata
AACATTATATTTTATTTTTGGAATTTGAGCTGGAATAGTAGGAACTTCTTTAAGATTATT
AATTCGAGCAGAGTTAGGAAATCCTGGATCTTTAATTGGAGATGATCAAATTTATAATAC
TATTGTAACAGCACATGCTTTTATTATAATTTTTTTTATAGTTATACCAATTATAATTGG
AGGATTTGGAAATTGATTAGTACCCTTAATATTAGGAGCCCCAGATATAGCCTTCCCCCG
AATAAATAATATAAGTTTTTGACTTTTACCCCCATCTTTAACATTATTAATTTCTAGAAG
AATTGTAGAAAATGGAGCAGGAACAGGATGAACAGTTTACCCCCCACTTTCATCTAATAT
TGCTCATGGAGGCAGTTCTGTAGATTTAGCTATTTTTTCTTTACATTTAGCGGGAATTTC
TTCTATTTTAGGAGCTATTAATTTTATTACAACAATTATTAATATACGATTAAATAACTT
ATCTTTTGATCAAATACCTTTATTTATTTGAGCAGTAGGTATTACAGCATTTTTATTACT
ATTATCTTTACCAGTATTA
>HM868761.1|Schinia_walsinghami
CACATTATATTTTATTTTTGGAATCTGAGCTGGTATAGTAGGAACTTCTTTAAGATTATT
AATTCGAGCAGAATTAGGAAATCCCGGATCTTTAATTGGAGACGATCAAATTTATAATAC
TATTGTAACAGCACATGCTTTTATTATAATTTTTTTTATAGTTATACCAATTATAATTGG
AGGATTTGGAAATTGATTAGTACCTTTAATATTAGGGGCCCCAGATATAGCTTTCCCTCG
AATAAATAATATAAGTTTTTGACTTTTACCCCCATCTCTAACTTTATTAATTTCTAGAAG
AATCGTAGAAAATGGAGCAGGAACAGGATGAACAGTTTACCCCCCACTTTCATCTAATAT
TGCTCATGGAGGTAGCTCTGTAGATTTAGCTATTTTTTCTTTACATCTAGCGGGAATTTC
TTCTATTTTAGGAGCTATTAATTTTATTACAACAATTATTAATATACGATTAAATAATTT
ATCTTTTGATCAAATACCTTTATTTATTTGAGCAGTAGGTATTACAGCATTTTTATTATT
ATTATCTTTACCTGTATTA
>HM869212.1|Schinia_walsinghami
CACATTATATTTTATTTTTGGAATCTGAGCTGGTATAGTAGGAACTTCTTTAAGATTATT
AATTCGAGCAGAATTAGGAAATCCCGGATCTTTAATTGGAGACGATCAAATTTATAATAC
TATTGTAACAGCACATGCTTTTATTATAATTTTTTTTATAGTTATACCAATTATAATTGG
AGGATTTGGAAATTGATTAGTACCTTTAATATTAGGGGCCCCAGATATAGCTTTCCCTCG
AATAAATAATATAAGTTTTTGACTTTTACCCCCATCTCTAACTTTATTAATTTCTAGAAG
AATCGTAGAAAATGGAGCAGGAACAGGATGAACAGTTTACCCCCCACTTTCATCTAATAT
TGCTCATGGAGGTAGCTCTGTAGATTTAGCTATTTTTTCTTTACATCTAGCGGGAATTTC
TTCTATTTTAGGAGCTATTAATTTTATTACAACAATTATTAATATACGATTAAATAATTT
ATCTTTTGATCAAATACCTTTATTTATTTGAGCAGTAGGTATTACAGCATTTTTATTATT
ATTATCTTTACCTGTATTA
>HM869838.1|Schinia_walsinghami
CACATTATATTTTATTTTTGGAATCTGAGCTGGTATAGTAGGAACTTCTTTAAGATTATT
AATTCGAGCAGAATTAGGAAATCCCGGATCTTTAATTGGAGACGATCAAATTTATAATAC
TATTGTAACAGCACATGCTTTTATTATAATTTTTTTTATAGTTATACCAATTATAATTGG
AGGATTTGGAAATTGATTAGTACCTTTAATATTAGGGGCCCCAGATATAGCTTTCCCTCG
AATAAATAATATAAGTTTTTGACTTTTACCCCCATCTCTAACTTTATTAATTTCTAGAAG
AATCGTAGAAAATGGAGCAGGAACAGGATGAACAGTTTACCCCCCACTTTCATCTAATAT
TGCTCATGGAGGTAGCTCTGTAGATTTAGCTATTTTTTCTTTACATCTAGCGGGAATTTC
TTCTATTTTAGGAGCTATTAATTTTATTACAACAATTATTAATATACGATTAAATAATTT
ATCTTTTGATCAAATACCTTTATTTATTTGAGCAGTAGGTATTACAGCATTTTTATTATT
ATTATCTTTACCTGTATTA
>HM869839.1|Schinia_walsinghami
CACATTATATTTTATTTTTGGAATCTGAGCTGGTATAGTAGGAACTTCTTTAAGATTATT
AATTCGAGCAGAATTAGGAAATCCCGGATCTTTAATTGGAGACGATCAAATTTATAATAC
TATTGTAACAGCACATGCTTTTATTATAATTTTTTTTATAGTTATACCAATTATAATTGG
AGGATTTGGAAATTGATTAGTACCTTTAATATTAGGGGCCCCAGATATAGCTTTCCCTCG
AATAAATAATATAAGTTTTTGACTTTTACCCCCATCTCTAACTTTATTAATTTCTAGAAG
AATCGTAGAAAATGGAGCAGGAACAGGATGAACAGTTTACCCCCCACTTTCATCTAATAT
TGCTCATGGAGGTAGCTCTGTAGATTTAGCTATTTTTTCTTTACATCTAGCGGGAATTTC
TTCTATTTTAGGAGCTATTAATTTTATTACAACAATTATTAATATACGATTAAATAATTT
ATCTTTTGATCAAATACCTTTATTTATTTGAGCAGTAGGTATTACAGCATTTTTATTATT
ATTATCTTTACCTGTATTA
>HM869841.1|Schinia_walsinghami
CACATTATATTTTATTTTTGGAATCTGAGCTGGTATAGTAGGAACTTCTTTAAGATTATT
AATTCGAGCAGAATTAGGAAATCCCGGATCTTTAATTGGAGACGATCAAATTTATAATAC
TATTGTAACAGCACATGCTTTTATTATAATTTTTTTTATAGTTATACCAATTATAATTGG
AGGATTTGGAAATTGATTAGTACCTTTAATATTAGGGGCCCCAGATATAGCTTTCCCTCG
AATAAATAATATAAGTTTTTGACTTTTACCCCCATCTCTAACTTTATTAATTTCTAGAAG
AATCGTAGAAAATGGAGCAGGAACAGGATGAACAGTTTACCCCCCACTTTCATCTAATAT
TGCTCATGGAGGTAGCTCTGTAGATTTAGCTATTTTTTCTTTACATCTAGCGGGAATTTC
TTCTATTTTAGGAGCTATTAATTTTATTACAACAATTATTAATATACGATTAAATAATTT
ATCTTTTGATCAAATACCTTTATTTATTTGAGCAGTAGGTATTACAGCATTTTTATTATT
ATTATCTTTACCTGTATTA
>HM869842.1|Schinia_walsinghami
CACATTATATTTTATTTTTGGAATCTGAGCTGGTATAGTAGGAACTTCTTTAAGATTATT
AATTCGAGCAGAATTAGGAAATCCCGGATCTTTAATTGGAGACGATCAAATTTATAATAC
TATTGTAACAGCACATGCTTTTATTATAATTTTTTTTATAGTTATACCAATTATAATTGG
AGGATTTGGAAATTGATTAGTACCTTTAATATTAGGGGCCCCAGATATAGCTTTCCCTCG
AATAAATAATATAAGTTTTTGACTTTTACCCCCATCTCTAACTTTATTAATTTCTAGAAG
AATCGTAGAAAATGGAGCAGGAACAGGATGAACAGTTTACCCCCCACTTTCATCTAATAT
TGCTCATGGAGGTAGCTCTGTAGATTTAGCTATTTTTTCTTTACATCTAGCGGGAATTTC
TTCTATTTTAGGAGCTATTAATTTTATTACAACAATTATTAATATACGATTAAATAATTT
ATCTTTTGATCAAATACCTTTATTTATTTGAGCAGTAGGTATTACAGCATTTTTATTATT
ATTATCTTTACCTGTATTA
>HM869843.1|Schinia_walsinghami
CACATTATATTTTATTTTTGGAATCTGAGCTGGTATAGTAGGAACTTCTTTAAGATTATT
AATTCGAGCAGAATTAGGAAACCCCGGATCTTTAATTGGAGACGATCAAATTTATAATAC
TATTGTAACAGCACATGCTTTTATTATAATTTTTTTTATAGTTATACCAATTATAATTGG
AGGATTTGGAAATTGATTAGTACCTTTAATATTAGGGGCCCCAGATATAGCTTTCCCTCG
AATAAATAATATAAGTTTTTGACTTTTACCCCCATCTCTAACTTTATTAATTTCTAGAAG
AATCGTAGAAAATGGAGCAGGAACAGGATGAACAGTTTACCCCCCACTTTCATCTAATAT
TGCTCATGGAGGTAGCTCTGTAGATTTAGCTATTTTTTCTTTACATCTAGCGGGAATTTC
TTCTATTTTAGGAGCTATTAATTTTATTACAACAATTATTAATATACGATTAAATAATTT
ATCTTTTGATCAAATACCTTTATTTATTTGAGCAGTAGGTATTACAGCATTTTTATTATT
ATTATCTTTACCTGTATTA
>HM869844.1|Schinia_walsinghami
CACATTATATTTTATTTTTGGAATCTGAGCTGGTATAGTAGGAACTTCTTTAAGATTATT
AATTCGAGCAGAATTAGGAAATCCCGGATCTTTAATTGGAGACGATCAAATTTATAATAC
TATTGTAACAGCACATGCTTTTATTATAATTTTTTTTATAGTTATACCAATTATAATTGG
AGGATTTGGAAATTGATTAGTACCTTTAATATTAGGGGCCCCAGATATAGCTTTCCCTCG
AATAAATAATATAAGTTTTTGACTTTTACCCCCATCTCTAACTTTATTAATTTCTAGAAG
AATCGTAGAAAATGGAGCAGGAACAGGATGAACAGTTTACCCCCCACTTTCATCTAATAT
TGCTCATGGAGGTAGCTCTGTAGATTTAGCTATTTTTTCTTTACATCTAGCGGGAATTTC
TTCTATTTTAGGAGCTATTAATTTTATTACAACAATTATTAATATACGATTAAATAATTT
ATCTTTTGATCAAATACCTTTATTTATTTGAGCAGTAGGTATTACAGCATTTTTATTATT
ATTATCTTTACCTGTATTA
>HM869845.1|Schinia_walsinghami
CACATTATATTTTATTTTTGGGATCTGAGCTGGTATAGTAGGAACTTCTTTAAGATTATT
AATTCGAGCAGAATTAGGAAATCCCGGATCTTTAATTGGAGACGATCAAATTTATAATAC
TATTGTAACAGCACATGCTTTTATTATAATTTTTTTTATAGTTATACCAATTATAATTGG
AGGATTTGGAAATTGATTAGTACCTTTAATATTAGGGGCCCCAGATATAGCTTTCCCTCG
AATAAATAATATAAGTTTTTGACTTTTACCCCCATCTCTAACTTTATTAATTTCTAGAAG
AATCGTAGAAAATGGAGCAGGAACAGGATGAACAGTTTACCCCCCACTTTCATCTAATAT
TGCTCATGGAGGTAGCTCTGTAGATTTAGCTATTTTTTCTTTACATCTAGCGGGAATTTC
TTCTATTTTAGGAGCTATTAATTTTATTACAACAATTATTAATATACGATTAAATAATTT
ATCTTTTGATCAAATACCTTTATTTATTTGAGCAGTAGGTATTACAGCATTTTTATTATT
ATTATCTTTACCTGTATTA
>HM869846.1|Schinia_walsinghami
CACATTATATTTTATTTTTGGAATCTGAGCTGGTATAGTAGGAACTTCTTTAAGATTATT
AATTCGAGCAGAATTAGGAAATCCCGGATCTTTAATTGGAGACGATCAAATTTATAATAC
TATTGTAACAGCACATGCTTTTATTATAATTTTTTTTATAGTTATACCAATTATAATTGG
AGGATTTGGAAATTGATTAGTACCTTTAATATTAGGAGCCCCAGATATAGCTTTCCCTCG
AATAAATAATATAAGTTTTTGACTTTTACCCCCATCTCTAACTTTATTAATTTCTAGAAG
AATCGTAGAAAATGGAGCAGGAACAGGATGAACAGTTTACCCCCCACTTTCATCTAATAT
TGCTCATGGAGGTAGCTCTGTAGATTTAGCTATTTTTTCTTTACATCTAGCGGGAATTTC
TTCTATTTTAGGAGCTATTAATTTTATTACAACAATTATTAATATACGATTAAATAATTT
ATCTTTTGATCAAATACCTTTATTTATTTGAGCAGTAGGTATTACAGCATTTTTATTATT
ATTATCTTTACCTGTATTA
>HM869921.1|Schinia_separata
AACATTATATTTTATTTTTGGAATTTGAGCTGGAATAGTAGGAACTTCTTTAAGATTATT
AATTCGAGCAGAGTTAGGAAATCCTGGATCTTTAATTGGAGATGATCAAATTTATAATAC
TATTGTAACAGCACATGCTTTTATTATAATTTTTTTTATAGTTATACCAATTATAATTGG
AGGATTTGGAAATTGATTAGTACCCTTAATATTAGGAGCCCCAGATATAGCCTTCCCCCG
AATAAATAATATAAGTTTTTGACTTTTACCCCCATCTTTAACATTATTAATTTCTAGAAG
AATTGTAGAAAATGGAGCAGGAACAGGATGAACAGTTTACCCCCCACTTTCATCTAATAT
TGCTCATGGAGGCAGTTCTGTAGATTTAGCTATTTTTTCTTTACATTTAGCGGGAATTTC
TTCTATTTTAGGAGCTATTAATTTTATTACAACAATTATTAATATACGATTAAATAACTT
ATCTTTTGATCAAATACCTTTATTTATTTGAGCAGTAGGTATTACAGCATTTTTATTACT
ATTATCTTTACCAGTATTA
>HM870005.1|Schinia_separata
AACATTATATTTTATTTTTGGAATTTGAGCTGGAATAGTAGGAACTTCTTTAAGATTATT
AATTCGAGCAGAGTTAGGAAATCCTGGATCTTTAATTGGAGATGATCAAATTTATAATAC
TATTGTAACAGCACATGCTTTTATTATAATTTTTTTTATAGTTATACCAATTATAATTGG
AGGATTTGGAAATTGATTAGTACCCTTAATATTAGGAGCCCCAGATATAGCCTTCCCCCG
AATAAATAATATAAGTTTTTGACTTTTACCCCCATCTTTAACATTATTAATTTCTAGAAG
AATTGTAGAAAATGGAGCAGGAACAGGATGAACAGTTTACCCCCCACTTTCATCTAATAT
TGCTCATGGAGGCAGTTCTGTAGATTTAGCTATTTTTTCTTTACATTTAGCGGGAATTTC
TTCTATTTTAGGAGCTATTAATTTTATTACAACAATTATTAATATACGATTAAATAACTT
ATCTTTTGATCAAATACCTTTATTTATTTGAGCAGTAGGTATTACAGCATTTTTATTACT
ATTATCTTTACCAGTATTA
>HM870006.1|Schinia_walsinghami
CACATTATATTTTATTTTTGGAATCTGAGCTGGTATGGTAGGAACTTCTTTAAGATTATT
AATTCGAGCAGAATTAGGAAATCCCGGATCTTTAATTGGAGACGATCAAATTTATAATAC
TATTGTAACAGCACATGCTTTTATTATAATTTTTTTTATAGTTATACCAATTATAATTGG
AGGATTTGGAAATTGATTAGTACCTTTAATATTAGGGGCCCCAGATATAGCTTTCCCTCG
AATAAATAATATAAGTTTTTGACTTTTACCCCCATCTCTAACTTTATTAATTTCTAGAAG
AATCGTAGAAAATGGAGCAGGAACAGGATGAACAGTTTACCCCCCACTTTCATCTAATAT
TGCTCATGGAGGTAGCTCTGTAGATTTAGCTATTTTTTCTTTACATCTAGCGGGAATTTC
TTCTATTTTAGGAGCTATTAATTTTATTACAACAATTATTAATATACGATTAAATAATTT
ATCTTTTGATCAAATACCTTTATTTATTTGAGCAGTAGGTATTACAGCATTTTTATTATT
ATTATCTTTACCTGTATTA
>HM870007.1|Schinia_walsinghami
CACATTATATTTTATTTTTGGAATCTGAGCTGGTATAGTAGGAACTTCTTTAAGATTATT
AATTCGAGCAGAATTAGGAAATCCCGGATCTTTAATTGGAGACGATCAAATTTATAATAC
TATTGTAACAGCACATGCTTTTATTATAATTTTTTTTATAGTTATACCAATTATAATTGG
AGGATTTGGAAATTGATTAGTACCTTTAATATTAGGGGCCCCAGATATAGCTTTCCCTCG
AATAAATAATATAAGTTTTTGACTTTTACCCCCATCTCTAACTTTATTAATTTCTAGAAG
AATCGTAGAAAATGGAGCAGGAACAGGATGAACAGTTTACCCCCCACTTTCATCTAACAT
TGCTCATGGAGGTAGCTCTGTAGATTTAGCTATTTTTTCTTTACATCTAGCGGGAATTTC
TTCTATTTTAGGAGCTATTAATTTTATTACAACAATTATTAATATACGATTAAATAATTT
ATCTTTTGATCAAATACCTTTATTTATTTGAGCAGTAGGTATTACAGCATTTTTATTATT
ATTATCTTTACCTGTATTA
>HM870008.1|Schinia_walsinghami
CACATTATATTTTATTTTTGGAATCTGAGCTGGTATAGTAGGAACTTCTTTAAGATTATT
AATTCGAGCAGAATTAGGAAACCCCGGATCTTTAATTGGAGACGATCAAATTTATAATAC
TATTGTAACAGCACATGCTTTTATTATAATTTTTTTTATAGTTATACCAATTATAATTGG
AGGATTTGGAAATTGATTAGTACCTTTAATATTAGGGGCCCCAGATATAGCTTTCCCTCG
AATAAATAATATAAGTTTTTGACTTTTACCCCCATCTCTAACTTTATTAATTTCTAGAAG
AATCGTAGAAAATGGAGCAGGAACAGGATGAACAGTTTACCCCCCACTTTCATCTAATAT
TGCTCATGGAGGTAGCTCTGTAGATTTAGCTATTTTTTCTTTACATCTAGCGGGAATTTC
TTCTATTTTAGGAGCTATTAATTTTATTACAACAATTATTAATATACGATTAAATAATTT
ATCTTTTGATCAAATACCTTTATTTATTTGAGCAGTAGGTATTACAGCATTTTTATTATT
ATTATCTTTACCTGTATTA
>HM870009.1|Schinia_walsinghami
CACATTATATTTTATTTTTGGAATCTGAGCTGGTATAGTAGGAACTTCTTTAAGATTATT
AATTCGAGCAGAATTAGGAAATCCCGGATCTTTAATTGGAGACGATCAAATTTATAATAC
TATTGTAACAGCACATGCTTTTATTATAATTTTTTTTATAGTTATACCAATTATAATTGG
AGGATTTGGAAATTGATTAGTACCTTTAATATTAGGGGCCCCAGATATAGCTTTCCCTCG
AATAAATAATATAAGTTTTTGACTTTTACCCCCATCTCTAACTTTATTAATTTCTAGAAG
AATCGTAGAAAATGGAGCAGGAACAGGATGAACAGTTTACCCCCCACTTTCATCTAATAT
TGCTCATGGAGGTAGCTCTGTAGATTTAGCTATTTTTTCTTTACATCTAGCGGGAATTTC
TTCTATTTTAGGAGCTATTAATTTTATTACAACAATTATTAATATACGATTAAATAATTT
ATCTTTTGATCAAATACCTTTATTTATTTGAGCAGTAGGTATTACAGCATTTTTATTATT
ATTATCTTTACCTGTATTA
>HM870010.1|Schinia_walsinghami
CACATTATATTTTATTTTTGGAATCTGAGCTGGTATAGTAGGAACTTCTTTAAGATTATT
AATTCGAGCAGAATTAGGAAATCCCGGATCTTTAATTGGAGACGATCAAATTTATAATAC
TATTGTAACAGCACATGCTTTTATTATAATTTTTTTTATAGTTATACCAATTATAATTGG
AGGATTTGGAAATTGATTAGTACCTTTAATATTAGGGGCCCCAGATATAGCTTTCCCTCG
AATAAATAATATAAGTTTTTGACTTTTACCCCCATCTCTAACTTTATTAATTTCTAGAAG
AATCGTAGAAAATGGAGCAGGAACAGGATGAACAGTTTACCCCCCACTTTCATCTAATAT
TGCTCATGGAGGTAGCTCTGTAGATTTAGCTATTTTTTCTTTACATCTAGCGGGAATTTC
TTCTATTTTAGGAGCTATTAATTTTATTACAACAATTATTAATATACGATTAAATAATTT
ATCTTTTGATCAAATACCTTTATTTATTTGAGCAGTAGGTATTACAGCATTTTTATTATT
ATTATCTTTACCTGTATTA
>HM870011.1|Schinia_walsinghami
CACATTATATTTTATTTTTGGAATCTGAGCTGGTATAGTAGGAACTTCTTTAAGATTATT
AATTCGAGCAGAATTAGGAAATCCCGGATCTTTAATTGGAGACGATCAAATTTATAATAC
TATTGTAACAGCACATGCTTTTATTATAATTTTTTTTATAGTTATACCAATTATAATTGG
AGGATTTGGAAATTGATTAGTACCTTTAATATTAGGGGCCCCAGATATAGCTTTCCCTCG
AATAAATAATATAAGTTTTTGACTTTTACCCCCATCTCTAACTTTATTAATTTCTAGAAG
AATCGTAGAAAATGGAGCAGGAACAGGATGAACAGTTTACCCCCCACTTTCATCTAATAT
TGCTCATGGAGGTAGCTCTGTAGATTTAGCTATTTTTTCTTTACATCTAGCGGGAATTTC
TTCTATTTTAGGAGCTATTAATTTTATTACAACAATTATTAATATACGATTAAATAATTT
ATCTTTTGATCAAATACCTTTATTTATTTGAGCAGTAGGTATTACAGCATTTTTATTATT
ATTATCTTTACCTGTATTA
>HM870012.1|Schinia_walsinghami
CACATTATATTTTATTTTTGGAATCTGAGCTGGTATAGTAGGAACTTCTTTAAGATTATT
AATTCGAGCAGAATTAGGAAATCCCGGATCTTTAATTGGAGACGATCAAATTTATAATAC
TATTGTAACAGCACATGCTTTTATTATAATTTTTTTTATAGTTATACCAATTATAATTGG
AGGATTTGGAAATTGATTAGTACCTTTAATATTAGGGGCCCCAGATATAGCTTTCCCTCG
AATAAATAATATAAGTTTTTGACTTTTACCCCCATCTCTAACTTTATTAATTTCTAGAAG
AATCGTAGAAAATGGAGCAGGAACAGGATGAACAGTTTACCCCCCACTTTCATCTAATAT
TGCTCATGGAGGTAGCTCTGTAGATTTAGCTATTTTTTCTTTACATCTAGCGGGAATTTC
TTCTATTTTAGGAGCTATTAATTTTATTACAACAATTATTAATATACGATTAAATAATTT
ATCTTTTGATCAAATACCTTTATTTATTTGAGCAGTAGGTATTACAGCATTTTTATTATT
ATTATCTTTACCTGTATTA
>HM870013.1|Schinia_walsinghami
CACATTATATTTTATTTTTGGAATCTGAGCTGGTATAGTAGGAACTTCTTTAAGATTATT
AATTCGAGCAGAATTAGGAAATCCCGGATCTTTAATTGGAGACGATCAAATTTATAATAC
TATTGTAACAGCACATGCTTTTATTATAATTTTTTTTATAGTTATACCAATTATAATTGG
AGGATTTGGAAATTGATTAGTACCTTTAATATTAGGGGCCCCAGATATAGCTTTCCCTCG
AATAAATAATATAAGTTTTTGACTTTTACCCCCATCTCTAACTTTATTAATTTCTAGAAG
AATCGTAGAAAATGGAGCAGGAACAGGATGAACAGTTTACCCCCCACTTTCATCTAATAT
TGCTCATGGAGGTAGCTCTGTAGATTTAGCTATTTTTTCTTTACATCTAGCGGGAATTTC
TTCTATTTTAGGAGCTATTAATTTTATTACAACAATTATTAATATACGATTAAATAATTT
ATCTTTTGATCAAATACCTTTATTTATTTGAGCAGTAGGTATTACAGCATTTTTATTATT
ATTATCTTTACCTGTATTA
>HM870122.1|Schinia_separata
AACATTATATTTTATTTTTGGAATTTGAGCTGGAATAGTAGGAACTTCTTTAAGATTATT
AATTCGAGCAGAGTTAGGAAATCCTGGATCTTTAATTGGAGATGATCAAATTTATAATAC
TATTGTAACAGCACATGCTTTTATTATAATTTTTTTTATAGTTATACCAATTATAATTGG
AGGATTTGGAAATTGATTAGTACCCTTAATATTAGGAGCCCCAGATATAGCCTTCCCCCG
AATAAATAATATAAGTTTTTGACTTTTACCCCCATCTTTAACATTATTAATTTCTAGAAG
AATTGTAGAAAATGGAGCAGGAACAGGATGAACAGTTTACCCCCCACTTTCATCTAATAT
TGCTCATGGAGGCAGTTCTGTAGATTTAGCTATTTTTTCTTTACATTTAGCGGGAATTTC
TTCTATTTTAGGAGCTATTAATTTTATTACAACAATTATTAATATACGATTAAATAACTT
ATCTTTTGATCAAATACCTTTATTTATTTGAGCAGTAGGTATTACAGCATTTTTATTACT
ATTATCTTTACCAGTATTA
>HM914238.1|Heliothis_peltigera
AACATTATATTTCATTTTTGGAATTTGAGCAGGAATAGTAGGAACTTCTTTAAGTTTATT
AATTCGTGCTGAATTAGGTAATCCTGGATCTTTAATTGGAGATGATCAAATTTATAATAC
TATTGTTACAGCTCATGCTTTTATTATAATTTTTTTTATAGTAATACCAATTATAATTGG
AGGATTCGGAAATTGACTTGTACCTTTAATGTTAGGAGCACCTGATATAGCTTTCCCCCG
AATAAACAATATAAGATTTTGATTACTTCCCCCATCACTAACTTTATTAATTTCTAGAAG
AATTGTAGAAAATGGAGCAGGAACAGGATGAACAGTTTACCCCCCACTTTCATCTAATAT
TGCTCATGGAGGTAGATCAGTAGATTTAGCCATCTTTTCACTACATTTAGCAGGAATTTC
TTCTATTTTAGGAGCTATTAATTTTATTACTACTATTATTAATATAAAATTAAATAATTT
ATCTTTTGATCAAATACCTTTATTTGTTTGAGCAGTAGGAATTACTGCATTCTTATTATT
ATTATCATTACCAGTTTTA
>HM914239.1|Pyrrhia_umbra
AACATTATATTTTATTTTTGGAATTTGAGCAGGAATAGTAGGAACCTCATTAAGATTATT
AATTCGAGCTGAACTAGGAAATCCTGGATCTTTAATTGGAGACGATCAAATTTATAATAC
TATTGTAACAGCCCATGCTTTTATTATAATTTTTTTTATAGTTATACCTATTATAATTGG
AGGATTTGGAAATTGATTAGTACCATTAATATTAGGAGCTCCAGATATAGCTTTCCCCCG
AATAAATAATATAAGTTTTTGACTTTTACCCCCATCTTTAACTTTATTAATCTCTAGAAG
AATTGTAGAAAATGGAGCAGGAACAGGATGAACAGTTTATCCCCCACTTTCATCTAATAT
TGCCCATGGAGGTAGTTCTGTAGATTTAGCTATTTTCTCCCTTCATTTAGCTGGAATTTC
ATCTATTTTAGGAGCTATTAATTTTATTACAACAATTATTAATATACGATTAAATAATTT
ATCTTTTGATCAAATACCATTATTTATTTGAGCAGTAGGAATTACTGCATTTTTATTACT
ACTTTCATTACCTGTATTA
>HQ132369.1|Helicoverpa_armigera
AACATTATATTTTATTTTTGGAATTTGAGCAGGAATAGTAGGAACTTCTTTAAGTTTATT
AATTCGAGCAGAATTAGGTAATCCTGGATCTTTAATTGGAGATGATCAAATTTATAATAC
TATTGGTACAGCTCATGCTTTTATTATAATTTTTTTTATAGTTATACCAATTATAATTGG
TGGATTTGGTAATTGACTTGTATCTTTAATATTAGGAGCCCCTGATATAGCTTTCCCCCG
AATAAATAATATAAGTTTTTGATTACTTCCCCCTTCTTTAACTTTACTTATTTCAAGAAG
AATTGTAGAAAATGGAGCAGGAACAGGATGAACAGTTTACCCCCCACTTTCATCTAATAT
TGCACATGGAGGAAGATCAGTAGACCTAGCTATTTTTTCTTTACATTTAGCTGGAATCTC
ATCTATTTTAGGAGCAATTAATTTTATTACTACTATTATTAATATAAAATTAAATAGCTT
ATCTTTTGATCAAATACCATTATTTATTTGAGCTGTAGGAATTACTGCATTTTTATTATT
ATTATCATTACCAGTTTTA
>HQ563375.1|Heliothis_adaucta
AACATTATATTTTATTTTTGGAATTTGAGCAGGAATAGTAGGAACTTCTTTAAGTTTATT
AATTCGAGCAGAATTAGGTAATCCTGGATCTTTAATTGGGGATGATCAAATTTATAATAC
TATCGTTACAGCTCATGCTTTTATTATAATTTTCTTTATAGTAATACCAATTATAATTGG
AGGATTTGGAAATTGACTCGTACCCTTAATATTGGGAGCGCCTGATATAGCTTTCCCACG
AATAAATAATATAAGTTTTTGATTACTACCCCCATCATTAACTTTATTAATTTCAAGAAG
AATTGTAGAAAATGGAGCAGGAACAGGATGAACAGTTTATCCCCCACTTTCATCTAATAT
TGCCCATGGAGGAAGATCAGTAGATTTAGCTATTTTTTCCCTACATTTAGCTGGTATTTC
TTCTATTTTAGGAGCTATTAATTTTATTACTACTATTATTAACATAAAATTAAATAATTT
ATCTTTTGATCAAATACCTTTATTTGTTTGAGCAGTGGGAATTACTGCATTTTTACTATT
ATTATCATTACCAGTTTTA
>HQ563376.1|Pyrrhia_umbra
AACATTATATTTTATTTTTGGAATTTGAGCAGGAATAGTAGGAACCTCATTAAGATTATT
AATTCGAGCTGAACTAGGAAATCCTGGATCTTTAATTGGAGACGATCAAATTTATAATAC
TATTGTAACAGCCCATGCTTTTATTATAATTTTTTTTATAGTTATACCTATTATAATTGG
AGGATTTGGAAATTGATTAGTACCATTAATATTAGGAGCTCCAGATATAGCTTTCCCCCG
AATAAATAATATAAGTTTTTGACTTTTACCCCCATCTTTAACTTTATTAATCTCTAGAAG
AATTGTAGAAAATGGAGCAGGAACAGGATGAACAGTTTATCCCCCACTTTCATCTAATAT
TGCCCATGGAGGTAGTTCTGTAGATTTAGCTATTTTCTCCCTTCATTTAGCTGGAATTTC
ATCTATTTTAGGAGCTATTAATTTTATTACAACAATTATTAATATACGATTAAATAATTT
ATCTTTTGATCAAATACCATTATTTATTTGAGCAGTAGGAATTACTGCATTTTTATTACT
ACTTTCATTACCTGTATTA
>HQ566650.1|Schinia_lynx
AACATTATACTTTATTTTTGGAATTTGAGCTGGTATAGTAGGAACCTCTTTAAGATTATT
AATTCGAGCAGAATTAGGAAATCCTGGCTCATTAATTGGAGATGATCAAATCTACAATAC
TATTGTAACAGCACATGCTTTTATTATAATTTTTTTTATGGTTATACCAATTATAATTGG
AGGATTTGGAAATTGATTAGTACCTTTAATATTAGGAGCTCCAGATATAGCATTCCCTCG
AATAAATAATATAAGTTTTTGACTTTTACCCCCATCTTTAACATTATTAATTTCTAGAAG
AATTGTAGAAAATGGAGCAGGAACAGGATGAACAGTTTATCCCCCACTTTCATCCAATAT
TGCTCATGGAGGTAGCTCTGTAGATTTAGCTATTTTTTCTTTACATTTAGCTGGAATTTC
TTCTATTCTAGGAGCTATTAATTTTATTACAACAATTATTAATATACGATTAAATAGTTT
ATCTTTTGATCAAATACCTCTCTTTATTTGAGCAGTAGGTATTACAGCATTTTTATTATT
ATTATCTTTACCAGTATTA
>HQ571030.1|Helicoverpa_zea
AACATTATATTTTATTTTTGGAATTTGAGCAGGAATAGTAGGAACTTCTTTAAGTTTATT
AATTCGAGCAGAATTAGGTAATCCTGGATCTTTAATTGGAGATGATCAAATTTACAATAC
TATTGTCACAGCTCATGCTTTTATTATAATTTTTTTTATAGTTATACCAATTATAATTGG
TGGATTTGGTAATTGACTTGTACCTTTAATATTAGGGGCCCCTGATATAGCTTTCCCTCG
AATAAATAATATAAGTTTTTGATTACTCCCCCCTTCCCTAACTTTACTTATTTCAAGAAG
AATTGTAGAAAATGGAGCAGGAACAGGATGAACAGTTTATCCCCCACTTTCATCTAATAT
TGCACATGGAGGAAGATCAGTAGATTTAGCTATTTTTTCTTTACATTTAGCTGGAATTTC
ATCTATTTTAGGAGCAATTAATTTTATTACTACTATTATTAATATAAAATTAAATAATTT
ATCTTTTGATCAAATACCATTATTTATTTGAGCTGTAGGAATTACTGCATTTTTACTATT
ATTATCACTACCAGTTTTA
>HQ571107.1|Helicoverpa_zea
AACATTATATTTTATTTTTGGAATTTGAGCAGGAATAGTAGGAACTTCTTTAAGTTTATT
AATTCGAGCAGAATTAGGTAATCCTGGATCTTTAATTGGAGATGATCAAATTTACAATAC
TATTGTCACAGCTCATGCTTTTATTATAATTTTTTTTATAGTTATACCAATTATAATTGG
TGGATTTGGTAATTGACTTGTACCTTTAATATTAGGGGCCCCTGATATAGCTTTCCCTCG
AATAAATAATATAAGTTTTTGATTACTCCCCCCTTCCCTAACTTTACTTATTTCAAGAAG
AATTGTAGAAAATGGAGCAGGAACAGGATGAACAGTTTATCCCCCACTTTCATCTAATAT
TGCACATGGAGGAAGATCAGTAGATTTAGCTATTTTTTCTTTACATTTAGCTGGAATTTC
ATCTATTTTAGGAGCAATTAATTTTATTACTACTATTATTAATATAAAATTAAATAATTT
ATCTTTTGATCAAATACCATTATTTATTTGAGCTGTAGGAATTACTGCATTTTTACTATT
ATTATCACTACCAGTTTTA
>HQ949783.1|Heliocheilus_melibaphes|10ANIC-06513
AACATTATATTTTATTTTTGGAATTTGAGCAGGAATAGTAGGAACTTCTTTAAGTTTATT
AATTCGAGCAGAATTAGGGAATCCTGGATCTTTAATTGGAGATGATCAAATTTATAATAC
TATTGTTACAGCTCATGCTTTTATTATAATTTTTTTTATAGTAATACCTATTATAATTGG
AGGATTTGGAAATTGACTTGTACCTTTAATATTAGGAGCTCCTGATATAGCTTTCCCCCG
AATAAATAATATAAGTTTTTGACTATTGCCTCCATCATTAACTCTATTAATTTCAAGAAG
AATTGTAGAAAATGGAGCAGGAACAGGATGAACAGTTTATCCCCCACTTTCATCTAATAT
TGCACATGGAGGTAGATCAGTAGATCTAGCTATTTTTTCATTACATTTAGCTGGAATTTC
TTCTATTTTAGGAGCTATTAATTTTATTACTACTATTATTAATATAAAATTAAATAATTT
ATCTTTTGATCAAATACCTTTATTTGTTTGAGCAGTAGGAATTACTGCATTCTTATTATT
ACTATCTCTACCAGTTTTA
>HQ951189.1|Adisura_marginalis|10ANIC-08228
AACATTATATTTTATTTTTGGAATTTGAGCAGGAATAGTAGGTACCTCATTAAGATTATT
AATTCGAGCCGAATTAGGTAATCCCGGATCTTTAATTGGAGATGATCAAATTTATAACAC
TATTGTAACAGCTCATGCTTTCATTATAATTTTTTTTATAGTTATACCAATTATAATTGG
TGGATTTGGAAATTGACTTGTTCCCCTAATACTAGGAGCTCCTGATATAGCATTCCCCCG
AATAAATAATATAAGATTTTGATTATTACCCCCATCTCTAACTTTACTAATTTCAAGAAG
AATTGTAGAAAATGGTGCAGGAACAGGATGAACTGTTTATCCCCCACTTTCATCTAATAT
TGCCCATGGAGGAAGTTCAGTCGACTTAGCTATTTTTTCATTACATTTAGCTGGTATTTC
CTCAATTTTAGGAGCTATTAATTTCATTACAACTATTATTAATATAAAATTAAATAATTT
ATCTTTTGACCAAATACCATTATTTATTTGAGCAGTGGGAATTACTGCATTTTTATTATT
ACTATCTTTACCAGTTTTA
>HQ951190.1|Adisura_marginalis ("dulcis")|10ANIC-08229
AACATTATATTTTATTTTTGGAATTTGAGCAGGAATAGTAGGTACTTCATTAAGATTATT
AATTCGAGCTGAATTAGGTAACCCTGGATCTTTAATTGGAGATGATCAAATTTATAATAC
TATTGTAACAGCTCATGCTTTTATTATAATTTTTTTTATAGTTATACCAATTATAATTGG
AGGATTTGGAAATTGACTTGTCCCTTTAATATTAGGAGCTCCTGATATAGCATTCCCTCG
AATAAATAATATAAGATTTTGATTATTACCCCCATCTTTAACTCTATTAATTTCAAGAAG
AATTGTAGAAAATGGTGCAGGAACAGGATGAACTGTTTATCCCCCACTTTCATCTAATAT
TGCCCATGGAGGAAGTTCAGTTGATTTAGCCATTTTTTCATTACATTTGGCTGGTATTTC
TTCAATTTTAGGAGCTATTAATTTTATTACAACTATTATTAATATAAAATTAAATAATTT
ATCTTTTGATCAAATACCATTATTTATTTGAGCAGTAGGAATTACTGCATTTTTACTATT
ATTATCTTTACCAGTTTTA
>HQ951191.1|Adisura_marginalis|10ANIC-08230
AACATTATATTTTATTTTTGGAATTTGAGCAGGAATAGTAGGTACCTCATTAAGATTATT
AATTCGAGCCGAATTAGGTAATCCCGGATCTTTAATTGGAGATGATCAAATTTATAACAC
TATTGTAACAGCTCATGCTTTCATTATAATTTTTTTTATAGTTATACCAATTATAATTGG
TGGATTTGGAAATTGACTTGTTCCCCTAATACTAGGAGCTCCTGATATAGCATTCCCCCG
AATAAATAATATAAGATTTTGATTATTACCCCCATCTCTAACTTTACTAATTTCAAGAAG
AATTGTAGAAAATGGTGCAGGAACAGGATGAACTGTTTATCCCCCACTTTCATCTAATAT
TGCCCATGGAGGAAGTTCAGTCGACTTAGCTATTTTTTCATTACATTTAGCTGGTATTTC
CTCAATTTTAGGAGCTATTAATTTCATTACAACTATTATTAATATAAAATTAAATAATTT
ATCTTTTGACCAAATACCATTATTTATTTGAGCAGTGGGAATTACTGCATTTTTATTATT
ACTATCTTTACCAGTTTTA
>HQ951192.1|Adisura_marginalis|10ANIC-08231
AACATTATATTTTATTTTTGGAATTTGAGCAGGAATAGTAGGTACCTCATTAAGATTATT
AATTCGAGCCGAATTAGGTAATCCCGGATCTTTAATTGGAGATGATCAAATTTATAACAC
TATTGTAACAGCTCATGCTTTCATTATAATTTTTTTTATAGTTATACCAATTATAATTGG
TGGATTTGGAAATTGACTTGTTCCCCTAATACTAGGAGCTCCTGATATAGCATTCCCCCG
AATAAATAATATAAGATTTTGATTATTACCCCCATCTCTAACTTTACTAATTTCAAGAAG
AATTGTAGAAAATGGTGCAGGAACAGGATGAACTGTTTATCCCCCACTTTCATCTAATAT
TGCCCATGGAGGAAGTTCAGTCGACTTAGCTATTTTTTCATTACATTTAGCTGGTATTTC
CTCAATTTTAGGAGCTATTAATTTCATTACAACTATTATTAATATAAAATTAAATAATTT
ATCTTTTGACCAAATACCATTATTTATTTGAGCAGTGGGAATTACTGCATTTTTATTATT
ACTATCTTTACCAGTTTTA
>HQ951193.1|Heliothis_punctifera|10ANIC-08232
AACATTATATTTTATTTTTGGAATTTGAGCAGGAATAGTAGGAACTTCATTAAGTTTATT
AATTCGAGCAGAATTAGGTAATCCTGGTTCATTAATTGGAGATGATCAAATTTATAATAC
TATTGTTACAGCTCATGCTTTTATTATAATTTTTTTTATAGTAATACCAATTATAATTGG
AGGATTTGGAAATTGACTTGTACCTTTAATATTAGGAGCACCTGATATAGCTTTCCCACG
AATAAATAATATAAGTTTTTGATTATTACCCCCATCATTAACTCTACTAATTTCAAGAAG
AATTGTAGAAAATGGAGCAGGAACAGGATGAACAGTTTATCCCCCACTTTCATCTAATAT
TGCCCATGGAGGAAGATCAGTAGATTTAGCTATTTTCTCTTTACATTTAGCAGGAATCTC
TTCTATTTTAGGAGCTATTAATTTTATTACTACTATTATTAATATAAAATTAAATAATTT
ATCCTTTGATCAAATACCTTTATTTGTTTGAGCAGTAGGAATTACTGCATTTTTATTATT
ATTATCTTTACCAGTTTTA
>HQ951194.1|Heliothis_punctifera|10ANIC-08233
AACATTATATTTTATTTTTGGAATTTGAGCAGGAATAGTAGGAACTTCATTAAGTTTATT
AATTCGAGCAGAATTAGGTAATCCTGGTTCATTAATTGGAGATGATCAAATTTATAATAC
TATTGTTACAGCTCATGCTTTTATTATAATTTTTTTTATAGTAATACCAATTATAATTGG
AGGATTTGGAAATTGACTTGTACCTTTAATATTAGGAGCACCTGATATAGCTTTTCCACG
AATAAATAATATAAGTTTTTGATTATTACCCCCATCATTAACTCTACTAATTTCAAGAAG
AATTGTAGAAAATGGAGCAGGAACAGGATGAACAGTTTATCCCCCACTTTCATCTAATAT
TGCCCATGGAGGAAGATCAGTAGATTTAGCTATTTTCTCTTTACATTTAGCAGGAATTTC
TTCTATTTTAGGAGCTATTAATTTTATTACTACTATTATTAATATAAAATTAAATAATTT
ATCTTTTGATCAAATACCTTTATTTGTTTGAGCAGTAGGAATTACTGCATTTTTATTATT
ATTATCTTTACCAGTTTTA
>HQ951195.1|Heliothis_punctifera|10ANIC-08234
AACATTATATTTTATTTTTGGAATTTGAGCAGGAATAGTAGGAACTTCATTAAGTTTATT
AATTCGAGCAGAATTAGGTAATCCTGGTTCATTAATTGGAGATGATCAAATTTATAATAC
TATTGTTACAGCTCATGCTTTTATTATAATTTTTTTTATAGTAATACCAATTATAATTGG
AGGATTTGGAAATTGACTTGTACCTTTAATATTAGGAGCACCTGATATAGCTTTCCCACG
AATAAATAATATAAGTTTTTGATTATTACCCCCATCATTAACTCTACTAATTTCAAGAAG
AATTGTAGAAAATGGAGCAGGAACAGGATGAACAGTTTATCCCCCACTTTCATCTAATAT
TGCCCATGGAGGAAGATCAGTAGATTTAGCTATTTTCTCTTTACATTTAGCAGGAATTTC
TTCTATTTTAGGAGCTATTAATTTTATTACTACTATTATTAATATAAAATTAAATAATTT
ATCCTTTGATCAAATACCTTTATTTGTTTGAGCAGTAGGAATTACTGCATTTTTATTATT
ATTATCTTTACCAGTTTTA
>HQ951196.1|Heliocheilus_aberrans|10ANIC-08235
AACATTATATTTTATTTTTGGAATTTGAGCAGGAATAGTAGGAACTTCTTTAAGTTTATT
AATTCGAGCAGAATTAGGAAATCCTGGATCTTTAATTGGAGATGATCAAATTTATAATAC
TATTGTTACAGCTCATGCTTTTATTATAATTTTTTTTATAGTAATACCTATTATAATTGG
AGGATTTGGAAATTGACTTGTACCTTTAATATTAGGAGCACCTGATATAGCTTTCCCCCG
AATAAATAATATAAGTTTTTGATTATTACCCCCATCATTAACTTTATTAATTTCAAGAAG
AATTGTAGAAAATGGAGCAGGAACAGGATGAACAGTTTATCCCCCACTTTCATCCAATAT
TGCTCATGGAGGTAGTTCAGTAGATTTAGCCATTTTTTCTTTACATTTAGCTGGAATTTC
TTCTATTTTAGGAGCTATTAATTTTATTACTACTATTATTAATATAAAATTAAATAATTT
ATCTTTTGATCAAATACCTTTATTTGTTTGAGCAGTAGGAATTACTGCATTCCTATTATT
ATTATCTCTACCAGTTTTA
>HQ951197.1|Heliocheilus_aleurota|10ANIC-08236
AACATTATATTTTATTTTTGGAATTTGAGCAGGAATAGTAGGAACTTCTTTAAGTTTATT
AATTCGAGCAGAATTAGGAAATCCTGGATCTTTAATTGGAGATGATCAAATTTATAATAC
TATTGTTACAGCTCATGCTTTTATTATAATTTTTTTTATAGTAATACCTATTATAATTGG
AGGATTTGGAAATTGACTTGTACCTTTAATATTAGGAGCTCCTGATATAGCTTTCCCCCG
AATAAATAATATAAGTTTTTGACTATTACCTCCATCATTAACTTTATTAATTTCAAGAAG
AATTGTAGAAAATGGAGCAGGAACAGGATGAACAGTTTATCCCCCACTTTCATCTAATAT
TGCACATGGAGGTAGTTCAGTAGATCTAGCTATTTTTTCATTACATTTAGCTGGAATTTC
TTCTATTTTAGGAGCTATTAATTTTATTACTACTATTATTAATATAAAATTAAATAATTT
ATCTTTTGATCAAATACCTTTATTTGTTTGAGCAGTAGGAATTACTGCATTCTTATTATT
ACTATCTCTACCAGTTTTA
>HQ951198.1|Heliocheilus_aleurota|10ANIC-08237
AACATTATATTTTATTTTTGGAATTTGAGCAGGAATAGTAGGAACTTCTTTAAGTTTATT
AATTCGAGCAGAATTAGGAAATCCTGGATCTTTAATTGGAGATGATCAAATTTATAATAC
TATTGTTACAGCTCATGCTTTTATTATAATTTTTTTTATAGTAATACCTATTATAATTGG
AGGATTTGGAAATTGACTTGTACCTTTAATATTAGGAGCTCCTGATATAGCTTTCCCCCG
AATAAATAATATAAGTTTTTGACTATTACCTCCATCATTAACTTTATTAATTTCAAGAAG
AATTGTAGAAAATGGAGCAGGAACAGGATGAACAGTTTATCCCCCACTTTCATCTAATAT
TGCACATGGAGGTAGTTCAGTAGATCTAGCTATTTTTTCATTACATTTAGCTGGAATTTC
TTCTATTTTAGGAGCTATTAATTTTATTACTACTATTATTAATATAAAATTAAATAATTT
ATCTTTTGATCAAATACCTTTATTTGTTTGAGCAGTAGGAATTACTGCATTCTTATTATT
ACTATCTCTACCAGTTTTA
>HQ951199.1|Heliocheilus_aleurota|10ANIC-08238
AACATTATATTTTATTTTTGGAATTTGAGCAGGAATAGTAGGAACTTCTTTAAGTTTATT
AATTCGAGCAGAATTAGGAAATCCTGGATCTTTAATTGGAGATGATCAAATTTATAATAC
TATTGTTACAGCTCATGCTTTTATTATAATTTTTTTTATAGTAATACCTATTATAATTGG
AGGATTTGGAAATTGACTTGTACCTTTAATATTAGGAGCTCCTGATATAGCTTTCCCCCG
AATAAATAATATAAGTTTTTGACTATTACCTCCATCATTAACTTTATTAATTTCAAGAAG
AATTGTAGAAAATGGAGCAGGAACAGGATGAACAGTTTATCCCCCACTTTCATCTAATAT
TGCACATGGAGGTAGTTCAGTAGATCTAGCTATTTTTTCATTACATTTAGCTGGAATTTC
TTCTATTTTAGGAGCTATTAATTTTATTACTACTATTATTAATATAAAATTAAATAATTT
ATCTTTTGATCAAATACCTTTATTTGTTTGAGCAGTAGGAATTACTGCATTCTTATTATT
ACTATCTCTACCAGTTTTA
>HQ951200.1|Heliocheilus_aleurota|10ANIC-08239
AACATTATATTTTATTTTTGGAATTTGAGCAGGAATAGTAGGAACTTCTTTAAGTTTATT
AATTCGAGCAGAATTAGGAAATCCTGGATCTTTAATTGGAGATGATCAAATTTATAATAC
TATTGTTACAGCTCATGCTTTTATTATAATTTTTTTTATAGTAATACCTATTATAATTGG
AGGATTTGGAAATTGACTTGTACCTTTAATATTAGGAGCTCCTGATATAGCTTTCCCCCG
AATAAATAATATAAGTTTTTGACTATTACCTCCATCATTAACTTTATTAATTTCAAGAAG
AATTGTAGAAAATGGAGCAGGAACAGGATGAACAGTTTATCCCCCACTTTCATCTAATAT
TGCACATGGAGGTAGTTCAGTAGATCTAGCTATTTTTTCATTACATTTAGCTGGAATTTC
TTCTATTTTAGGAGCTATTAATTTTATTACTACTATTATTAATATAAAATTAAATAATTT
ATCTTTTGATCAAATACCTTTATTTGTTTGAGCAGTAGGAATTACTGCATTCTTATTATT
ACTATCTCTACCAGTTTTA
>HQ951201.1|Heliocheilus_albivenata|10ANIC-08240
AACATTATATTTTATTTTTGGAATTTGAGCAGGAATAGTAGGAACTTCTTTAAGTTTATT
AATTCGAGCAGAATTAGGAAATCCTGGATCTTTAATTGGAGATGATCAAATTTATAATAC
TATTGTTACAGCTCATGCTTTTATTATAATTTTTTTTATAGTAATACCTATTATAATTGG
AGGATTTGGAAATTGACTTGTACCTCTAATATTAGGAGCACCTGATATAGCTTTCCCTCG
AATAAATAATATAAGTTTTTGATTATTACCCCCATCATTAACTTTATTAATTTCAAGAAG
AATTGTAGAAAATGGAGCAGGAACAGGATGAACAGTTTATCCCCCACTTTCATCTAATAT
CGCACATGGAGGCAGTTCAGTAGACTTAGCTATTTTTTCATTACATTTAGCTGGAATTTC
TTCTATTTTAGGAGCTATTAATTTTATTACCACTATTATTAATATAAAATTAAATAATTT
ATCTTTTGATCAAATACCCTTATTTGTTTGAGCAGTAGGAATTACTGCATTCTTATTACT
ATTATCTTTACCAGTTTTA
>HQ951202.1|Heliocheilus_atrilinea|10ANIC-08241
AACATTATATTTTATTTTTGGAATTTGAGCAGGAATAGTAGGAACTTCCTTAAGTTTATT
AATTCGAGCAGAATTAGGAAATCCTGGATCTTTAATTGGAGATGATCAAATTTATAATAC
TATTGTTACAGCTCATGCTTTTATTATAATTTTTTTTATGGTAATACCTATTATAATTGG
AGGATTTGGAAATTGACTTGTACCTCTAATATTAGGAGCACCTGATATAGCTTTCCCCCG
AATAAATAATATAAGTTTTTGATTATTACCTCCATCATTAACCTTATTAATTTCAAGAAG
AATTGTAGAAAATGGAGCAGGAACAGGATGAACAGTTTATCCCCCACTTTCATCTAATAT
TGCACATGGAGGTAGCTCAGTAGATTTAGCTATTTTTTCTTTACATTTAGCTGGAATTTC
TTCTATCTTAGGAGCTATTAATTTTATTACTACTATTATTAATATAAAATTAAATAATTT
ATCTTTTGATCAAATACCTTTATTTGTTTGAGCAGTAGGGATTACTGCATTCCTATTATT
ATTATCTTTACCAGTTTTA
>HQ951203.1|Heliocheilus_atrilinea|10ANIC-08242
AACATTATATTTTATTTTTGGAATTTGAGCAGGAATAGTAGGAACTTCCTTAAGTTTATT
AATTCGAGCAGAATTAGGAAATCCTGGATCTTTAATTGGAGATGATCAAATTTATAATAC
TATTGTTACAGCTCATGCTTTTATTATAATTTTTTTTATAGTAATACCTATTATAATTGG
AGGATTTGGAAATTGACTTGTACCTCTAATATTAGGAGCACCTGATATAGCTTTCCCCCG
AATAAATAATATAAGTTTTTGATTATTACCTCCATCATTAACCTTATTGATTTCAAGAAG
AATTGTAGAAAATGGAGCAGGAACAGGATGAACAGTTTATCCCCCACTTTCATCTAATAT
TGCACATGGAGGTAGCTCAGTAGATTTAGCTATTTTTTCTTTACATTTAGCTGGAATTTC
TTCTATCTTAGGAGCTATTAATTTTATTACTACTATTATTAATATAAAATTAAATAATTT
ATCTTTTGATCAAATACCTTTATTTGTTTGAGCAGTAGGAATTACTGCATTCCTATTATT
ATTATCTTTACCAGTTTTA
>HQ951204.1|Heliocheilus_canusina|10ANIC-08243
AACATTATATTTTATTTTTGGAATTTGAGCAGGAATAGTAGGAACTTCTTTAAGTTTACT
AATTCGAGCAGAATTAGGAAATCCTGGATCTTTAATCGGAGATGATCAAATTTATAATAC
TATTGTTACAGCTCATGCTTTTATTATAATTTTTTTTATAGTAATACCTATTATAATTGG
AGGATTTGGAAATTGACTTGTTCCTCTAATATTAGGAGCGCCTGATATAGCTTTCCCCCG
AATAAATAATATAAGTTTTTGATTATTACCTCCATCATTAACCTTATTAATTTCAAGAAG
AATTGTAGAAAATGGAGCAGGAACAGGATGAACAGTTTATCCCCCACTTTCATCTAATAT
TGCACATGGAGGTAGTTCAGTAGATTTAGCTATTTTTTCATTACATTTAGCTGGAATTTC
TTCCATTTTAGGAGCTATTAATTTTATTACCACTATTATTAATATAAAATTAAATAACTT
ATCTTTTGATCAAATACCTTTATTTGTTTGAGCAGTAGGAATTACTGCATTTCTATTATT
ATTATCTTTACCAGTTTTA
>HQ951205.1|Heliocheilus_canusina|10ANIC-08244
AACATTATATTTTATTTTTGGAATTTGAGCAGGAATAGTAGGAACTTCTTTAAGTTTATT
AATTCGAGCAGAATTAGGAAATCCTGGATCTTTAATTGGAGATGATCAAATTTATAATAC
TATTGTTACAGCTCATGCTTTTATTATAATTTTTTTTATAGTAATACCCATTATAATTGG
AGGATTTGGAAATTGACTTGTACCTCTAATATTAGGAGCACCTGATATAGCTTTCCCCCG
AATAAATAATATAAGTTTTTGATTATTACCTCCATCATTAACCTTATTAATTTCAAGAAG
AATTGTAGAAAATGGAGCAGGAACAGGATGAACAGTTTATCCCCCACTTTCATCCAATAT
TGCACATGGAGGTAGTTCAGTAGATTTAGCTATTTTTTCATTACATTTAGCTGGAATTTC
CTCCATTTTAGGAGCTATTAATTTTATTACCACTATTATTAATATAAAATTAAATAATTT
ATCTTTTGATCAAATACCTTTATTTGTTTGAGCAGTAGGAATTACCGCATTTTTATTATT
ATTATCTTTACCAGTTTTA
>HQ951206.1|Heliocheilus_cistella|10ANIC-08245
AACATTATATTTTATTTTTGGAATTTGAGCAGGAATAGTAGGAACTTCCTTAAGTTTATT
AATTCGAGCAGAATTAGGAAATCCTGGATCTTTAATTGGAGATGATCAAATTTATAATAC
TATTGTTACAGCTCATGCTTTTATTATAATTTTTTTTATGGTAATACCTATTATAATTGG
AGGATTTGGAAATTGACTTGTACCTCTAATATTAGGAGCACCTGATATAGCTTTCCCCCG
AATAAATAATATAAGTTTTTGATTATTACCTCCATCATTAACCTTATTAATTTCAAGAAG
AATTGTAGAAAATGGAGCAGGAACAGGATGAACAGTTTATCCCCCACTTTCATCTAATAT
CGCACATGGAGGTAGTTCAGTAGATTTAGCTATTTTTTCTTTACATTTAGCTGGAATTTC
TTCTATCTTAGGAGCTATTAATTTTATTACTACTATTATTAATATAAAATTAAATAATTT
ATCTTTTGATCAAATACCTTTATTTGTTTGAGCAGTAGGAATTACTGCATTCCTATTATT
ATTATCTTTACCAGTTTTA
>HQ951207.1|Heliocheilus_cistella|10ANIC-08246
AACATTATATTTTATTTTTGGAATTTGAGCAGGAATAGTAGGAACTTCCTTAAGTTTATT
AATTCGAGCAGAATTAGGAAATCCTGGATCTTTAATTGGAGATGATCAAATTTATAATAC
TATTGTTACAGCTCATGCTTTTATTATAATTTTTTTTATGGTAATACCTATTATAATTGG
AGGATTTGGAAATTGACTTGTACCTCTAATATTAGGAGCACCTGATATAGCTTTCCCCCG
AATAAATAATATAAGTTTTTGATTATTACCTCCATCATTAACCTTATTAATTTCAAGAAG
AATTGTAGAAAATGGAGCAGGAACAGGATGAACAGTTTATCCCCCACTTTCATCTAATAT
CGCACATGGAGGTAGTTCAGTAGATTTAGCTATTTTTTCTTTACATTTAGCTGGAATTTC
TTCTATCTTAGGAGCTATTAATTTTATTACTACTATTATTAATATAAAATTAAATAATTT
ATCTTTTGATCAAATACCTTTATTTGTTTGAGCAGTAGGAATTACTGCATTCCTATTATT
ATTATCTTTACCAGTTTTA
>HQ951209.1|Heliocheilus_cladotus|10ANIC-08248
AACATTATATTTTATTTTTGGAATTTGAGCAGGAATAGTGGGAACTTCTTTAAGTTTACT
AATTCGAGCAGAATTAGGAAATCCTGGATCTTTAATTGGAGATGATCAAATTTATAATAC
TATTGTTACAGCTCATGCTTTTATTATAATTTTTTTTATAGTAATACCTATTATAATTGG
AGGATTTGGAAATTGACTTGTACCTTTAATATTAGGAGCACCTGATATAGCTTTCCCCCG
AATAAATAATATAAGTTTTTGATTATTACCCCCATCATTAACCTTATTAATTTCAAGAAG
AATTGTAGAAAATGGAGCAGGAACAGGATGAACAGTTTATCCCCCACTTTCATCTAATAT
TGCACATGGAGGTAGTTCAGTAGATTTAGCTATTTTTTCATTACATTTAGCTGGAATTTC
TTCTATTTTAGGAGCTATTAATTTTATTACCACTATTATTAATATAAAATTAAATAATTT
ATCTTTTGATCAAATACCTTTATTTGTTTGAGCAGTAGGAATTACTGCATTCCTATTATT
ATTATCTTTACCAGTTTTA
>HQ951210.1|Heliocheilus_cladotus|10ANIC-08249
AACATTATATTTTATTTTTGGAATTTGAGCAGGAATAGTAGGAACTTCTTTAAGTTTATT
AATTCGAGCAGAATTAGGAAATCCTGGATCTTTAATTGGAGATGATCAAATTTATAATAC
TATTGTTACAGCTCATGCTTTTATTATAATTTTTTTTATAGTAATACCTATTATAATTGG
AGGATTTGGAAATTGACTTGTACCTTTAATATTAGGAGCACCTGATATAGCTTTCCCCCG
AATAAATAATATAAGTTTTTGATTATTACCCCCATCATTAACCTTATTAATTTCAAGAAG
AATTGTAGAAAATGGAGCAGGAACAGGATGAACAGTTTATCCCCCACTTTCATCTAATAT
TGCACATGGAGGTAGTTCAGTAGATTTAGCTATTTTTTCTTTACATTTAGCTGGAATTTC
TTCTATTTTAGGAGCTATTAATTTTATTACCACTATTATTAATATAAAATTAAATAATTT
ATCTTTTGATCAAATACCTTTATTTGTTTGAGCAGTAGGAATTACTGCATTCCTATTATT
ATTATCTTTACCAGTTTTA
>HQ951211.1|Heliocheilus_cramboides|10ANIC-08250
AACATTATATTTTATTTTTGGAATTTGAGCAGGAATAGTAGGAACTTCCTTAAGTTTATT
AATTCGAGCAGAATTAGGAAATCCTGGATCTTTAATTGGAGATGACCAAATTTATAATAC
TATTGTTACAGCTCATGCTTTTATTATAATTTTTTTTATGGTAATACCTATTATAATTGG
AGGATTTGGAAATTGACTTGTACCTCTAATATTAGGAGCACCTGATATAGCTTTCCCCCG
AATAAATAATATAAGTTTTTGATTATTACCTCCATCATTAACCTTATTAATTTCAAGAAG
AATTGTAGAAAATGGAGCAGGAACAGGATGAACAGTTTATCCCCCACTTTCATCTAATAT
CGCACATGGAGGTAGTTCAGTAGATTTAGCTATTTTTTCTTTACATTTAGCTGGAATTTC
TTCTATCTTAGGAGCTATTAATTTTATTACTACTATTATTAATATAAAATTAAATAATTT
ATCTTTTGATCAAATACCTTTATTTGTTTGAGCAGTAGGAATTACTGCATTCCTATTATT
ATTATCTTTACCAGTTTTA
>HQ951212.1|Heliocheilus_cramboides|10ANIC-08251
AACATTATATTTTATTTTTGGAATTTGAGCAGGAATAGTAGGAACTTCCTTAAGTTTATT
AATTCGAGCAGAATTAGGAAATCCTGGATCTTTAATTGGAGATGACCAAATTTATAATAC
TATTGTTACAGCTCATGCTTTTATTATAATTTTTTTTATGGTAATACCTATTATAATTGG
AGGATTTGGAAATTGACTTGTACCTCTAATATTAGGAGCACCTGATATAGCTTTCCCCCG
AATAAATAATATAAGTTTTTGATTATTACCTCCATCATTAACCTTATTAATTTCAAGAAG
AATTGTAGAAAATGGAGCAGGAACAGGATGAACAGTTTATCCCCCACTTTCATCTAATAT
CGCACATGGAGGTAGTTCAGTAGATTTAGCTATTTTTTCTTTACATTTAGCTGGAATTTC
TTCTATCTTAGGAGCTATTAATTTTATTACTACTATTATTAATATAAAATTAAATAATTT
ATCTTTTGATCAAATACCTTTATTTGTTTGAGCAGTAGGAATTACTGCATTCCTATTATT
ATTATCTTTACCAGTTTTA
>HQ951213.1|Heliocheilus_eodora|10ANIC-08252
AACATTATATTTTATTTTTGGAATTTGAGCAGGAATAGTAGGAACTTCCTTAAGTTTATT
AATTCGAGCAGAATTAGGAAATCCTGGATCTTTAATTGGAGATGATCAAATTTATAATAC
TATTGTTACAGCTCATGCTTTTATTATAATTTTTTTTATAGTAATACCTATTATAATTGG
AGGATTTGGAAATTGACTTGTACCTCTAATATTAGGAGCACCCGATATAGCTTTCCCCCG
AATAAATAATATAAGTTTTTGATTATTACCTCCATCATTAACCTTATTAATTTCAAGAAG
AATTGTAGAAAATGGAGCAGGAACAGGATGAACAGTTTATCCCCCACTTTCATCTAATAT
TGCCCATGGAGGTAGTTCAGTAGATTTAGCTATTTTTTCTTTACATTTAGCTGGAATTTC
TTCTATCTTAGGAGCTATTAATTTTATTACTACTATTATTAATATAAAATTAAATAATTT
ATCTTTTGATCAAATACCTTTATTTGTTTGAGCAGTAGGAATTACTGCATTCCTATTATT
ATTATCTTTACCAGTTTTA
>HQ951214.1|Heliocheilus_eodora|10ANIC-08253
AACATTATATTTTATTTTTGGAATTTGAGCAGGAATAGTAGGAACTTCCTTAAGTTTATT
AATTCGAGCAGAATTAGGAAATCCTGGATCTTTAATTGGAGATGATCAAATTTATAATAC
TATTGTTACAGCTCATGCTTTTATTATAATTTTTTTTATAGTAATACCTATTATAATTGG
AGGATTTGGAAATTGACTTGTACCTCTAATATTAGGAGCACCCGATATAGCTTTCCCCCG
AATAAATAATATAAGTTTTTGATTATTACCTCCATCATTAACCTTATTAATTTCAAGAAG
AATTGTAGAAAATGGAGCAGGAACAGGATGAACAGTTTATCCCCCACTTTCATCTAATAT
TGCCCATGGAGGTAGTTCAGTAGATTTAGCTATTTTTTCTTTACATTTAGCTGGAATTTC
TTCTATCTTAGGAGCTATTAATTTTATTACTACTATTATTAATATAAAATTAAATAATTT
ATCTTTTGATCAAATACCTTTATTTGTTTGAGCAGTAGGAATTACTGCATTCCTATTATT
ATTATCTTTACCAGTTTTA
>HQ951215.1|Heliocheilus_ferruginosa|10ANIC-08254
AACGTTATATTTTATTTTTGGAATTTGAGCAGGAATAGTAGGAACTTCTTTAAGTTTATT
AATTCGAGCAGAATTAGGAAATCCTGGATCTTTAATTGGAGATGATCAAATTTATAATAC
TATTGTTACAGCTCATGCTTTTATTATAATTTTTTTTATAGTAATACCTATTATAATTGG
AGGATTTGGTAATTGACTTGTACCTCTAATATTAGGAGCACCTGATATAGCTTTCCCCCG
AATAAATAATATAAGTTTTTGATTATTACCCCCATCATTAACCTTATTAATTTCAAGAAG
AATCGTAGAAAATGGAGCAGGAACAGGATGAACAGTTTATCCCCCACTTTCATCTAATAT
TGCCCATGGAGGTAGTTCAGTAGATTTAGCTATTTTTTCTTTACATTTAGCTGGTATTTC
TTCTATCTTAGGAGCTATTAATTTTATTACTACTATTATTAATATAAAATTAAATAATTT
ATCTTTTGATCAAATACCTTTATTTGTTTGAGCAGNAGGAATTACTGCATTCCTACTATT
ATTATCTTTACCAGTTTTA
>HQ951216.1|Heliocheilus_ferruginosa|10ANIC-08255
AACGTTATATTTTATTTTTGGAATTTGAGCAGGAATAGTAGGAACTTCTTTAAGTTTATT
AATTCGAGCAGAATTAGGAAATCCTGGATCTTTAATTGGAGATGATCAAATTTATAATAC
TATTGTTACAGCTCATGCTTTTATTATAATTTTTTTTATAGTAATACCTATTATAATTGG
AGGATTTGGTAATTGACTTGTACCTCTAATATTAGGAGCACCTGATATAGCTTTCCCCCG
AATAAATAATATAAGTTTTTGATTATTACCCCCATCATTAACCTTATTAATTTCAAGAAG
AATCGTAGAAAATGGAGCAGGAACAGGATGAACAGTTTATCCCCCACTTTCATCTAATAT
TGCCCATGGAGGTAGTTCAGTAGATTTAGCTATTTTTTCTTTACATTTAGCTGGTATCTC
TTCTATCTTAGGAGCTATTAATTTTATTACTACTATTATTAATATAAAATTAAATAATTT
ATCTTTTGATCAAATACCTTTATTTGTTTGAGCAGTAGGAATTACTGCATTCCTACTATT
ATTATCTTTACCAGTTTTA
>HQ951217.1|Heliocheilus_ferruginosa|10ANIC-08256
AACGTTATATTTTATTTTTGGAATTTGAGCAGGAATAGTAGGAACTTCTTTAAGTTTATT
AATTCGAGCAGAATTAGGAAATCCTGGATCTTTAATTGGAGATGATCAAATTTATAATAC
TATTGTTACAGCTCATGCTTTTATTATAATTTTTTTTATAGTAATACCTATTATAATTGG
AGGATTTGGTAATTGACTTGTACCTCTAATATTAGGAGCACCTGATATAGCTTTCCCCCG
AATAAATAATATAAGTTTTTGATTATTACCCCCATCATTAACTTTATTAATTTCAAGAAG
AATCGTAGAAAATGGAGCAGGAACAGGATGAACAGTTTATCCCCCACTTTCATCTAATAT
TGCCCATGGAGGTAGTTCAGTAGATTTAGCTATTTTTTCTTTACATTTAGCTGGTATTTC
TTCTATCTTAGGAGCTATTAATTTTATTACTACTATTATTAATATAAAATTAAATAATTT
ATCTTTTGATCAAATACCTTTATTTGTTTGAGCAGTAGGAATTACTGCATTCCTACTATT
ATTATCTTTACCAGTTTTA
>HQ951218.1|Heliocheilus_flavitincta|10ANIC-08257
AACATTATATTTTATTTTTGGAATTTGAGCAGGAATAGTAGGAACTTCCTTAAGTTTATT
AATTCGAGCAGAATTAGGAAATCCTGGATCTTTAATTGGAGATGATCAAATTTATAATAC
TATTGTTACAGCTCATGCTTTTATTATAATTTTTTTTATGGTAATACCTATTATAATTGG
AGGATTTGGAAATTGACTTGTACCTCTAATATTAGGAGCACCTGATATAGCTTTCCCCCG
AATAAATAATATAAGTTTTTGATTATTACCTCCATCATTAACCTTATTAATTTCAAGAAG
AATTGTAGAAAATGGAGCAGGAACAGGATGAACAGTTTATCCCCCACTTTCATCTAATAT
TGCACATGGAGGTAGCTCAGTAGATTTAGCTATTTTTTCTTTACATTTAGCTGGAATTTC
TTCTATCTTAGGAGCTATTAATTTTATTACTACTATTATTAATATAAAATTAAATAATTT
ATCTTTTGATCAAATACCTTTATTTGTTTGAGCAGTAGGAATTACTGCATTCCTATTATT
ATTATCTTTACCAGTTTTA
>HQ951219.1|Heliocheilus_flavitincta|10ANIC-08258
AACATTATATTTTATTTTTGGAATTTGAGCAGGAATAGTAGGAACTTCCTTAAGTTTATT
AATTCGAGCAGAATTAGGAAATCCTGGATCTTTAATTGGAGATGATCAAATTTATAATAC
TATTGTTACAGCTCATGCTTTTATTATAATTTTTTTTATGGTAATACCTATTATAATTGG
AGGATTTGGAAATTGACTTGTACCTCTAATATTAGGAGCACCTGATATAGCTTTCCCCCG
AATAAATAATATAAGTTTTTGATTATTACCTCCATCATTAACCTTATTAATTTCAAGAAG
AATTGTAGAAAATGGAGCAGGAACAGGATGAACAGTTTATCCCCCACTTTCATCTAATAT
TGCACATGGAGGTAGCTCAGTAGATTTAGCTATTTTTTCTTTACATTTAGCTGGAATTTC
TTCTATCTTAGGAGCTATTAATTTTATTACTACTATTATTAATATAAAATTAAATAATTT
ATCTTTTGATCAAATACCTTTATTTGTTTGAGCAGTAGGAATTACTGCATTCCTATTATT
ATTATCTTTACCAGTTTTA
>HQ951220.1|Heliocheilus_halimolimnus|10ANIC-08259
AACATTATATTTTATTTTTGGAATTTGAGCAGGAATAGTAGGAACTTCTTTAAGCTTATT
AATTCGAGCAGAATTAGGAAATCCTGGATCTTTAATTGGAGATGATCAAATTTATAATAC
TATTGTTACAGCTCATGCTTTTATTATAATTTTTTTTATAGTAATACCTATTATAATTGG
AGGATTTGGAAATTGACTTGTACCTCTAATACTAGGAGCCCCTGATATAGCTTTCCCCCG
AATAAATAATATAAGTTTTTGATTATTACCTCCATCATTAACTTTATTAATTTCAAGAAG
AATTGTAGAAAATGGAGCAGGAACAGGATGAACAGTTTATCCCCCACTTTCATCTAATAT
TGCACACAGAGGTAGTTCAGTAGATCTAGCTATTTTTTCATTACATTTAGCTGGAATTTC
TTCTATTTTAGGAGCTATTAATTTTATTACTACTATTATTAATATAAAATTAAATAATTT
ATCTTTTGATCAAATACCTTTATTTGTTTGAGCAGTAGGAATTACTGCATTCTTATTATT
ATTATCTTTACCAGTTTTA
>HQ951221.1|Heliocheilus_ionola|10ANIC-08260
AACACTATATTTTATTTTTGGAATTTGAGCAGGAATAGTAGGAACTTCTTTAAGTTTATT
AATTCGAGCAGAATTAGGAAATCCTGGATCTTTAATTGGAGATGATCAAATTTATAATAC
TATTGTTACAGCTCATGCTTTTATTATAATTTTTTTTATAGTAATACCTATTATAATTGG
AGGATTTGGAAATTGACTTGTACCTTTAATATTAGGAGCACCTGATATAGCTTTCCCCCG
AATAAATAATATAAGTTTTTGATTACTACCCCCATCATTAACCTTATTAATTTCAAGAAG
AATTGTAGAAAATGGAGCAGGAACAGGATGAACAGTTTATCCCCCACTTTCATCTAATAT
TGCACATGGAGGTAGTTCAGTAGATTTAGCTATTTTTTCTTTACATTTAGCTGGTATTTC
TTCTATTTTAGGAGCTATTAATTTTATTACTACTATTATTAATATAAAATTAAATAATTT
ATCTTTTGACCAAATACCTTTATTTGTTTGAGCAGTAGGAATTACTGCATTTCTATTATT
ATTATCTTTACCAGTTTTA
>HQ951222.1|Heliocheilus_ionola|10ANIC-08261
AACACTATATTTTATTTTTGGAATTTGAGCAGGAATAGTAGGAACTTCTTTAAGTTTATT
AATTCGAGCAGAATTAGGAAATCCTGGATCTTTAATTGGAGATGATCAAATTTATAATAC
TATTGTTACAGCTCATGCTTTTATTATAATTTTTTTTATAGTAATACCTATTATAATTGG
AGGATTTGGAAATTGACTTGTACCTTTAATATTAGGAGCACCTGATATAGCTTTCCCCCG
AATAAATAATATAAGTTTTTGATTACTACCCCCATCATTAACCTTATTAATTTCAAGAAG
AATTGTAGAAAATGGAGCAGGAACAGGATGAACAGTTTATCCCCCACTTTCATCTAATAT
TGCACATGGAGGTAGTTCAGTAGATTTAGCTATTTTTTCTTTACATTTAGCTGGTATTTC
TTCTATTTTAGGAGCTATTAATTTTATTACTACTATTATTAATATAAAATTAAATAATTT
ATCTTTTGACCAAATACCTTTATTTGTTTGAGCAGTAGGAATTACTGCATTTCTATTATT
ATTATCTTTACCAGTTTTA
>HQ951223.1|Heliocheilus_melibaphes|10ANIC-08262
AACATTATATTTTATTTTTGGAATTTGAGCAGGAATAGTAGGAACTTCTTTAAGTTTATT
AATTCGAGCAGAATTAGGGAATCCTGGATCTTTAATTGGAGATGATCAAATTTATAATAC
TATTGTTACAGCTCATGCTTTTATTATAATTTTTTTTATAGTAATACCTATTATAATTGG
AGGATTTGGAAATTGACTTGTACCTTTAATATTAGGAGCTCCTGATATAGCTTTCCCCCG
AATAAATAATATAAGTTTTTGACTATTGCCTCCATCATTAACTCTATTAATTTCAAGAAG
AATTGTAGAAAATGGAGCAGGAACAGGATGAACAGTTTATCCCCCACTTTCATCTAATAT
TGCACATGGAGGTAGTTCAGTAGATCTAGCTATTTTTTCATTACATTTAGCTGGAATTTC
TTCTATTTTAGGAGCTATTAATTTTATTACTACTATTATTAATATAAAATTAAATAATTT
ATCTTTTGATCAAATACCTTTATTTGTTTGAGCAGTAGGAATTACTGCATTCTTATTATT
ACTATCTCTACCAGTTTTA
>HQ951224.1|Heliocheilus_melibaphes|10ANIC-08263
AACATTATATTTTATTTTTGGAATTTGAGCAGGAATAGTAGGAACTTCTTTAAGTTTATT
AATTCGAGCAGAATTAGGGAATCCTGGATCTTTAATTGGAGATGATCAAATTTATAATAC
TATTGTTACAGCTCATGCTTTTATTATAATTTTTTTTATAGTAATACCTATTATAATTGG
AGGATTTGGAAATTGACTTGTACCTTTAATATTAGGAGCTCCTGATATAGCTTTCCCCCG
AATAAATAATATAAGTTTTTGACTATTACCTCCATCATTAACTCTATTAATTTCAAGAAG
AATTGTAGAAAATGGAGCAGGAACAGGATGAACAGTTTATCCCCCACTTTCATCTAATAT
TGCACATGGAGGTAGTTCAGTAGATCTAGCTATTTTTTCATTACATTTAGCTGGAATTTC
TTCTATTTTAGGAGCTATTAATTTTATTACTACTATTATTAATATAAAATTAAATAATTT
ATCTTTTGATCAAATACCTTTATTTGTTTGAGCAGTAGGAATTACTGCATTCTTATTATT
ACTATCTCTACCAGTTTTA
>HQ951225.1|Heliocheilus_mesoleuca|10ANIC-08264
AACATTATATTTTATTTTTGGAATTTGAGCAGGAATAGTAGGAACTTCTTTAAGTTTATT
AATTCGAGCAGAATTAGGAAATCCTGGATCTTTAATTGGAGATGATCAAATTTATAATAC
TATTGTTACAGCTCATGCTTTTATTATAATTTTTTTTATGGTAATACCTATTATAATTGG
AGGATTTGGAAATTGACTTGTACCTCTAATATTAGGAGCACCTGATATAGCTTTCCCCCG
AATAAATAATATAAGTTTTTGATTATTACCTCCATCATTAACCTTATTAATTTCAAGAAG
AATTGTAGAAAATGGAGCAGGAACAGGATGAACAGTTTATCCCCCACTTTCATCTAATAT
CGCACATGGAGGTAGTTCAGTAGATTTAGCTATTTTTTCTTTACATTTAGCTGGAATTTC
TTCTATCTTAGGAGCTATTAATTTTATTACTACTATTATTAATATAAAATTAAATAATTT
ATCTTTTGATCAAATACCTTTATTTGTTTGAGCAGTAGGAATTACTGCATTCCTATTATT
ATTATCTTTACCAGTTTTA
>HQ951226.1|Heliocheilus_mesoleuca|10ANIC-08265
AACATTATATTTTATTTTTGGAATTTGAGCAGGAATAGTAGGAACTTCTTTAAGTTTATT
AATTCGAGCAGAATTAGGAAATCCTGGATCTTTAATTGGAGATGATCAAATTTATAATAC
TATTGTTACAGCTCATGCTTTTATTATAATTTTTTTTATGGTAATACCTATTATAATTGG
AGGATTTGGAAATTGACTTGTACCTCTAATATTAGGAGCACCTGATATAGCTTTCCCCCG
AATAAATAATATAAGTTTTTGATTATTACCTCCATCATTAACCTTATTAATTTCAAGAAG
AATTGTAGAAAATGGAGCAGGAACAGGATGAACAGTTTATCCCCCACTTTCATCTAATAT
CGCACATGGAGGTAGTTCAGTAGATTTAGCTATTTTTTCTTTACATTTAGCTGGAATTTC
TTCTATCTTAGGAGCTATTAATTTTATTACTACTATTATTAATATAAAATTAAATAATTT
ATCTTTTGATCAAATACCTTTATTTGTTTGAGCAGTAGGAATTACTGCATTCCTATTATT
ATTATCTTTACCAGTTTTA
>HQ951227.1|Heliocheilus_moribunda|10ANIC-08266
AACATTATATTTTATTTTTGGAATTTGAGCAGGAATAGTAGGAACTTCCTTAAGTTTATT
AATTCGAGCAGAATTAGGAAATCCTGGATCTTTAATTGGAGATGATCAAATTTATAATAC
TATTGTTACAGCTCATGCTTTTATTATAATTTTTTTTATGGTAATACCTATTATAATTGG
AGGATTTGGAAATTGACTTGTACCTCTAATATTAGGAGCACCTGATATAGCTTTTCCCCG
AATAAATAATATAAGTTTTTGATTATTACCTCCATCATTAACCTTATTAATTTCAAGAAG
AATTGTAGAAAATGGAGCAGGAACAGGATGAACAGTTTATCCCCCACTTTCATCTAATAT
CGCACATGGAGGTAGTTCAGTAGATTTAGCTATTTTTTCTTTACATTTAGCTGGAATTTC
TTCTATTTTAGGAGCTATTAATTTTATTACTACTATTATTAATATAAAATTAAATAATTT
ATCTTTTGATCAAATACCTTTATTTGTTTGAGCAGTAGGAATTACTGCATTCCTATTATT
ATTATCTTTACCAGTTTTA
>HQ951228.1|Heliocheilus_moribunda|10ANIC-08267
AACATTATATTTTATTTTTGGAATTTGAGCAGGAATAGTAGGAACTTCCTTAAGTTTACT
AATTCGAGCAGAATTAGGAAATCCTGGATCTTTAATTGGAGATGATCAAATTTATAATAC
TATTGTTACAGCTCATGCTTTTATTATAATTTTTTTTATGGTAATACCTATTATAATTGG
AGGATTTGGAAATTGACTTGTACCTCTAATATTAGGAGCACCTGATATAGCTTTCCCCCG
AATAAATAATATAAGTTTTTGATTATTACCTCCATCATTAACCTTATTAATTTCAAGAAG
AATTGTAGAAAATGGAGCAGGAACAGGATGAACAGTTTATCCCCCACTTTCATCTAATAT
TGCACATGGAGGTAGTTCAGTAGATTTAGCTATTTTTTCTTTACATTTAGCTGGAATTTC
TTCTATTTTAGGAGCTATTAATTTTATTACTACTATTATTAATATAAAATTAAATAATTT
ATCTTTTGATCAAATACCTTTATTTGTTTGAGCAGTAGGAATTACTGCATTCCTATTATT
ATTATCTTTACCAGTTTTA
>HQ951229.1|Heliocheilus_neurota|10ANIC-08268
AACATTATATTTTATTTTTGGAATTTGAGCAGGGATAGTAGGAACTTCTTTAAGTTTATT
AATTCGAGCAGAATTAGGAAATCCTGGATCTTTAATTGGAGATGATCAAATTTATAATAC
TATTGTTACAGCTCATGCTTTTATTATAATTTTTTTTATAGTAATACCTATTATAATTGG
AGGATTTGGAAATTGACTTGTACCTCTAATATTAGGAGCACCTGATATAGCTTTCCCCCG
AATAAATAATATAAGTTTTTGATTATTACCTCCATCATTAACCTTATTAATTTCAAGAAG
AATTGTAGAAAATGGAGCAGGAACAGGATGAACAGTTTATCCCCCACTTTCATCTAATAT
TGCCCATGGAGGTAGTTCAGTAGATTTAGCTATTTTTTCTTTACATTTAGCTGGAATTTC
TTCTATCTTAGGAGCTATTAATTTTATTACTACTATTATTAATATAAAATTAAATAATTT
ATCTTTTGATCAAATACCTTTATTTGTTTGAGCAGTAGGAATTACTGCATTTTTATTATT
ATTATCTTTACCAGTTTTA
>HQ951230.1|Heliocheilus_neurota|10ANIC-08269
TACATTATATTTTATTTTTGGAATTTGAGCAGGAATAGTAGGAACTTCTTTAAGTTTATT
AATTCGAGCAGAATTAGGAAATCCTGGATCTTTAATTGGAGATGATCAAATTTATAATAC
TATTGTTACAGCTCATGCTTTTATTATAATTTTTTTTATAGTAATACCTATTATAATTGG
AGGATTTGGAAATTGACTCGTACCTCTAATATTAGGAGCACCTGATATAGCTTTCCCCCG
AATAAATAATATAAGTTTTTGATTACTACCTCCATCATTAACCTTATTAATTTCAAGAAG
AATTGTAGAAAATGGAGCAGGAACAGGATGAACAGTTTATCCCCCACTTTCATCTAATAT
TGCCCATGGAGGTAGTTCAGTAGATTTAGCTATTTTTTCTTTACATTTAGCTGGAATTTC
TTCTATTTTAGGAGCTATTAATTTTATTACTACTATTATTAATATAAAATTAAATAATTT
ATCTTTTGATCAAATACCTTTATTTGTTTGAGCAGTAGGAATTACTGCATTCCTATTATT
ATTATCTTTACCAGTTTTA
>HQ951231.1|Heliocheilus_neurota|10ANIC-08270
TACATTATATTTTATTTTTGGAATTTGAGCAGGAATAGTGGGAACTTCTTTAAGTTTATT
AATTCGAGCAGAATTAGGAAATCCTGGATCTTTAATTGGAGATGATCAAATTTATAATAC
TATTGTTACAGCTCATGCTTTTATTATAATTTTTTTTATAGTAATACCTATTATAATTGG
AGGATTTGGAAATTGACTCGTACCTCTAATATTAGGAGCACCTGATATAGCTTTCCCCCG
AATAAATAATATAAGTTTTTGATTACTACCTCCATCATTAACCTTATTAATTTCAAGAAG
AATTGTAGAAAATGGAGCAGGAACAGGATGAACAGTTTATCCCCCACTTTCATCTAATAT
TGCCCATGGAGGTAGTTCAGTAGATTTAGCTATTTTTTCTTTACACTTAGCTGGAATTTC
TTCTATTTTAGGAGCTATTAATTTTATTACTACTATTATTAATATAAAATTAAATAATTT
ATCTTTTGATCAAATACCTTTATTTGTTTGAGCAGTAGGAATTACTGCATTCCTATTATT
ATTATCTTTACCAGTTTTA
>HQ951232.1|Heliocheilus_neurota|10ANIC-08271
TACATTATATTTTATTTTTGGAATTTGAGCAGGAATAGTAGGAACTTCTTTAAGTTTATT
AATTCGAGCAGAATTAGGAAATCCTGGATCTTTAATTGGAGACGATCAAATTTATAATAC
TATTGTTACAGCTCATGCTTTTATTATAATTTTTTTTATAGTAATACCTATTATAATTGG
AGGATTTGGAAATTGACTCGTACCTCTAATATTAGGAGCACCTGATATAGCTTTCCCCCG
AATAAATAATATAAGTTTTTGATTACTACCTCCATCATTAACCTTATTAATTTCAAGAAG
AATTGTAGAAAATGGAGCAGGAACAGGATGAACAGTTTATCCCCCACTTTCATCTAATAT
TGCCCATGGAGGTAGTTCAGTAGATTTAGCTATTTTTTCTTTACACTTAGCTGGAATTTC
TTCTATTTTAGGAGCTATTAATTTTATTACCACTATTATTAATATAAAATTAAATAATTT
ATCTTTTGATCAAATACCTTTATTTGTTTGAGCAGTAGGAATTACTGCATTCCTATTATT
ATTATCTTTACCAGTTTTA
>HQ951233.1|Heliocheilus_pallida|10ANIC-08272
AACATTATATTTTATTTTTGGAATTTGAGCAGGAATAGTAGGAACTTCTTTAAGTTTATT
AATTCGAGCAGAATTAGGAAATCCTGGATCTTTAATTGGAGATGATCAAATTTATAATAC
TATTGTTACAGCTCATGCTTTTATTATAATTTTTTTTATAGTAATACCTATTATAATTGG
AGGATTTGGAAATTGACTTGTACCTTTAATATTAGGAGCTCCTGATATAGCTTTCCCCCG
AATAAATAATATAAGTTTTTGACTATTACCTCCATCATTAACTTTATTAATTTCAAGAAG
AATTGTAGAAAATGGAGCAGGAACAGGATGAACAGTTTATCCCCCACTTTCATCTAATAT
TGCACATGGAGGTAGTTCAGTAGATCTAGCTATTTTTTCATTACATTTAGCTGGAATTTC
TTCTATTTTAGGAGCTATTAATTTTATTACTACTATTATTAATATAAAATTAAATAATTT
ATCTTTTGATCAAATACCTTTATTTGTTTGAGCAGTAGGAATTACTGCATTCTTATTATT
ATTATCTCTACCAGTTTTA
>HQ951234.1|Heliocheilus_puncticulata|10ANIC-08275
AACATTATATTTTATTTTTGGAATTTGAGCAGGAATAGTAGGAACTTCCTTAAGTTTATT
AATTCGAGCAGAATTAGGAAATCCTGGATCTTTAATTGGAGATGACCAAATTTATAATAC
TATTGTTACAGCTCATGCTTTTATTATAATTTTTTTTATGGTAATACCTATTATAATTGG
AGGATTTGGAAATTGACTTGTACCTCTAATATTAGGAGCACCTGATATAGCTTTCCCCCG
AATAAATAATATAAGTTTTTGATTATTACCTCCATCATTAACCTTATTAATTTCAAGAAG
AATTGTAGAAAATGGAGCAGGAACAGGATGAACAGTTTATCCCCCACTTTCATCTAATAT
CGCACATGGAGGTAGTTCAGTAGATTTAGCTATTTTTTCTTTACATTTAGCTGGAATTTC
TTCTATCTTAGGAGCTATTAATTTTATTACTACTATTATTAATATAAAATTAAATAATTT
ATCTTTTGATCAAATACCTTTATTTGTTTGAGCAGTAGGAATTACTGCATTCCTATTATT
ATTATCTTTACCAGTTTTA
>HQ951235.1|Heliocheilus_ranalaetensis|10ANIC-08276
AACATTATATTTTATTTTTGGAATTTGAGCAGGAATAGTAGGAACTTCCTTAAGTTTGTT
AATTCGAGCAGAATTAGGAAATCCTGGATCTTTAATTGGAGATGATCAAATTTATAATAC
TATTGTTACAGCTCATGCTTTTATTATAATTTTTTTTATAGTAATACCTATTATAATTGG
AGGATTTGGAAATTGACTTGTACCTCTAATATTAGGAGCACCTGATATAGCTTTCCCCCG
AATAAATAATATAAGTTTTTGATTATTACCCCCATCATTAACCTTATTAATTTCAAGAAG
AATTGTAGAAAATGGAGCAGGAACAGGATGAACAGTTTATCCCCCACTTTCATCTAACAT
TGCACATGGAGGTAGTTCAGTAGATTTAGCTATTTTTTCACTACATTTAGCTGGAATTTC
CTCTATTTTAGGAGCTATTAATTTTATTACTACTATTATTAATATAAAATTAAATAATTT
ATCTTTTGATCAAATACCTTTATTTGTTTGAGCAGTAGGAATTACTGCATTTTTATTATT
ATTATCTTTACCAGTTTTA
>HQ951236.1|Heliocheilus_thelycritus|10ANIC-08277
AACATTATATTTTATTTTTGGAATTTGAGCAGGAATAGTAGGAACTTCCTTAAGTTTATT
AATTCGAGCAGAATTAGGAAATCCTGGATCTTTAATTGGAGATGATCAAATTTATAATAC
TATTGTTACAGCTCATGCTTTTATTATAATTTTTTTTATGGTAATACCTATTATAATTGG
AGGATTTGGAAATTGACTTGTACCTCTAATATTAGGAGCACCTGATATAGCTTTCCCCCG
AATAAATAATATAAGTTTTTGATTATTACCTCCATCATTAACCTTATTAATTTCAAGAAG
AATTGTAGAAAATGGAGCAGGAACAGGATGAACAGTTTATCCCCCACTTTCATCTAATAT
CGCACATGGAGGTAGTTCAGTAGATTTAGCTATTTTTTCTTTACATTTAGCTGGAATTTC
TTCTATCTTAGGAGCTATTAATTTTATTACTACTATTATTAATATAAAATTAAATAATTT
ATCTTTTGATCAAATACCTTTATTTGTTTGAGCAGTAGGAATTACTGCATTCCTATTATT
ATTATCTTTACCAGTTTTA
>HQ951237.1|Australothis_rubrescens|10ANIC-08279
AACATTATATTTTATTTTTGGAATTTGAGCAGGTATAGTAGGAACTTCTTTAAGTTTATT
AATTCGAGCAGAATTAGGTAATCCTGGATCTTTAATTGGAGATGATCAAATTTATAATAC
TATTGTTACAGCTCATGCTTTCATTATAATTTTTTTTATAGTAATACCAATTATAATTGG
AGGATTTGGTAATTGATTAGTACCTTTAATATTAGGAGCACCTGATATAGCTTTCCCCCG
AATAAATAATATAAGTTTTTGACTTCTTCCTCCTTCATTAACTTTACTAATTTCAAGAAG
AATTGTAGAAAATGGAGCAGGAACAGGATGAACAGTTTATCCCCCACTTTCATCTAATAT
TGCTCATGGAGGAAGTTCAGTAGATCTAGCTATTTTTTCTTTACATTTAGCTGGAATTTC
TTCTATTTTAGGAGCAATTAATTTTATTACCACTATTATTAATATAAAATTAAATAATTT
ATCTTTCGATCAAATACCTTTATTTGTTTGAGCTGTTGGAATTACTGCATTTTTATTATT
ATTATCCTTACCAGTTTTA
>HQ951238.1|Helicoverpa_armigera|10ANIC-08280
AACATTATATTTTATTTTTGGAATTTGAGCAGGAATAGTAGGAACTTCTTTAAGTTTATT
AATTCGAGCAGAATTAGGTAATCCTGGATCTTTAATTGGAGATGATCAAATTTATAATAC
TATTGTTACAGCTCATGCTTTTATTATAATTTTTTTTATAGTTATACCAATTATAATTGG
TGGATTTGGTAATTGACTTGTACCTTTAATATTAGGAGCCCCTGATATAGCTTTCCCCCG
AATAAATAATATAAGTTTTTGATTACTTCCCCCTTCTTTAACTTTACTTATTTCAAGAAG
AATTGTAGAAAATGGAGCAGGAACAGGATGAACAGTTTACCCCCCACTTTCATCTAATAT
TGCACATGGAGGAAGATCAGTAGACCTAGCTATTTTTTCTTTACATTTAGCTGGAATCTC
ATCTATTTTAGGAGCAATTAATTTTATTACTACTATTATTAATATAAAATTAAATAGCTT
ATCTTTTGATCAAATACCATTATTTATTTGAGCTGTAGGAATTACTGCATTTTTATTATT
ATTATCATTACCAGTTTTA
>HQ951239.1|Helicoverpa_armigera|10ANIC-08281
AACATTATATTTTATTTTTGGAATTTGAGCAGGAATAGTAGGAACTTCTTTAAGTTTATT
AATTCGAGCAGAATTAGGTAATCCTGGATCTTTAATTGGAGATGATCAAATTTATAATAC
TATTGTTACAGCTCATGCTTTTATTATAATTTTTTTTATAGTTATACCAATTATAATTGG
TGGATTTGGTAATTGACTTGTACCTTTAATATTAGGAGCCCCTGATATAGCTTTCCCCCG
AATAAATAATATAAGTTTTTGATTACTTCCCCCCTCTTTAACTTTACTTATTTCAAGAAG
AATTGTAGAAAATGGAGCAGGAACAGGATGAACAGTTTACCCCCCACTTTCATCTAATAT
TGCACATGGAGGAAGATCAGTAGATCTAGCTATTTTTTCTTTACATTTAGCTGGAATCTC
ATCTATTTTAGGAGCAATTAATTTTATTACTACTATTATTAATATAAAATTAAATAGCTT
ATCTTTTGATCAAATGCCATTATTTATTTGAGCTGTAGGAATTACTGCATTTTTATTATT
ATTATCATTACCAGTTTTA
>HQ951240.1|Helicoverpa_prepodes|10ANIC-08283
AACATTATATTTTATTTTTGGAATTTGAGCAGGAATAGTAGGAACTTCTTTAAGTTTATT
AATTCGAGCAGAATTAGGTAATCCTGGATCTTTAATTGGAGATGATCAAATTTATAATAC
TATTGTTACAGCTCATGCTTTTATTATAATTTTTTTTATAGTTATACCAATTATAATTGG
TGGATTTGGTAATTGACTTGTACCTTTAATATTAGGAGCCCCTGATATAGCTTTCCCCCG
AATAAATAATATAAGCTTTTGATTACTCCCCCCCTCTTTAACCTTACTTATTTCAAGAAG
AATTGTAGAAAATGGAGCAGGAACAGGATGAACAGTTTACCCCCCACTTTCATCTAATAT
TGCACATGGAGGAAGATCAGTAGATTTAGCTATTTTTTCTTTACATTTAGCTGGAATTTC
ATCTATTTTAGGAGCAATTAATTTCATTACAACTATTATTAATATAAAATTAAATAATTT
ATCTTTTGATCAAATACCATTATTTATTTGAGCTGTAGGAATTACTGCATTTTTATTATT
ATTATCCTTACCAGTTTTA
>HQ951241.1|Helicoverpa_punctigera|10ANIC-08284
AACATTATATTTTATTTTTGGAATTTGAGCAGGAATAGTAGGAACTTCTTTAAGATTATT
AATTCGAGCTGAATTAGGTAATCCTGGATCTTTAATTGGTGACGATCAAATTTATAATAC
TATTGTCACAGCTCATGCTTTCATTATAATTTTCTTTATAGTTATACCAATTATAATTGG
TGGATTTGGAAATTGACTTGTACCATTAATATTAGGAGCTCCAGATATAGCTTTCCCCCG
AATAAATAATATAAGTTTTTGATTACTTCCCCCCTCATTAACTTTACTTATTTCAAGAAG
AATTGTAGAAAATGGAGCAGGAACAGGATGAACAGTTTATCCCCCACTTTCATCTAATAT
TGCTCATGGAGGAAGATCTGTAGATTTAGCTATTTTCTCCCTTCATTTAGCTGGAATTTC
TTCTATTTTAGGAGCAATTAATTTTATTACTACTATTATTAATATAAAATTAAATAATTT
ATCTTTTGATCAAATACCATTATTTATTTGAGCAGTAGGAATTACTGCATTTTTATTATT
ACTATCTTTACCAGTTTTA
>HQ951242.1|Helicoverpa_punctigera|10ANIC-08285
AACATTATATTTTATTTTTGGAATTTGAGCAGGAATAGTAGGAACTTCTTTAAGATTATT
AATTCGAGCTGAATTAGGTAATCCTGGATCTTTAATTGGTGACGATCAAATTTATAATAC
TATTGTCACAGCTCATGCTTTCATTATAATTTTCTTTATAGTTATACCAATTATAATTGG
TGGATTTGGAAATTGACTTGTACCATTAATATTAGGAGCTCCAGATATAGCTTTCCCCCG
AATAAATAATATAAGTTTTTGATTACTTCCCCCCTCATTAACTTTACTTATTTCAAGAAG
AATTGTAGAAAATGGAGCAGGAACAGGATGAACAGTTTATCCCCCACTTTCATCTAATAT
TGCTCATGGAGGAAGATCTGTAGATTTAGCTATTTTCTCCCTTCATTTAGCTGGAATTTC
TTCTATTTTAGGAGCAATTAATTTTATTACTACTATTATTAATATAAAATTAAATAATTT
ATCTTTTGATCAAATACCATTATTTATTTGAGCAGTAGGAATTACTGCATTTTTATTATT
ACTATCTTTACCAGTTTTA
>HQ951243.1|Helicoverpa_punctigera|10ANIC-08286
AACATTATATTTTATTTTTGGAATTTGAGCAGGAATAGTAGGAACTTCTTTAAGATTATT
AATTCGAGCTGAATTAGGTAATCCTGGATCTTTAATTGGTGACGATCAAATTTATAATAC
TATTGTCACAGCTCATGCTTTCATTATAATTTTCTTTATAGTTATACCAATTATAATTGG
TGGATTTGGAAATTGACTTGTACCATTAATATTAGGAGCTCCAGATATAGCTTTCCCCCG
AATAAATAATATAAGTTTTTGATTACTTCCTCCCTCATTAACTTTACTTATTTCAAGAAG
AATTGTAGAAAATGGAGCAGGAACAGGATGAACAGTTTATCCCCCACTTTCATCTAATAT
TGCTCATGGAGGAAGATCTGTAGATTTAGCTATTTTCTCCCTTCATTTAGCTGGAATTTC
TTCTATTTTAGGAGCAATTAATTTTATTACTACTATTATTAATATAAAATTAAATAATTT
ATCTTTTGATCAAATACCATTATTTATTTGAGCAGTAGGAATTACTGCATTTTTATTATT
ACTATCTTTACCAGTTTTA
>HQ958313.1|Schinia_lynx
AACATTATACTTTATTTTTGGAATTTGAGCTGGTATAGTAGGAACCTCTTTAAGATTATT
AATTCGAGCAGAATTAGGAAATCCTGGCTCATTAATTGGAGATGATCAAATCTACAATAC
TATTGTAACAGCACATGCTTTTATTATAATTTTTTTTATGGTTATACCAATTATAATTGG
AGGATTTGGAAATTGATTAGTACCTTTAATATTAGGAGCTCCAGATATAGCATTCCCTCG
AATAAATAATATAAGTTTTTGACTTTTACCCCCATCTTTAACATTATTAATTTCTAGAAG
AATTGTAGAAAATGGAGCAGGAACAGGATGAACAGTTTATCCCCCACTTTCATCCAATAT
TGCTCATGGAGGTAGCTCTGTAGATTTAGCTATTTTTTCTTTACATTTAGCTGGAATTTC
TTCTATTCTAGGAGCTATTAATTTTATTACAACAATTATTAATATACGATTAAATAGTTT
ATCTTTTGATCAAATACCTCTCTTTATTTGAGCAGTAGGTATTACAGCATTTTTATTATT
ATTATCTTTACCAGTATTA
>HQ958322.1|Heliocheilus_paradoxus
AACATTATATTTTATTTTTGGAATTTGAGCAGGAATAGTAGGAACTTCTTTAAGTTTATT
AATTCGAGCTGAATTAGGTAATCCTGGATCTTTAATTGGAGATGATCAAATTTATAATAC
TATTGTAACAGCTCATGCTTTTATTATAATTTTTTTTATAGTAATACCTATTATAATTGG
AGGGTTTGGAAATTGACTTGTACCTTTAATATTAGGAGCCCCTGACATAGCTTTCCCCCG
AATAAATAATATAAGTTTTTGATTATTACCACCATCATTAACTTTACTAATTTCAAGAAG
AATTGTAGAAAATGGAGCAGGAACAGGATGAACAGTTTATCCCCCACTTTCATCTAATAT
TGCTCATGGAGGAAGTTCAGTAGATTTAGCTATTTTTTCATTACATTTAGCTGGTATTTC
TTCTATTTTAGGAGCTATTAATTTTATTACCACTATTATTAATATAAAATTAAATAATTT
ATCTTTTGATCAAATACCTTTATTTGTTTGAGCAGTAGGGATTACTGCATTTTTATTATT
ATTATCTTTACCAGTATTA
>HQ958323.1|Heliocheilus_paradoxus
AACATTATATTTTATTTTTGGAATTTGAGCAGGAATAGTAGGAACTTCTTTAAGTTTATT
AATTCGAGCTGAATTAGGTAATCCTGGATCTTTAATTGGAGATGATCAAATTTATAATAC
TATTGTAACAGCTCATGCTTTTATTATAATTTTTTTTATAGTAATACCTATTATAATTGG
AGGGTTTGGAAATTGACTTGTACCTTTAATATTAGGAGCCCCTGACATAGCTTTCCCCCG
AATAAATAATATAAGTTTTTGATTATTACCACCATCATTAACTTTACTAATTTCAAGAAG
AATTGTAGAAAATGGAGCAGGAACAGGATGAACAGTTTATCCCCCACTTTCATCTAATAT
TGCTCATGGAGGAAGTTCAGTAGATTTAGCTATTTTTTCATTACATTTAGCTGGTATTTC
TTCTATTTTAGGAGCTATTAATTTTATTACCACTATTATTAATATAAAATTAAATAATTT
ATCTTTTGATCAAATACCTTTATTTGTTTGAGCAGTAGGAATTACTGCATTTTTATTATT
ATTATCTTTACCAGTATTA
>HQ958327.1|Heliothis_virescens
AACATTATATTTTATTTTTGGAATTTGAGCTGGAATAGTTGGAACTTCTTTAAGTTTATT
AATTCGAGCAGAATTAGGTAATCCCGGTTCTTTAATTGGAGATGATCAAATCTATAATAC
TATTGTTACAGCTCATGCTTTTATTATAATTTTTTTCATAGTTATACCAATTATAATTGG
TGGATTTGGAAATTGACTTGTACCTTTAATATTAGGGGCCCCTGATATAGCTTTTCCTCG
TATAAATAATATAAGATTTTGATTATTACCCCCATCATTAACTTTATTAATTTCAAGAAG
AATTGTAGAAAATGGAGCAGGAACAGGATGAACAGTTTATCCCCCACTTTCATCTAATAT
TGCCCATGGAGGAAGATCAGTAGATTTAGCTATCTTTTCTCTTCACTTAGCAGGAATTTC
CTCTATCTTAGGAGCTATTAATTTTATTACCACTATTATTAATATAAAATTAAATAATTT
ATCTTTTGATCAAATACCTTTATTCATTTGAGCTGTAGGAATTACAGCATTTTTATTATT
ACTATCTTTACCAGTGTTA
>JF415647.1|Pyrrhia_umbra
AACATTATATTTTATTTTTGGAATTTGAGCAGGAATAGTAGGAACCTCATTAAGATTATT
AATTCGAGCTGAACTAGGAAATCCTGGATCTTTAATTGGAGACGATCAAATTTATAATAC
TATTGTAACAGCCCATGCTTTTATTATAATTTTTTTTATAGTTATACCTATTATAATTGG
AGGGTTTGGAAATTGATTAGTACCATTAATATTAGGAGCTCCAGATATAGCTTTCCCCCG
AATAAATAATATAAGTTTTTGACTTTTACCCCCATCTCTAACTTTATTAATCTCTAGAAG
AATTGTAGAAAATGGAGCAGGAACAGGATGAACAGTTTATCCCCCACTTTCATCTAATAT
TGCCCATGGAGGTAGTTCTGTAGATTTAGCCATTTTCTCCCTTCATTTAGCTGGGATTTC
ATCTATTTTAGGAGCTATTAATTTTATTACAACAATTATTAATATACGATTAAATAATTT
ATCTTTTGATCAAATACCATTATTTATTTGAGCAGTGGGAATTACTGCATTTTTATTACT
ACTTTCATTACCTGTATTA
>JF415782.1|Helicoverpa_armigera
AACATTATATTTTATTTTTGGAATTTGAGCAGGAATAGTAGGAACTTCTTTAAGTTTATT
AATTCGAGCAGAATTAGGTAATCCTGGATCTTTAATTGGAGATGATCAAATTTATAATAC
TATTGTTACAGCTCATGCTTTTATTATAATTTTTTTTATAGTTATACCAATTATAATTGG
TGGATTTGGTAATTGACTTGTACCTTTAATATTAGGAGCCCCTGATATAGCTTTCCCCCG
AATAAATAATATAAGTTTTTGATTACTTCCCCCTTCTTTAACTTTACTTATTTCAAGAAG
AATTGTAGAAAACGGAGCAGGAACAGGATGAACAGTTTACCCCCCACTTTCATCTAATAT
TGCACATGGAGGAAGATCAGTAGACCTAGCTATTTTTTCTTTACATTTAGCTGGAATCTC
ATCTATTTTAGGAGCAATTAATTTTATTACTACTATTATTAATATAAAATTAAATAGCTT
ATCTTTTGATCAAATGCCATTATTTATTTGAGCTGTAGGAATTACTGCATTTTTATTATT
ATTATCATTACCAGTTTTA
>JF415783.1|Heliothis_peltigera
AACATTATATTTCATTTTTGGAATTTGAGCAGGAATAGTAGGAACTTCTTTAAGTTTATT
AATTCGTGCTGAATTAGGTAATCCTGGATCTTTAATTGGAGATGATCAAATTTATAATAC
TATTGTTACAGCTCATGCTTTTATTATAATTTTTTTTATAGTAATACCAATTATAATTGG
AGGATTCGGAAATTGACTTGTACCTTTAATGTTAGGAGCACCTGATATAGCTTTCCCCCG
AATAAACAATATAAGATTTTGATTACTTCCCCCATCACTAACTTTATTAATTTCTAGAAG
AATTGTAGAAAATGGAGCAGGAACAGGATGAACAGTTTACCCCCCACTTTCATCTAATAT
TGCTCATGGAGGTAGATCAGTAGATTTAGCCATCTTTTCACTACATTTAGCAGGAATTTC
TTCTATTTTAGGAGCTATTAATTTTATTACTACTATTATTAATATAAAATTAAATAATTT
ATCTTTTGATCAAATACCTTTATTTGTTTGAGCAGTAGGAATTACTGCATTCTTATTATT
ATTATCATTACCAGTTTTA
>JF415784.1|Heliothis_viriplaca
AACATTATATTTCATTTTTGGAATTTGAGCAGGAATAGTAGGAACTTCTTTAAGTTTATT
AATTCGAGCAGAATTAGGTAATCCTGGATCCTTAATTGGAGATGATCAAATTTATAATAC
TATTGTCACAGCTCATGCTTTTATTATAATTTTTTTTATAGTAATACCAATTATAATTGG
AGGTTTTGGAAATTGACTTGTACCTTTAATATTAGGAGCACCTGATATAGCTTTCCCACG
AATAAATAATATAAGTTTTTGACTATTACCCCCATCATTAACTTTATTAATCTCAAGAAG
AATTGTAGAAAATGGAGCAGGAACAGGATGAACAGTTTATCCCCCACTTTCATCTAATAT
TGCTCATGGAGGAAGATCAGTAGATTTAGCCATTTTCTCTTTACATTTAGCTGGTATTTC
TTCTATTTTAGGAGCTATTAATTTTATTACTACTATTATTAATATAAAATTAAATAATTT
ATCTTTTGATCAAATACCTTTATTTGTTTGAGCAGTAGGAATTACTGCATTTTTACTATT
ATTATCATTACCAGTTTTA
>JF776377.1|Helicoverpa_armigera
AACATTATATTTTATTTTTGGAATTTGAGCAGGAATAGTAGGAACTTCTTTAAGTTTATT
AATTCGAGCAGAATTAGGTAATCCTGGATCTTTAATTGGGGATGATCAAATTTATAATAC
TATTGTTACAGCTCATGCTTTTATTATAATTTTTTTTATAGTTATACCAATTATAATTGG
TGGATTTGGTAATTGACTTGTACCTTTAATATTAGGAGCCCCTGATATAGCTTTCCCCCG
AATAAATAATATAAGTTTTTGATTACTTCCCCCTTCTTTAACTTTACTTATTTCAAGAAG
AATTGTAGAAAATGGAGCAGGAACAGGATGAACAGTTTACCCCCCACTTTCATCTAATAT
TGCACATGGAGGAAGATCAGTAGACCTAGCTATTTTTTCTTTTCATTTAGCTGGATTGTC
ATATATTTTAGGAGCAATTAATTTTATTAATAGGATTATTAATATAAAATTAAATAGCTT
ATCTTTTG----------------------------------------------------
-------------------
>JF842493.1|Pyrrhia_exprimens
AACATTATATTTTATTTTTGGAATTTGAGCAGGAATAGTTGGAACTTCACTAAGATTATT
AATTCGAGCTGAACTAGGAAATCCTGGATCTTTAATTGGAGATGATCAAATTTATAATAC
TATTGTAACAGCCCATGCCTTTATTATAATTTTTTTTATAGTTATACCTATTATAATTGG
AGGATTTGGAAATTGATTAGTGCCTTTAATATTAGGAGCTCCCGATATAGCTTTCCCCCG
AATAAATAATATAAGCTTTTGACTTTTACCCCCATCTTTAACATTATTAATTTCTAGAAG
AATCGTAGAAAATGGAGCAGGAACAGGATGAACAGTTTATCCCCCACTTTCATCTAATAT
TGCTCACGGAGGTAGTTCTGTAGATTTAGCTATTTTTTCCCTTCATTTAGCTGGAATTTC
ATCTATTTTAGGAGCTATTAATTTTATTACAACAATTATTAATATACGATTAAATAGTTT
ATCTTTTGATCAAATACCATTATTTATTTGAGCAGTAGGAATTACTGCATTTTTATTATT
ACTCTCATTGCCTGTGTTA
>JF842496.1|Pyrrhia_exprimens
AACATTATATTTTATTTTTGGAATTTGAGCAGGAATAGTTGGAACTTCACTAAGATTATT
AATTCGAGCTGAACTAGGAAATCCTGGATCTTTAATTGGAGATGATCAAATTTATAATAC
TATTGTAACAGCCCATGCCTTTATTATAATTTTTTTTATAGTTATACCTATTATAATTGG
AGGATTTGGAAATTGATTAGTGCCTTTAATATTAGGAGCTCCCGATATAGCTTTCCCCCG
AATAAATAATATAAGCTTTTGACTTTTACCCCCATCTTTAACATTATTAATTTCTAGAAG
AATCGTAGAAAATGGAGCAGGAACAGGATGAACAGTTTATCCCCCACTTTCATCTAATAT
TGCTCACGGAGGTAGTTCTGTAGATTTAGCTATTTTTTCCCTTCATTTAGCTGGAATTTC
ATCTATTTTAGGAGCTATTAATTTTATTACAACAATTATTAATATACGATTAAATAGTTT
ATCTTTTGATCAAATACCATTATTTATTTGAGCAGTAGGAATTACTGCATTTTTATTATT
ACTCTCATTACCTGTGTTA
>JF846809.1|Schinia_gaurae
AACATTATACTTTATTTTCGGAATTTGAGCTGGTATAGTAGGAACTTCATTAAGATTATT
AATTCGAGCTGAGTTAGGAAATCCTGGATCTTTAATTGGAGATGATCAAATTTATAATAC
TATTGTAACAGCACATGCCTTTATTATAATTTTTTTTATGGTAATACCTATTATAATTGG
TGGATTTGGTAATTGACTTGTACCTCTAATATTAGGAGCCCCAGATATAGCCTTCCCCCG
AATAAATAATATAAGATTTTGATTATTACCCCCATCTTTAACATTATTAATCTCTAGAAG
AATTGTAGAAAATGGAGCAGGAACAGGATGAACAGTGTACCCCCCACTTTCATCTAATAT
TGCTCATGGAGGTAGATCAGTAGATTTAGCTATTTTCTCCCTTCATTTAGCTGGAATTTC
TTCTATTTTAGGAGCTATCAATTTTATTACTACAATTATTAATATACGATTAAATAATTT
ATCTTTTGATCAAATACCTTTATTTATTTGAGCAGTAGGTATTACAGCATTCTTATTATT
ATTATCTTTACCTGTATTA
>JF846941.1|Schinia_gaurae
AACATTATACTTTATTTTCGGAATTTGAGCTGGTATAGTAGGAACTTCATTAAGATTATT
AATTCGAGCTGAGTTAGGAAATCCTGGATCTTTAATTGGAGATGATCAAATTTATAATAC
TATTGTAACAGCACATGCCTTTATTATAATTTTTTTTATGGTAATACCTATTATAATTGG
TGGATTTGGTAATTGACTTGTACCTCTAATATTAGGAGCCCCAGATATAGCCTTCCCCCG
AATAAATAATATAAGATTTTGATTATTACCCCCATCTTTAACATTATTAATCTCTAGAAG
AATTGTAGAAAATGGAGCAGGAACAGGATGAACAGTGTACCCCCCACTTTCATCTAATAT
TGCTCATGGAGGTAGATCAGTAGATTTAGCTATTTTCTCCCTTCATTTAGCTGGAATTTC
TTCTATTTTAGGAGCTATCAATTTTATTACTACAATTATTAATATACGATTAAATAATTT
ATCTTTTGATCAAATACCTTTATTTATTTGAGCAGTAGGTATTACAGCATTCTTATTATT
ATTATCTTTACCTGTATTA
>JF847179.1|Heliocheilus_paradoxus
-------------------GGAATTTGAGCAGGAATAGTAGGAACTTCTTTAAGTTTATT
AATTCGAGCTGAATTAGGTAATCCTGGATCTTTAATTGGAGATGATCAAATTTATAATAC
TATTGTAACAGCTCATGCTTTTATTATAATTTTTTTTATAGTAATACCTATTATAATTGG
AGGGTTTGGAAATTGACTTGTACCTTTAATATTAGGAGCCCCTGACATAGCTTTCCCCCG
AATAAATAATATAAGTTTTTGATTATTACCACCATCATTAACTTTACTAATTTCAAGAAG
AATTGTAGAAAATGGAGCAGGAACAGGATGAACAGTTTATCCCCCACTTTCATCTAATAT
TGCTCATGGAGGAAGTTCAGTAGATTTAGCTATTTTTTCATTACATTTAGCTGGTATTTC
TTCTATTTTAGGAGCTATTAATTTTATTACCACTATTATTAATATAAAATTAAATAATTT
ATCTTTTGATCAAATACCTTTATTTGTTTGAGCAGTAGGGATTACTGCATTTTTATTATT
ATTATCTTTACCAGTATTA
>JF847200.1|Schinia_gaurae
AACATTATACTTTATTTTCGGAATTTGAGCTGGTATAGTAGGAACTTCATTAAGATTATT
AATTCGAGCTGAGTTAGGAAATCCTGGATCTTTAATTGGAGATGATCAAATTTATAATAC
TATTGTAACAGCACATGCCTTTATTATAATTTTTTTTATGGTAATACCTATTATAATTGG
TGGATTTGGTAATTGACTTGTACCTCTAATATTAGGAGCCCCAGATATAGCCTTCCCCCG
AATAAATAATATAAGATTTTGATTATTACCCCCATCTTTAACATTATTAATCTCTAGAAG
AATTGTAGAAAATGGAGCAGGAACAGGATGAACAGTGTACCCCCCACTTTCATCTAATAT
TGCTCATGGAGGTAGATCAGTAGATTTAGCTATTTTCTCCCTTCATTTAGCTGGAATTTC
TTCTATTTTAGGAGCTATCAATTTTATTACTACAATTATTAATATACGATTAAATAATTT
ATCTTTTGATCAAATACCTTTATTTATTTGAGCAGTAGGTATTACAGCATTCTTATTATT
ATTATCTTTACCTGTATTA
>JF851810.1|Schinia_villosa_sexata
AACATTATATTTTATTTTTGGAATTTGAGCTGGTATAGTAGGAACTTCCCTAAGATTATT
AATTCGAGCAGAATTAGGAACCCCTGGATCTTTAATTGGAGATGATCAAATTTATAATAC
TATTGTAACAGCACATGCTTTCATTATAATTTTTTTTATAGTTATACCAATCATAATTGG
AGGATTTGGAAATTGATTAGTACCTTTAATATTAGGGGCCCCAGATATAGCTTTCCCCCG
AATAAATAATATAAGTTTTTGACTTTTACCCCCATCTTTAACACTATTAATTTCTAGAAG
AATCGTAGAGAATGGAGCAGGAACAGGATGAACAGTTTACCCCCCACTTTCATCTAATAT
CGCTCATGGAGGTAGCTCCGTAGATTTAGCTATTTTTTCTTTACATTTAGCGGGAATTTC
TTCTATTTTAGGAGCTATTAATTTTATTACAACAATTATTAATATACGATTAAATAATTT
ATCTTTTGATCAAATACCTTTATTTATTTGAGCAGTAGGTATTACAGCATTTTTATTATT
ATTATCTTTACCTGTATTA
>JF851812.1|Schinia_septentrionalis
AACATTATATTTTATTTTTGGTATTTGAGCAGGTATAGTAGGAACTTCATTAAGATTATT
AATTCGAGCTGAATTAGGAAATCCTGGATCTTTAATTGGAGATGATCAAATTTATAATAC
TATTGTAACAGCTCATGCTTTTATTATAATTTTTTTTATAGTTATACCAATCATAATTGG
TGGATTTGGAAATTGACTTGTACCTTTAATATTAGGAGCTCCAGATATAGCTTTCCCCCG
AATAAATAATATAAGTTTTTGACTTTTACCCCCATCTTTAACATTATTAATCTCTAGAAG
AATTGTAGAAAATGGAGCAGGAACAGGATGAACAGTTTATCCCCCACTTTCATCTAATAT
TGCTCATGGAGGAAGCTCTGTAGACTTAGCTATTTTTTCTCTCCACTTAGCAGGAATTTC
TTCTATTTTAGGAGCTATTAATTTTATTACAACAATTATTAATATACGATTAAATAATTT
ATCTTTCGACCAAATACCTTTATTTGTGTGAGCAGTAGGTATTACAGCATTTTTATTATT
ATTATCTTTACCTGTATTA
>JF851817.1|Schinia_separata
AACATTATATTTTATTTTTGGAATTTGAGCTGGAATAGTAGGAACTTCTTTAAGATTATT
AATTCGAGCAGAGTTAGGAAACCCTGGATCTTTAATTGGAGATGATCAAATTTATAATAC
TATTGTAACAGCACATGCTTTTATTATAATTTTTTTTATAGTTATACCAATTATAATTGG
AGGATTTGGAAATTGATTAGTACCCTTAATATTAGGAGCCCCAGATATAGCCTTTCCCCG
AATAAATAACATAAGTTTTTGACTTTTACCCCCGTCTTTAACATTATTAATTTCTAGAAG
AATTGTAGAAAATGGAGCAGGAACAGGATGAACAGTTTACCCCCCACTTTCATCTAATAT
TGCTCATGGAGGTAGCTCTGTAGATTTAGCTATCTTTTCTTTACATTTAGCAGGAATTTC
TTCTATTTTAGGAGCTATTAATTTTATTACAACAATTATTAATATACGATTAAATAACTT
ATCTTTTGATCAAATACCTTTATTTGTTTGAGCAGTAGGTATTACAGCATTTTTATTACT
ACTATCTTTACCAGTATTA
>JF851818.1|Schinia_separata
AACATTATATTTTATTTTTGGAATTTGAGCTGGAATAGTAGGAACTTCTTTAAGATTATT
AATTCGAGCAGAGTTAGGAAACCCTGGATCTTTAATTGGAGATGATCAAATTTATAATAC
TATTGTAACAGCACATGCTTTTATTATAATTTTTTTTATAGTTATACCAATTATAATTGG
AGGATTTGGAAATTGATTAGTACCCTTAATATTAGGAGCCCCAGATATAGCCTTTCCCCG
AATAAATAACATAAGTTTTTGACTTTTACCCCCGTCTTTAACATTATTAATTTCTAGAAG
AATTGTAGAAAATGGAGCAGGAACAGGATGAACAGTTTACCCCCCACTTTCATCTAATAT
TGCTCATGGAGGTAGCTCTGTAGATTTAGCTATCTTTTCTTTACATTTAGCAGGAATTTC
TTCTATTTTAGGAGCTATTAATTTTATTACAACAATTATTAATATACGATTAAATAACTT
ATCTTTTGATCAAATACCTTTATTTGTTTGAGCAGTAGGTATTACAGCATTTTTATTACT
ACTATCTTTACCAGTATTA
>JF851821.1|Schinia_villosa_sexata
AACATTATATTTTATTTTTGGAATTTGAGCTGGTATAGTAGGAACTTCCCTAAGATTATT
AATTCGAGCAGAATTAGGAACCCCTGGATCTTTAATTGGAGATGATCAAATTTATAATAC
TATTGTAACAGCACATGCTTTCATTATAATTTTTTTTATAGTTATACCAATCATAATTGG
AGGATTTGGAAATTGATTAGTACCTTTAATATTAGGGGCCCCAGATATAGCTTTCCCCCG
AATAAATAATATAAGTTTTTGACTTTTACCCCCATCTTTAACACTATTAATTTCTAGAAG
AATCGTAGAGAATGGAGCAGGAACAGGATGAACAGTTTACCCCCCACTTTCATCTAATAT
CGCTCATGGAGGTAGCTCCGTAGATTTAGCTATTTTTTCTTTACATTTAGCGGGAATTTC
TTCTATTTTAGGAGCTATTAATTTTATTACAACAATTATTAATATACGATTAAATAATTT
ATCTTTTGATCAAATACCTTTATTTATTTGAGCAGTAGGTATTACAGCATTTTTATTATT
ATTATCTTTACCTGTATTA
>JF851822.1|Schinia_villosa_sexata
AACATTATATTTTATTTTTGGAATTTGAGCTGGTATAGTAGGAACTTCCCTAAGATTATT
AATTCGAGCAGAATTAGGAACCCCTGGATCTTTAATTGGAGATGATCAAATTTATAATAC
TATTGTAACAGCACATGCTTTCATTATAATTTTTTTTATAGTTATACCAATCATAATTGG
AGGATTTGGAAATTGATTAGTACCTTTAATATTAGGGGCCCCAGATATAGCTTTCCCCCG
AATAAATAATATAAGTTTTTGACTTTTACCCCCATCTTTAACACTATTAATTTCTAGAAG
AATCGTAGAGAATGGAGCAGGAACAGGATGAACAGTTTACCCCCCACTTTCATCTAATAT
CGCTCATGGAGGTAGCTCCGTAGATTTAGCTATTTTTTCTTTACATTTAGCGGGAATTTC
TTCTATTTTAGGAGCTATTAATTTTATTACAACAATTATTAATATACGATTAAATAATTT
ATCTTTTGATCAAATACCTTTATTTATTTGAGCAGTAGGTATTACAGCATTTTTATTATT
ATTATCTTTACCTGTATTA
>JF851824.1|Heliothis_ononis
AACATTATATTTTATTTTTGGAATTTGAGCAGGAATAGTAGGAACTTCTTTAAGTTTATT
AATTCGGGCAGAATTAGGTAACCCTGGATCATTAATTGGAGATGATCAAATTTATAATAC
TATTGTCACAGCCCATGCCTTTATTATAATTTTTTTTATAGTAATACCAATTATAATTGG
AGGATTTGGAAATTGACTTGTACCTTTAATATTAGGAGCTCCTGATATAGCTTTCCCACG
AATAAATAATATAAGTTTTTGATTATTGCCCCCATCATTAACTTTATTAATTTCAAGAAG
AATTGTAGAAAATGGAGCAGGAACAGGATGAACAGTTTATCCCCCACTTTCATCTAATAT
TGCACATGGAGGTAGATCAGTAGACTTGGCTATTTTTTCTCTACATTTAGCTGGTATTTC
TTCTATTTTAGGAGCTATTAATTTTATTACCACTATTATTAATATAAAATTAAATAATAT
ATCTTTTGATCAAATACCTTTATTTGTTTGAGCAGTAGGAATTACTGCATTTTTATTATT
ATTATCATTACCAGTTTTA
>JF851840.1|Eutricopis_nexilis
TACATTATATTTTATTTTTGGAATTTGAGCAGGAATAGTAGGTACTTCACTAAGATTATT
AATTCGAGCTGAATTAGGAAACCCTGGATCTTTAATTGGAGATGATCAAATTTATAATAC
TATTGTAACAGCTCATGCTTTCATTATAATTTTTTTTATAGTAATACCTATTATAATTGG
AGGATTTGGTAATTGACTTATTCCTTTAATACTAGGAGCCCCAGATATAGCTTTCCCACG
AATAAATAATATAAGTTTTTGACTTTTACCCCCATCTTTAATATTATTAATTTCTAGAAG
AATTGTAGAAAATGGAGCAGGAACAGGATGAACAGTTTATCCCCCACTTTCATCTAATAT
TGCCCATGGAGGTAGTTCTGTAGATTTAGCCATTTTTTCCTTACATTTAGCTGGAATCTC
TTCTATCCTAGGAGCTATTAATTTTATTACAACAATTATTAATATGCGATTAAATAACTT
ATCTTTTGATCAAATACCATTATTTGTATGAGCAGTAGGAATTACTGCATTTTTATTATT
ACTTTCTTTACCTGTTTTA
>JF851855.1|Schinia_florida
AACATTATACTTTATTTTTGGAATTTGAGCTGGTATATTAGGAACTTCATTAAGATTACT
AATTCGAGCTGAATTAGGAACCCCCGGATCTTTAATTGGAGATGATCAAATTTATAATAC
TATTGTAACAGCACATGCTTTTATTATAATTTTTTTCATAGTTATACCTATTATAATTGG
TGGATTTGGAAATTGACTTGTACCTTTAATATTAGGAGCCCCAGATATAGCTTTCCCACG
AATAAATAATATAAGTTTTTGACTTTTACCCCCATCTTTAACATTACTAATTTCTAGAAG
AATTGTAGAAAATGGGGCAGGAACAGGATGAACAGTTTATCCCCCACTTTCATCTAATAT
TGCCCATGGAGGTAGCTCTGTAGATTTAGCTATTTTTTCCCTTCATTTAGCTGGAATTTC
CTCTATTTTAGGGGCTATTAATTTTATTACTACAATTATTAATATACGATTAAATAATTT
ATCTTTTGATCAAATACCTTTATTTATTTGAGCTGTAGGTATCACAGCATTTTTATTATT
ACTATCTTTACCTGTATTA
>JF851856.1|Schinia_florida
AACATTATACTTTATTTTTGGAATTTGAGCTGGTATATTAGGAACTTCATTAAGATTGCT
AATTCGAGCTGAATTAGGAACCCCCGGATCTTTAATTGGAGACGATCAAATTTATAATAC
TATTGTAACAGCACATGCTTTTATTATAATTTTTTTCATAGTTATACCTATTATAATTGG
TGGGTTTGGAAATTGACTTGTACCTTTAATATTAGGAGCCCCAGATATAGCTTTCCCACG
AATAAATAATATAAGTTTTTGACTTTTACCCCCATCTTTAACATTACTAATTTCTAGAAG
AATTGTAGAAAATGGAGCAGGAACAGGATGAACAGTTTATCCCCCACTTTCATCTAATAT
TGCCCATGGAGGTAGCTCTGTAGATTTAGCTATTTTTTCCCTTCATTTAGCTGGAATTTC
CTCTATTTTAGGGGCTATTAATTTTATTACTACAATTATTAATATACGATTAAATAATTT
ATCTTTTGATCAAATACCTTTATTTATTTGAGCTGTAGGTATCACAGCATTTTTATTATT
ACTATCTTTACCTGTATTA
>JF851857.1|Schinia_florida
AACATTATACTTTATTTTTGGAATTTGAGCTGGTATATTAGGAACTTCATTAAGATTGCT
AATTCGAGCTGAATTAGGAACCCCCGGATCTTTAATTGGAGACGATCAAATTTATAATAC
TATTGTAACAGCACATGCTTTTATTATAATTTTTTTCATAGTTATACCTATTATAATTGG
TGGGTTTGGAAATTGACTTGTACCTTTAATATTAGGAGCCCCAGATATAGCTTTCCCACG
AATAAATAATATAAGTTTTTGACTTTTACCCCCATCTTTAACATTACTAATTTCTAGAAG
AATTGTAGAAAATGGAGCAGGAACAGGATGAACAGTTTATCCCCCACTTTCATCTAATAT
TGCCCATGGAGGTAGCTCTGTAGATTTAGCTATTTTTTCCCTTCATTTAGCTGGAATTTC
CTCTATTTTAGGGGCTATTAATTTTATTACTACAATTATTAATATACGATTAAATAATTT
ATCTTTTGATCAAATACCTTTATTTATTTGAGCTGTAGGTATCACAGCATTTTTATTATT
ACTATCTTTACCTGTATTA
>JF851858.1|Schinia_florida
AACATTATACTTTATTTTTGGAATTTGAGCTGGTATATTAGGAACTTCATTAAGATTACT
AATTCGAGCTGAATTAGGAACCCCCGGATCTTTAATTGGAGATGATCAAATTTATAATAC
TATTGTAACAGCACATGCTTTTATTATAATTTTTTTCATAGTTATACCTATTATAATTGG
TGGATTTGGAAATTGACTTGTACCTTTAATATTAGGAGCCCCAGATATAGCTTTCCCACG
AATAAATAATATAAGTTTTTGACTTTTACCCCCATCTTTAACATTACTAATTTCTAGAAG
AATTGTAGAAAATGGGGCAGGAACAGGATGAACAGTTTATCCCCCACTTTCATCTAATAT
TGCCCACGGAGGTAGCTCTGTAGATTTAGCTATTTTTTCCCTTCATTTAGCTGGAATTTC
CTCTATTTTAGGGGCTATTAATTTTATTACTACAATTATTAATATACGATTAAATAATTT
ATCTTTTGATCAAATACCTTTATTTATTTGAGCTGTAGGTATCACAGCATTTTTATTATT
ACTATCTTTACCTGTATTA
>JF851859.1|Schinia_trifascia
AACATTATATTTTATTTTTGGAATTTGAGCTGGTATAGTAGGAACCTCTCTAAGATTATT
AATTCGAGCAGAATTAGGGAATCCTGGATCTTTAATTGGAGATGATCAAATTTATAATAC
TATTGTGACAGCTCACGCTTTTATTATAATTTTTTTTATAGTTATACCTATTATAATTGG
AGGATTTGGAAATTGATTAGTACCTTTAATATTAGGAGCCCCAGATATAGCTTTCCCCCG
AATAAATAATATAAGTTTCTGACTTTTACCCCCATCTTTAACATTATTAATCTCTAGAAG
AATTGTAGAAAATGGAGCAGGAACAGGATGAACAGTTTACCCCCCACTTTCATCTAATAT
TGCCCATGGAGGTAGTTCTGTAGATTTAGCTATTTTTTCTTTACATTTAGCAGGAATTTC
TTCTATTTTAGGAGCTATTAATTTTATTACAACAATTATTAATATACGATTAAATAATTT
ATCTTTTGATCAAATACCTTTATTTATTTGAGCAGTAGGTATTACAGCATTTTTATTATT
ATTATCTTTACCTGTATTA
>JF851860.1|Schinia_trifascia
------------------------------------------------------------
------------------------------------TGGAGATGATCAAATTTATAATAC
TATTGTGACAGCTCACGCTTTTATTATAATTTTTTTTATAGTTATACCTATTATAATTGG
AGGATTTGGAAATTGATTAGTACCTTTAATATTAGGAGCCCCAGATATAGCTTTCCCCCG
AATAAATAATATAAGTTTCTGACTTTTACCCCCATCTTTAACATTATTAATCTCTAGAAG
AATTGTAGAAAATGGAGCAGGAACAGGATGAACAGTTTACCCCCCACTTTCATCTAATAT
TGCCCATGGAGGTAGTTCTGTAGATTTAGCTATTTTTTCTTTACATTTAGCAGGAATTTC
TTCTATTTTAGGAGCTATTAATTTTATTACAACAATTATTAATATACGATTAAATAATTT
ATCTTTTGATCAAATACCTTTATTTATTTGAGCAGTAGGTATTACAGCATTTTTATTATT
ATTATCTTTACCTGTATTA
>JF851861.1|Schinia_septentrionalis
AACATTATATTTTATTTTTGGTATTTGAGCAGGTATAGTAGGAACTTCATTAAGATTATT
AATTCGAGCTGAATTAGGAAATCCTGGATCTTTAATTGGAGATGATCAAATTTATAATAC
TATTGTAACAGCTCATGCTTTTATTATAATTTTTTTTATAGTTATACCAATCATAATTGG
TGGATTTGGAAATTGACTTGTACCTTTAATATTAGGAGCTCCAGATATAGCTTTCCCCCG
AATAAATAATATAAGTTTTTGACTTTTACCCCCATCTTTAACATTATTAATCTCTAGAAG
AATTGTAGAAAATGGAGCAGGAACAGGATGAACAGTTTATCCCCCACTTTCATCTAATAT
TGCTCATGGAGGAAGCTCTGTAGACTTAGCTATTTTTTCTCTCCACTTAGCAGGAATTTC
TTCTATTTTAGGAGCTATTAATTTTATTACAACAATTATTAATATACGATTAAATAATTT
ATCTTTCGACCAAATACCTTTATTTGTGTGAGCAGTAGGTATTACAGCATTTTTATTATT
ATTATCTTTACCTGTATTA
>JF851862.1|Schinia_septentrionalis
AACATTATATTTTATTTTTGGTATTTGAGCAGGTATAGTAGGAACTTCATTAAGATTATT
AATTCGAGCTGAATTAGGAAATCCTGGATCTTTAATTGGAGATGATCAAATTTATAATAC
TATTGTAACAGCTCATGCTTTTATTATAATTTTTTTTATAGTTATACCAATCATAATTGG
TGGATTTGGAAATTGACTTGTACCTTTAATATTAGGAGCTCCAGATATAGCTTTCCCCCG
AATAAATAATATAAGTTTTTGACTTTTACCCCCATCTTTAACATTATTAATCTCTAGAAG
AATTGTAGAAAATGGAGCAGGAACAGGATGAACAGTTTATCCCCCACTTTCATCTAATAT
TGCTCATGGAGGAAGCTCTGTAGACTTAGCTATTTTTTCTCTCCACTTAGCAGGAATTTC
TTCTATTTTAGGAGCTATTAATTTTATTACAACAATTATTAATATACGATTAAATAATTT
ATCTTTCGACCAAATACCTTTATTTGTGTGAGCAGTAGGTATTACAGCATTTTTATTATT
ATTATCTTTACCTGTATTA
>JF854710.1|Helicoverpa_zea
AACATTATATTTTATTTTTTGAATTTGAGCAGGAATAGTAGGAACTTCTTTAAGTTTATT
AATTCGAGCAGAATTAGGTAATCCTGGATCTTTAATTGGAGATGATCAAATTTACAATAC
TATTGTCACAGCTCATGCTTTTATTATAATTTTTTTTATAGTTATACCAATTATAATTGG
TGGATTTGGTAATTGACTTGTACCTTTAATATTAGGGGCCCCTGATATAGCTTTCCCTCG
AATAAATAATATAAGTTTTTGATTACTCCCCCCTTCCCTAACTTTACTTATTTCAAGAAG
AATTGTAGAAAATGGAGCAGGAACAGGATGAACAGTTTATCCCCCACTTTCATCTAATAT
TGCACATGGAGGAAGATCAGTAGATTTAGCTATTTTTTCTTTACATTTAGCTGGAATTTC
ATCTATTTTAGGAGCAATTAATTTTATTACTACTATTATTAATATAAAATTAAATAATTT
ATCTTTTGATCAAATACCATTATTTATTTGAGCTGTAGGAATTACTGCATTTTTACTATT
ATTATCACTACCAGTTTTA
>JN305704.1|Schinia_gaurae
AACATTATATTTTATTTTCGGAATTTGAGCTGGTATAGTAGGAACTTCATTAAGATTATT
AATTCGAGCTGAATTAGGAAATCCTGGATCCTTAATTGGAGATGATCAAATTTATAATAC
TATTGTAACAGCACATGCCTTTATTATAATTTTTTTTATAGTGATACCTATTATAATTGG
TGGATTTGGTAATTGACTTGTACCTCTAATATTAGGAGCCCCAGATATAGCCTTTCCCCG
AATAAATAATATAAGATTTTGATTATTACCCCCATCTTTAACATTATTAATCTCTAGAAG
AATTGTAGAAAATGGAGCAGGAACAGGATGAACAGTGTACCCCCCACTTTCATCTAATAT
TGCTCATGGGGGTAGATCAGTAGATTTAGCTATTTTCTCCCTTCATTTAGCTGGAATTTC
TTCTATTTTAGGAGCTATCAATTTTATTACTACAATTATTAATATACGATTAAATAATTT
ATCTTTTGATCAAATACCTTTATTCATTTGAGCGGTAGGTATTACAGCATTCTTATTATT
ACTATCTTTACCTGTATTA
>JN798937.1|Heliothis_virescens
-------TATTTTATTTTTGGAATTTGAGCTGGAATAGTTGGAACTTCTTTAAGTTTATT
AATTCGAGCAGAATTAGGTAACCCTGGATCTTTAATTGGAGATGATCAAATCTATAATAC
TATTGTTACAGCTCATGCTTTTATTATAATTTTTTTCATAGTTATACCAATTATAATTGG
TGGATTTGGAAATTGACTTGTACCTTTAATATTAGGGGCTCCTGATATAGCTTTCCCCCG
TATAAATAATATAAGATTTTGATTATTACCTCCATCATTAACTTTATTAATTTCAAGAAG
AATTGTAGAAAATGGAGCAGGAACAGGATGAACAGTTTATCCCCCACTTTCATCTAATAT
TGCTCACGGAGGTAGATCAGTAGATTTAGCCATCTTTTCTCTTCATTTAGCAGGAATTTC
CTCTATCTTAGGAGCTATTAATTTTATTACCACTATTATTAATATAAAATTAAATAATTT
ATCTTTTGATCAAATACCTTTATTCATTTGAGCTGTAGGAATTACAGCATTTTTATTATT
ATTATCTTTACCAGTATTA
>JN798938.1|Heliothis_virescens
-------TATTTTATTTTTGGAATTTGAGCTGGAATAGTTGGAACTTCTTTAAGTTTATT
AATTCGAGCAGAATTAGGTAACCCTGGATCTTTAATTGGAGATGATCAAATCTATAATAC
TATTGTTACAGCTCATGCTTTTATTATAATTTTTTTCATAGTTATACCAATTATAATTGG
TGGATTTGGAAATTGACTTGTACCTTTAATATTAGGGGCTCCTGATATAGCTTTCCCCCG
TATAAATAATATAAGATTTTGATTATTACCTCCATCATTAACTTTATTAATTTCAAGAAG
AATTGTAGAAAATGGAGCAGGAACAGGATGAACAGTTTATCCCCCACTTTCATCTAATAT
TGCTCACGGAGGTAGATCAGTAGATTTAGCCATCTTTTCTCTTCATTTAGCAGGAATTTC
CTCTATCTTAGGAGCTATTAATTTTATTACCACTATTATTAATATAAAATTAAATAATTT
ATCTTTTGATCAAATACCTTTATTCATTTGAGCTGTAGGAATTACAGCATTTTTATTATT
ATTATCTTTACCAGTATTA
>JN798939.1|Heliothis_virescens
-------TATTTTATTTTTGGAATTTGAGCTGGAATAGTTGGAACTTCTTTAAGTTTATT
AATTCGAGCAGAATTAGGTAACCCTGGATCTTTAATTGGAGATGATCAAATCTATAATAC
TATTGTTACAGCTCATGCTTTTATTATAATTTTTTTCATAGTTATACCAATTATAATTGG
TGGATTTGGAAATTGACTTGTACCTTTAATATTAGGGGCTCCTGATATAGCTTTCCCCCG
TATAAATAATATAAGATTTTGATTATTACCTCCATCATTAACTTTATTAATTTCAAGAAG
AATTGTAGAAAATGGAGCAGGAACAGGATGAACAGTTTATCCCCCACTTTCATCTAATAT
TGCTCACGGAGGTAGATCAGTAGATTTAGCCATCTTTTCTCTTCATTTAGCAGGAATTTC
CTCTATCTTAGGAGCTATTAATTTTATTACCACTATTATTAATATAAAATTAAATAATTT
ATCTTTTGATCAAATACCTTTATTCATTTGAGCTGTAGGAATTACAGCATTTTTATTATT
ATTATCTTTACCAGTATTA
>JN798940.1|Heliothis_virescens
-------TATTTTATTTTTGGAATTTGAGCTGGAATAGTTGGAACTTCTTTAAGTTTATT
AATTCGAGCAGAATTAGGTAACCCTGGATCTTTAATTGGAGATGATCAAATCTATAATAC
TATTGTTACAGCTCATGCTTTTATTATAATTTTTTTCATAGTTATACCAATTATAATTGG
TGGATTTGGAAATTGACTTGTACCTTTAATATTAGGGGCTCCTGATATAGCTTTCCCCCG
TATAAATAATATAAGATTTTGATTATTACCTCCATCATTAACTTTATTAATTTCAAGAAG
AATTGTAGAAAATGGAGCAGGAACAGGATGAACAGTTTATCCCCCACTTTCATCTAATAT
TGCTCACGGAGGTAGATCAGTAGATTTAGCCATCTTTTCTCTTCATTTAGCAGGAATTTC
CTCTATCTTAGGAGCTATTAATTTTATTACCACTATTATTAATATAAAATTAAATAATTT
ATCTTTTGATCAAATACCTTTATTCATTTGAGCTGTAGGAATTACAGCATTTTTATTATT
ATTATCTTTACCAGTATTA
>JN798941.1|Heliothis_virescens
-------TATTTTATTTTTGGAATTTGAGCTGGAATAGTTGGAACTTCTTTAAGTTTATT
AATTCGAGCAGAATTAGGTAACCCTGGATCTTTAATTGGAGATGATCAAATCTATAATAC
TATTGTTACAGCTCATGCTTTTATTATAATTTTTTTCATAGTTATACCAATTATAATTGG
TGGATTTGGAAATTGACTTGTACCTTTAATATTAGGGGCTCCTGATATAGCTTTCCCCCG
TATAAATAATATAAGATTTTGATTATTACCTCCATCATTAACTTTATTAATTTCAAGAAG
AATTGTAGAAAATGGAGCAGGAACAGGATGAACAGTTTATCCCCCACTTTCATCTAATAT
TGCTCACGGAGGTAGATCAGTAGATTTAGCCATCTTTTCTCTTCATTTAGCAGGAATTTC
CTCTATCTTAGGAGCTATTAATTTTATTACCACTATTATTAATATAAAATTAAATAATTT
ATCTTTTGATCAAATACCTTTATTCATTTGAGCTGTAGGAATTACAGCATTTTTATTATT
ATTATCTTTACCAGTATTA
>JN798942.1|Heliothis_virescens
-------TATTTTATTTTTGGAATTTGAGCTGGAATAGTTGGAACTTCTTTAAGTTTATT
AATTCGAGCAGAATTAGGTAACCCTGGATCTTTAATTGGAGATGATCAAATCTATAATAC
TATTGTTACAGCTCATGCTTTTATTATAATTTTTTTCATAGTTATACCAATTATAATTGG
TGGATTTGGAAATTGACTTGTACCTTTAATATTAGGGGCTCCTGATATAGCTTTCCCCCG
TATAAATAATATAAGATTTTGATTATTACCTCCATCATTAACTTTATTAATTTCAAGAAG
AATTGTAGAAAATGGAGCAGGAACAGGATGAACAGTTTATCCCCCACTTTCATCTAATAT
TGCTCACGGAGGTAGATCAGTAGATTTAGCCATCTTTTCTCTTCATTTAGCAGGAATTTC
CTCTATCTTAGGAGCTATTAATTTTATTACCACTATTATTAATATAAAATTAAATAATTT
ATCTTTTGATCAAATACCTTTATTCATTTGAGCTGTAGGAATTACAGCATTTTTATTATT
ATTATCTTTACCAGTATTA
>JN798943.1|Heliothis_virescens
-------TATTTTATTTTTGGAATTTGAGCTGGAATAGTTGGAACTTCTTTAAGTTTATT
AATTCGAGCAGAATTAGGTAACCCTGGATCTTTAATTGGAGATGATCAAATCTATAATAC
TATTGTTACAGCTCATGCTTTTATTATAATTTTTTTCATAGTTATACCAATTATAATTGG
TGGATTTGGAAATTGACTTGTACCTTTAATATTAGGGGCTCCTGATATAGCTTTCCCCCG
TATAAATAATATAAGATTTTGATTATTACCTCCATCATTAACTTTATTAATTTCAAGAAG
AATTGTAGAAAATGGAGCAGGAACAGGATGAACAGTTTATCCCCCACTTTCATCTAATAT
TGCTCACGGAGGTAGATCAGTAGATTTAGCCATCTTTTCTCTTCATTTAGCAGGAATTTC
CTCTATCTTAGGAGCTATTAATTTTATTACCACTATTATTAATATAAAATTAAATAATTT
ATCTTTTGATCAAATACCTTTATTCATTTGAGCTGTAGGAATTACAGCATTTTTATTATT
ATTATCTTTACCAGTATTA
>JN798944.1|Heliothis_virescens
-------TATTTTATTTTTGGAATTTGAGCTGGAATAGTTGGAACTTCTTTAAGTTTATT
AATTCGAGCAGAATTAGGTAACCCTGGATCTTTAATTGGAGATGATCAAATCTATAATAC
TATTGTTACAGCTCATGCTTTTATTATAATTTTTTTCATAGTTATACCAATTATAATTGG
TGGATTTGGAAATTGACTTGTACCTTTAATATTAGGGGCTCCTGATATAGCTTTCCCCCG
TATAAATAATATAAGATTTTGATTATTACCTCCATCATTAACTTTATTAATTTCAAGAAG
AATTGTAGAAAATGGAGCAGGAACAGGATGAACAGTTTATCCCCCACTTTCATCTAATAT
TGCTCACGGAGGTAGATCAGTAGATTTAGCCATCTTTTCTCTTCATTTAGCAGGAATTTC
CTCTATCTTAGGAGCTATTAATTTTATTACCACTATTATTAATATAAAATTAAATAATTT
ATCTTTTGATCAAATACCTTTATTCATTTGAGCTGTAGGAATTACAGCATTTTTATTATT
ATTATCTTTACCAGTATTA
>JN798945.1|Heliothis_virescens
-------TATTTTATTTTTGGAATTTGAGCTGGAATAGTTGGAACTTCTTTAAGTTTATT
AATTCGAGCAGAATTAGGTAACCCTGGATCTTTAATTGGAGATGATCAAATCTATAATAC
TATTGTTACAGCTCATGCTTTTATTATAATTTTTTTCATAGTTATACCAATTATAATTGG
TGGATTTGGAAATTGACTTGTACCTTTAATATTAGGGGCTCCTGATATAGCTTTCCCCCG
TATAAATAATATAAGATTTTGATTATTACCCCCATCATTAACTTTATTAATTTCAAGAAG
AATTGTAGAAAATGGAGCAGGAACAGGATGAACAGTTTATCCCCCACTTTCATCTAATAT
TGCTCACGGAGGTAGATCAGTAGATTTAGCCATCTTTTCTCTTCATTTAGCAGGAATTTC
CTCTATCTTAGGAGCTATTAATTTTATTACCACTATTATTAATATAAAATTAAATAATTT
ATCTTTTGATCAAATACCTTTATTCATTTGAGCTGTAGGAATTACAGCATTTTTATTATT
ATTATCTTTACCAGTATTA
>JN798946.1|Heliothis_virescens
-------TATTTTATTTTTGGAATTTGAGCTGGAATAGTTGGAACTTCTTTAAGTTTATT
AATTCGAGCAGAATTAGGTAACCCTGGATCTTTAATTGGAGATGATCAAATCTATAATAC
TATTGTTACAGCTCATGCTTTTATTATAATTTTTTTCATAGTTATACCAATTATAATTGG
TGGATTTGGAAATTGACTTGTACCTTTAATATTAGGGGCTCCTGATATAGCTTTCCCCCG
TATAAATAATATAAGATTTTGATTATTACCTCCATCATTAACTTTATTAATTTCAAGAAG
AATTGTAGAAAATGGAGCAGGAACAGGATGAACAGTTTATCCCCCACTTTCATCTAATAT
TGCTCACGGAGGTAGATCAGTAGATTTAGCCATCTTTTCTCTTCATTTAGCAGGAATTTC
CTCTATCTTAGGAGCTATTAATTTTATTACCACTATTATTAATATAAAATTAAATAATTT
ATCTTTTGATCAAATACCTTTATTCATTTGAGCTGTAGGAATTACAGCATTTTTATTATT
ATTATCTTTACCAGTATTA
>JN798947.1|Heliothis_virescens
-------TATTTTATTTTTGGAATTTGAGCTGGAATAGTTGGAACTTCTTTAAGTTTATT
AATTCGAGCAGAATTAGGTAACCCTGGATCTTTAATTGGAGATGATCAAATCTATAATAC
TATTGTTACAGCTCATGCTTTTATTATAATTTTTTTCATAGTTATACCAATTATAATTGG
TGGATTTGGAAATTGACTTGTACCTTTAATATTAGGGGCTCCTGATATAGCTTTCCCCCG
TATAAATAATATAAGATTTTGATTATTACCTCCATCATTAACTTTATTAATTTCAAGAAG
AATTGTAGAAAATGGAGCAGGAACAGGATGAACAGTTTATCCCCCACTTTCATCTAATAT
TGCTCACGGAGGTAGATCAGTAGATTTAGCCATCTTTTCTCTTCATTTAGCAGGAATTTC
CTCTATCTTAGGAGCTATTAATTTTATTACCACTATTATTAATATAAAATTAAATAATTT
ATCTTTTGATCAAATACCTTTATTCATTTGAGCTGTAGGAATTACAGCATTTTTATTATT
ATTATCTTTACCAGTATTA
>JN798948.1|Heliothis_virescens
-------TATTTTATTTTTGGAATTTGAGCTGGAATAGTTGGAACTTCTTTAAGTTTATT
AATTCGAGCAGAATTAGGTAACCCTGGATCTTTAATTGGAGATGATCAAATCTATAATAC
TATTGTTACAGCTCATGCTTTTATTATAATTTTTTTCATAGTTATACCAATTATAATTGG
TGGATTTGGAAATTGACTTGTACCTTTAATATTAGGGGCTCCTGATATAGCTTTCCCCCG
TATAAATAATATAAGATTTTGATTATTACCTCCATCATTAACTTTATTAATTTCAAGAAG
AATTGTAGAAAATGGAGCAGGAACAGGATGAACAGTTTATCCCCCACTTTCATCTAATAT
TGCTCACGGAGGTAGATCAGTAGATTTAGCCATCTTTTCTCTTCATTTAGCAGGAATTTC
CTCTATCTTAGGAGCTATTAATTTTATTACCACTATTATTAATATAAAATTAAATAATTT
ATCTTTTGATCAAATACCTTTATTCATTTGAGCTGTAGGAATTACAGCATTTTTATTATT
ATTATCTTTACCAGTATTA
>JN798949.1|Heliothis_virescens
-------TATTTTATTTTTGGAATTTGAGCTGGAATAGTTGGAACTTCTTTAAGTTTATT
AATTCGAGCAGAATTAGGTAACCCTGGATCTTTAATTGGAGATGATCAAATCTATAATAC
TATTGTTACAGCTCATGCTTTTATTATAATTTTTTTCATAGTTATACCAATTATAATTGG
TGGATTTGGAAATTGACTTGTACCTTTAATATTAGGGGCTCCTGATATAGCTTTCCCCCG
TATAAATAATATAAGATTTTGATTATTACCTCCATCATTAACTTTATTAATTTCAAGAAG
AATTGTAGAAAATGGAGCAGGAACAGGATGAACAGTTTATCCCCCACTTTCATCTAATAT
TGCTCACGGAGGTAGATCAGTAGATTTAGCCATCTTTTCTCTTCATTTAGCAGGAATTTC
CTCTATCTTAGGAGCTATTAATTTTATTACCACTATTATTAATATAAAATTAAATAATTT
ATCTTTTGATCAAATACCTTTATTCATTTGAGCTGTAGGAATTACAGCATTTTTATTATT
ATTATCTTTACCAGTATTA
>JN798950.1|Heliothis_virescens
-------TATTTTATTTTTGGAATTTGAGCTGGAATAGTTGGAACTTCTTTAAGTTTATT
AATTCGAGCAGAATTAGGTAACCCTGGATCTTTAATTGGAGATGATCAAATCTATAATAC
TATTGTTACAGCTCATGCTTTTATTATAATTTTTTTCATAGTTATACCAATTATAATTGG
TGGATTTGGAAATTGACTTGTACCTTTAATATTAGGGGCTCCTGATATAGCTTTCCCCCG
TATAAATAATATAAGATTTTGATTATTACCTCCATCATTAACTTTATTAATTTCAAGAAG
AATTGTAGAAAATGGAGCAGGAACAGGATGAACAGTTTATCCCCCACTTTCATCTAATAT
TGCTCACGGAGGTAGATCAGTAGATTTAGCCATCTTTTCTCTTCATTTAGCAGGAATTTC
CTCTATCTTAGGAGCTATTAATTTTATTACCACTATTATTAATATAAAATTAAATAATTT
ATCTTTTGATCAAATACCTTTATTCATTTGAGCTGTAGGAATTACAGCATTTTTATTATT
ATTATCTTTACCAGTATTA
>JN798951.1|Heliothis_virescens
-------TATTTTATTTTTGGAATTTGAGCTGGAATAGTTGGAACTTCTTTAAGTTTATT
AATTCGAGCAGAATTAGGTAACCCTGGATCTTTAATTGGAGATGATCAAATCTATAATAC
TATTGTTACAGCTCATGCTTTTATTATAATTTTTTTCATAGTTATACCAATTATAATTGG
TGGATTTGGAAATTGACTTGTACCTTTAATATTAGGGGCTCCTGATATAGCTTTCCCCCG
TATAAATAATATAAGATTTTGATTATTACCTCCATCATTAACTTTATTAATTTCAAGAAG
AATTGTAGAAAATGGAGCAGGAACAGGATGAACAGTTTATCCCCCACTTTCATCTAATAT
TGCTCACGGAGGTAGATCAGTAGATTTAGCCATCTTTTCTCTTCATTTAGCAGGAATTTC
CTCTATCTTAGGAGCTATTAATTTTATTACCACTATTATTAATATAAAATTAAATAATTT
ATCTTTTGATCAAATACCTTTATTTATTTGAGCTGTAGGAATTACAGCATTTTTATTATT
ATTATCTTTACCAGTATTA
>JN798952.1|Heliothis_virescens
-------TATTTTATTTTTGGAATTTGAGCTGGAATAGTTGGAACTTCTTTAAGTTTATT
AATTCGAGCAGAATTAGGTAACCCTGGATCTTTAATTGGAGATGATCAAATCTATAATAC
TATTGTTACAGCTCATGCTTTTATTATAATTTTTTTCATAGTTATACCAATTATAATTGG
TGGATTTGGAAATTGACTTGTACCTTTAATATTAGGGGCTCCTGATATAGCTTTCCCCCG
TATAAATAATATAAGATTTTGATTATTACCTCCATCATTAACTTTATTAATTTCAAGAAG
AATTGTAGAAAATGGAGCAGGAACAGGATGAACAGTTTATCCCCCACTTTCATCTAATAT
TGCTCACGGAGGTAGATCAGTAGATTTAGCCATCTTTTCTCTTCATTTAGCAGGAATTTC
CTCTATCTTAGGAGCTATTAATTTTATTACCACTATTATTAATATAAAATTAAATAATTT
ATCTTTTGATCAAATACCTTTATTCATTTGAGCTGTAGGAATTACAGCATTTTTATTATT
ATTATCTTTACCAGTATTA
>JN798953.1|Heliothis_virescens
-------TATTTTATTTTTGGAATTTGAGCTGGAATAGTTGGAACTTCTTTAAGTTTATT
AATTCGAGCAGAATTAGGTAACCCTGGATCTTTAATTGGAGATGATCAAATCTATAATAC
TATTGTTACAGCTCATGCTTTTATTATAATTTTTTTCATAGTTATACCAATTATAATTGG
TGGATTTGGAAATTGACTTGTACCTTTAATATTAGGGGCTCCTGATATAGCTTTCCCCCG
TATAAATAATATAAGATTTTGATTATTACCTCCATCATTAACTTTATTAATTTCAAGAAG
AATTGTAGAAAATGGAGCAGGAACAGGATGAACAGTTTATCCCCCACTTTCATCTAATAT
TGCTCACGGAGGTAGATCAGTAGATTTAGCCATCTTTTCTCTTCATTTAGCAGGAATTTC
CTCTATCTTAGGAGCTATTAATTTTATTACCACTATTATTAATATAAAATTAAATAATTT
ATCTTTTGATCAAATACCTTTATTCATTTGAGCTGTAGGAATTACAGCATTTTTATTATT
ATTATCTTTACCAGTATTA
>JN798954.1|Heliothis_virescens
-------TATTTTATTTTTGGAATTTGAGCTGGAATAGTTGGAACTTCTTTAAGTTTATT
AATTCGAGCAGAATTAGGTAACCCTGGATCTTTAATTGGAGATGATCAAATCTATAATAC
TATTGTTACAGCTCATGCTTTTATTATAATTTTTTTCATAGTTATACCAATTATAATTGG
TGGATTTGGAAATTGACTTGTACCTTTAATATTAGGGGCTCCTGATATAGCTTTCCCCCG
TATAAATAATATAAGATTTTGATTATTACCTCCATCATTAACTTTATTAATTTCAAGAAG
AATTGTAGAAAATGGAGCAGGAACAGGATGAACAGTTTATCCCCCACTTTCATCTAATAT
TGCTCACGGAGGTAGATCAGTAGATTTAGCCATCTTTTCTCTTCATTTAGCAGGAATTTC
CTCTATCTTAGGAGCTATTAATTTTATTACCACTATTATTAATATAAAATTAAATAATTT
ATCTTTTGATCAAATACCTTTATTCATTTGAGCTGTAGGAATTACAGCATTTTTATTATT
ATTATCTTTACCAGTATTA
>JN798955.1|Heliothis_virescens
-------TATTTTATTTTTGGAATTTGAGCTGGAATAGTTGGAACTTCTTTAAGTTTATT
AATTCGAGCAGAATTAGGTAACCCTGGATCTTTAATTGGAGATGATCAAATCTATAATAC
TATTGTTACAGCTCATGCTTTTATTATAATTTTTTTCATAGTTATACCAATTATAATTGG
TGGATTTGGAAATTGACTTGTACCTTTAATATTAGGGGCTCCTGATATAGCTTTCCCCCG
TATAAATAATATAAGATTTTGATTATTACCTCCATCATTAACTTTATTAATTTCAAGAAG
AATTGTAGAAAATGGAGCAGGAACAGGATGAACAGTTTATCCCCCACTTTCATCTAATAT
TGCTCACGGAGGTAGATCAGTAGATTTAGCCATCTTTTCTCTTCATTTAGCAGGAATTTC
CTCTATCTTAGGAGCTATTAATTTTATTACCACTATTATTAATATAAAATTAAATAATTT
ATCTTTTGATCAAATACCTTTATTTATTTGAGCTGTAGGAATTACAGCATTTTTATTATT
ATTATCTTTACCAGTATTA
>JN798956.1|Heliothis_virescens
-------TATTTTATTTTTGGAATTTGAGCTGGAATAGTTGGAACTTCTTTAAGTTTATT
AATTCGAGCAGAATTAGGTAACCCTGGATCTTTAATTGGAGATGATCAAATCTATAATAC
TATTGTTACAGCTCATGCTTTTATTATAATTTTTTTCATAGTTATACCAATTATAATTGG
TGGATTTGGAAATTGACTTGTACCTTTAATATTAGGGGCTCCTGATATAGCTTTCCCCCG
TATAAATAATATAAGATTTTGATTATTACCTCCATCATTAACTTTATTAATTTCAAGAAG
AATTGTAGAAAATGGAGCAGGAACAGGATGAACAGTTTATCCCCCACTTTCATCTAATAT
TGCTCACGGAGGTAGATCAGTAGATTTAGCCATCTTTTCTCTTCATTTAGCAGGAATTTC
CTCTATCTTAGGAGCTATTAATTTTATTACCACTATTATTAATATAAAATTAAATAATTT
ATCTTTTGATCAAATACCTTTATTTATTTGAGCTGTAGGAATTACAGCATTTTTATTATT
ATTATCTTTACCAGTATTA
>JN798957.1|Heliothis_virescens
-------TATTTTATTTTTGGAATTTGAGCTGGAATAGTTGGAACTTCTTTAAGTTTATT
AATTCGAGCAGAATTAGGTAACCCTGGATCTTTAATTGGAGATGATCAAATCTATAATAC
TATTGTTACAGCTCATGCTTTTATTATAATTTTTTTCATAGTTATACCAATTATAATTGG
TGGATTTGGAAATTGACTTGTACCTTTAATATTAGGGGCTCCTGATATAGCTTTCCCCCG
TATAAATAATATAAGATTTTGATTATTACCTCCATCATTAACTTTATTAATTTCAAGAAG
AATTGTAGAAAATGGAGCAGGAACAGGATGAACAGTTTATCCCCCACTTTCATCTAATAT
TGCTCACGGAGGTAGATCAGTAGATTTAGCCATCTTTTCTCTTCATTTAGCAGGAATTTC
CTCTATCTTAGGAGCTATTAATTTTATTACCACTATTATTAATATAAAATTAAATAATTT
ATCTTTTGATCAAATACCTTTATTCATTTGAGCTGTAGGAATTACAGCATTTTTATTATT
ATTATCTTTACCAGTATTA
>JN798958.1|Heliothis_virescens
-------TATTTTATTTTTGGAATTTGAGCTGGAATAGTTGGAACTTCTTTAAGTTTATT
AATTCGAGCAGAATTAGGTAACCCTGGATCTTTAATTGGAGATGATCAAATCTATAATAC
TATTGTTACAGCTCATGCTTTTATTATAATTTTTTTCATAGTTATACCAATTATAATTGG
TGGATTTGGAAATTGACTTGTACCTTTAATATTAGGGGCTCCTGATATAGCTTTCCCCCG
TATAAATAATATAAGATTTTGATTATTACCTCCATCATTAACTTTATTAATTTCAAGAAG
AATTGTAGAAAATGGAGCAGGAACAGGATGAACAGTTTATCCCCCACTTTCATCTAATAT
TGCTCACGGAGGTAGATCAGTAGATTTAGCCATCTTTTCTCTTCATTTAGCAGGAATTTC
CTCTATCTTAGGAGCTATTAATTTTATTACCACTATTATTAATATAAAATTAAATAATTT
ATCTTTTGATCAAATACCTTTATTTATTTGAGCTGTAGGAATTACAGCATTTTTATTATT
ATTATCTTTACCAGTATTA
>JN798959.1|Heliothis_virescens
-------TATTTTATTTTTGGAATTTGAGCTGGAATAGTTGGAACTTCTTTAAGTTTATT
AATTCGAGCAGAATTAGGTAACCCTGGATCTTTAATTGGAGATGATCAAATCTATAATAC
TATTGTTACAGCTCATGCTTTTATTATAATTTTTTTCATAGTTATACCAATTATAATTGG
TGGATTTGGAAATTGACTTGTACCTTTAATATTAGGGGCTCCTGATATAGCTTTCCCCCG
TATAAATAATATAAGATTTTGATTATTACCTCCATCATTAACTTTATTAATTTCAAGAAG
AATTGTAGAAAATGGAGCAGGAACAGGATGAACAGTTTATCCCCCACTTTCATCTAATAT
TGCTCACGGAGGTAGATCAGTAGATTTAGCCATCTTTTCTCTTCATTTAGCAGGAATTTC
CTCTATCTTAGGAGCTATTAATTTTATTACCACTATTATTAATATAAAATTAAATAATTT
ATCTTTTGATCAAATACCTTTATTCATTTGAGCTGTAGGAATTACAGCATTTTTATTATT
ATTATCTTTACCAGTATTA
>JN798960.1|Heliothis_virescens
-------TATTTTATTTTTGGAATTTGAGCTGGAATAGTTGGAACTTCTTTAAGTTTATT
AATTCGAGCAGAATTAGGTAACCCTGGATCTTTAATTGGAGATGATCAAATCTATAATAC
TATTGTTACAGCTCATGCTTTTATTATAATTTTTTTCATAGTTATACCAATTATAATTGG
TGGATTTGGAAATTGACTTGTACCTTTAATATTAGGGGCTCCTGATATAGCTTTCCCCCG
TATAAATAATATAAGATTTTGATTATTACCTCCATCATTAACTTTATTAATTTCAAGAAG
AATTGTAGAAAATGGAGCAGGAACAGGATGAACAGTTTATCCCCCACTTTCATCTAATAT
TGCTCACGGAGGTAGATCAGTAGATTTAGCCATCTTTTCTCTTCATTTAGCAGGAATTTC
CTCTATCTTAGGAGCTATTAATTTTATTACCACTATTATTAATATAAAATTAAATAATTT
ATCTTTTGATCAAATACCTTTATTCATTTGAGCTGTAGGAATTACAGCATTTTTATTATT
ATTATCTTTACCAGTATTA
>JN798961.1|Heliothis_virescens
-------TATTTTATTTTTGGAATTTGAGCTGGAATAGTTGGAACTTCTTTAAGTTTATT
AATTCGAGCAGAATTAGGTAACCCTGGATCTTTAATTGGAGATGATCAAATCTATAATAC
TATTGTTACAGCTCATGCTTTTATTATAATTTTTTTCATAGTTATACCAATTATAATTGG
TGGATTTGGAAATTGACTTGTACCTTTAATATTAGGGGCTCCTGATATAGCTTTCCCCCG
TATAAATAATATAAGATTTTGATTATTACCTCCATCATTAACTTTATTAATTTCAAGAAG
AATTGTAGAAAATGGAGCAGGAACAGGATGAACAGTTTATCCCCCACTTTCATCTAATAT
TGCTCACGGAGGTAGATCAGTAGATTTAGCCATCTTTTCTCTTCATTTAGCAGGAATTTC
CTCTATCTTAGGAGCTATTAATTTTATTACCACTATTATTAATATAAAATTAAATAATTT
ATCTTTTGATCAAATACCTTTATTCATTTGAGCTGTAGGAATTACAGCATTTTTATTATT
ATTATCTTTACCAGTATTA
>JN798962.1|Heliothis_virescens
-------TATTTTATTTTTGGAATTTGAGCTGGAATAGTTGGAACTTCTTTAAGTTTATT
AATTCGAGCAGAATTAGGTAATCCTGGATCTTTAATTGGAGATGATCAAATCTATAATAC
TATTGTTACAGCTCATGCTTTTATTATAATTTTTTTCATAGTTATACCAATTATAATTGG
TGGATTTGGAAATTGACTTGTACCTTTAATATTAGGGGCTCCTGATATAGCTTTCCCCCG
TATAAATAATATAAGATTTTGATTATTACCTCCATCATTAACTTTATTAATTTCAAGAAG
AATTGTAGAAAATGGAGCAGGAACAGGATGAACAGTTTATCCCCCACTTTCATCTAATAT
TGCTCACGGAGGTAGATCAGTAGATTTAGCCATCTTTTCTCTTCATTTAGCAGGAATTTC
CTCTATCTTAGGAGCTATTAATTTTATTACCACTATTATTAATATAAAATTAAATAATTT
ATCTTTTGATCAAATACCTTTATTCATTTGAGCTGTAGGAATTACAGCATTTTTATTATT
ATTATCTTTACCAGTATTA
>JN798963.1|Heliothis_virescens
-------TATTTTATTTTTGGAATTTGAGCTGGAATAGTTGGAACTTCTTTAAGTTTATT
AATTCGAGCAGAATTAGGTAACCCTGGATCTTTAATTGGAGATGATCAAATCTATAATAC
TATTGTTACAGCTCATGCTTTTATTATAATTTTTTTCATAGTTATACCAATTATAATTGG
TGGATTTGGAAATTGACTTGTACCTTTAATATTAGGGGCTCCTGATATAGCTTTCCCCCG
TATAAATAATATAAGATTTTGATTATTACCTCCATCATTAACTTTATTAATTTCAAGAAG
AATTGTAGAAAATGGAGCAGGAACAGGATGAACAGTTTATCCCCCACTTTCATCTAATAT
TGCTCACGGAGGTAGATCAGTAGATTTAGCCATCTTTTCTCTTCATTTAGCAGGAATTTC
CTCTATCTTAGGAGCTATTAATTTTATTACCACTATTATTAATATAAAATTAAATAATTT
ATCTTTTGATCAAATACCTTTATTCATTTGAGCTGTAGGAATTACAGCATTTTTATTATT
ATTATCTTTACCAGTATTA
>JN798964.1|Heliothis_virescens
-------TATTTTATTTTTGGAATTTGAGCTGGAATAGTTGGAACTTCTTTAAGTTTATT
AATTCGAGCAGAATTAGGTAACCCTGGATCTTTAATTGGAGATGATCAAATCTATAATAC
TATTGTTACAGCTCATGCTTTTATTATAATTTTTTTCATAGTTATACCAATTATAATTGG
TGGATTTGGAAATTGACTTGTACCTTTAATATTAGGGGCTCCTGATATAGCTTTCCCCCG
TATAAATAATATAAGATTTTGATTATTACCTCCATCATTAACTTTATTAATTTCAAGAAG
AATTGTAGAAAATGGAGCAGGAACAGGATGAACAGTTTATCCCCCACTTTCATCTAATAT
TGCTCACGGAGGTAGATCAGTAGATTTAGCCATCTTTTCTCTTCATTTAGCAGGAATTTC
CTCTATCTTAGGAGCTATTAATTTTATTACCACTATTATTAATATAAAATTAAATAATTT
ATCTTTTGATCAAATACCTTTATTCATTTGAGCTGTAGGAATTACAGCATTTTTATTATT
ATTATCTTTACCAGTATTA
>JN798965.1|Heliothis_virescens
-------TATTTTATTTTTGGAATTTGAGCTGGAATAGTTGGAACTTCTTTAAGTTTATT
AATTCGAGCAGAATTAGGTAACCCTGGATCTTTAATTGGAGATGATCAAATCTATAATAC
TATTGTTACAGCTCATGCTTTTATTATAATTTTTTTCATAGTTATACCAATTATAATTGG
TGGATTTGGAAATTGACTTGTACCTTTAATATTAGGGGCTCCTGATATAGCTTTCCCCCG
TATAAATAATATAAGATTTTGATTATTACCTCCATCATTAACTTTATTAATTTCAAGAAG
AATTGTAGAAAATGGAGCAGGAACAGGATGAACAGTTTATCCCCCACTTTCATCTAATAT
TGCTCACGGAGGTAGATCAGTAGATTTAGCCATCTTTTCTCTTCATTTAGCAGGAATTTC
CTCTATCTTAGGAGCTATTAATTTTATTACCACTATTATTAATATAAAATTAAATAATTT
ATCTTTTGATCAAATACCTTTATTCATTTGAGCTGTAGGAATTACAGCATTTTTATTATT
ATTATCTTTACCAGTATTA
>JN798966.1|Heliothis_virescens
-------TATTTTATTTTTGGAATTTGAGCTGGAATAGTTGGAACTTCTTTAAGTTTATT
AATTCGAGCAGAATTAGGTAACCCTGGATCTTTAATTGGAGATGATCAAATCTATAATAC
TATTGTTACAGCTCATGCTTTTATTATAATTTTTTTCATAGTTATACCAATTATAATTGG
TGGATTTGGAAATTGACTTGTACCTTTAATATTAGGGGCTCCTGATATAGCTTTCCCCCG
TATAAATAATATAAGATTTTGATTATTACCTCCATCATTAACTTTATTAATTTCAAGAAG
AATTGTAGAAAATGGAGCAGGAACAGGATGAACAGTTTATCCCCCACTTTCATCTAATAT
TGCTCACGGAGGTAGATCAGTAGATTTAGCCATCTTTTCTCTTCATTTAGCAGGAATTTC
CTCTATCTTAGGAGCTATTAATTTTATTACCACTATTATTAATATAAAATTAAATAATTT
ATCTTTTGATCAAATACCTTTATTCATTTGAGCTGTAGGAATTACAGCATTTTTATTATT
ATTATCTTTACCAGTATTA
>JN798967.1|Heliothis_virescens
-------TATTTTATTTTTGGAATTTGAGCTGGAATAGTTGGAACTTCTTTAAGTTTATT
AATTCGAGCAGAATTAGGTAACCCTGGATCTTTAATTGGAGATGATCAAATCTATAATAC
TATTGTTACAGCTCATGCTTTTATTATAATTTTTTTCATAGTTATACCAATTATAATTGG
TGGATTTGGAAATTGACTTGTACCTTTAATATTAGGGGCTCCTGATATAGCTTTCCCCCG
TATAAATAATATAAGATTTTGATTATTACCTCCATCATTAACTTTATTAATTTCAAGAAG
AATTGTAGAAAATGGAGCAGGAACAGGATGAACAGTTTATCCCCCACTTTCATCTAATAT
TGCTCACGGAGGTAGATCAGTAGATTTAGCCATCTTTTCTCTTCATTTAGCAGGAATTTC
CTCTATCTTAGGAGCTATTAATTTTATTACCACTATTATTAATATAAAATTAAATAATTT
ATCTTTTGATCAAATACCTTTATTCATTTGAGCTGTAGGAATTACAGCATTTTTATTATT
ATTATCTTTACCAGTATTA
>JN798968.1|Heliothis_virescens
-------TATTTTATTTTTGGAATTTGAGCTGGAATAGTTGGAACTTCTTTAAGTTTATT
AATTCGAGCAGAATTAGGTAACCCTGGATCTTTAATTGGAGATGATCAAATCTATAATAC
TATTGTTACAGCTCATGCTTTTATTATAATTTTTTTCATAGTTATACCAATTATAATTGG
TGGATTTGGAAATTGACTTGTACCTTTAATATTAGGAGCTCCTGATATAGCTTTCCCCCG
TATAAATAATATAAGATTTTGATTATTACCTCCATCATTAACTTTATTAATTTCAAGAAG
AATTGTAGAAAATGGAGCAGGAACAGGATGAACAGTTTATCCCCCACTTTCATCTAATAT
TGCTCACGGAGGTAGATCAGTAGATTTAGCCATCTTTTCTCTTCATTTAGCAGGAATTTC
CTCTATCTTAGGAGCTATTAATTTTATTACCACTATTATTAATATAAAATTAAATAATTT
ATCTTTTGATCAAATACCTTTATTCATTTGAGCTGTAGGAATTACAGCATTTTTATTATT
ATTATCTTTACCAGTATTA
>JN798969.1|Heliothis_virescens
-------TATTTTATTTTTGGAATTTGAGCTGGAATAGTTGGAACTTCTTTAAGTTTATT
AATTCGAGCAGAATTAGGTAACCCTGGATCTTTAATTGGAGATGATCAAATCTATAATAC
TATTGTTACAGCTCATGCTTTTATTATAATTTTTTTCATAGTTATACCAATTATAATTGG
TGGATTTGGAAATTGACTTGTACCTTTAATATTAGGGGCTCCTGATATAGCTTTCCCCCG
TATAAATAATATAAGATTTTGATTATTACCTCCATCATTAACTTTATTAATTTCAAGAAG
AATTGTAGAAAATGGAGCAGGAACAGGATGAACAGTTTATCCCCCACTTTCATCTAATAT
TGCTCACGGAGGTAGATCAGTAGATTTAGCCATCTTTTCTCTTCATTTAGCAGGAATTTC
CTCTATCTTAGGAGCTATTAATTTTATTACCACTATTATTAATATAAAATTAAATAATTT
ATCTTTTGATCAAATACCTTTATTTATTTGAGCTGTAGGAATTACAGCATTTTTATTATT
ATTATCTTTACCAGTATTA
>JN798970.1|Heliothis_virescens
-------TATTTTATTTTTGGAATTTGAGCTGGAATAGTTGGAACTTCTTTAAGTTTATT
AATTCGAGCAGAATTAGGTAACCCTGGATCTTTAATTGGAGATGATCAAATCTATAATAC
TATTGTTACAGCTCATGCTTTTATTATAATTTTTTTCATAGTTATACCAATTATAATTGG
TGGATTTGGAAATTGACTTGTACCTTTAATATTAGGGGCTCCTGATATAGCTTTCCCCCG
TATAAATAATATAAGATTTTGATTATTACCTCCATCATTAACTTTATTAATTTCAAGAAG
AATTGTAGAAAATGGAGCAGGAACAGGATGAACAGTTTATCCCCCACTTTCATCTAATAT
TGCTCACGGAGGTAGATCAGTAGATTTAGCCATCTTTTCTCTTCATTTAGCAGGAATTTC
CTCTATCTTAGGAGCTATTAATTTTATTACCACTATTATTAATATAAAATTAAATAATTT
ATCTTTTGATCAAATACCTTTATTCATTTGAGCTGTAGGAATTACAGCATTTTTATTATT
ATTATCTTTACCAGTATTA
>JN798971.1|Heliothis_virescens
-------TATTTTATTTTTGGAATTTGAGCTGGAATAGTTGGAACTTCTTTAAGTTTATT
AATTCGAGCAGAATTAGGTAACCCTGGATCTTTAATTGGAGATGATCAAATCTATAATAC
TATTGTTACAGCTCATGCTTTTATTATAATTTTTTTCATAGTTATACCAATTATAATTGG
TGGATTTGGAAATTGACTTGTACCTTTAATATTAGGGGCTCCTGATATAGCTTTCCCCCG
TATAAATAATATAAGATTTTGATTATTACCTCCATCATTAACTTTATTAATTTCAAGAAG
AATTGTAGAAAATGGAGCAGGAACAGGATGAACAGTTTATCCCCCACTTTCATCTAATAT
TGCTCACGGAGGTAGATCAGTAGATTTAGCCATCTTTTCTCTTCATTTAGCAGGAATTTC
CTCTATCTTAGGAGCTATTAATTTTATTACCACTATTATTAATATAAAATTAAATAATTT
ATCTTTTGATCAAATACCTTTATTCATTTGAGCTGTAGGAATTACAGCATTTTTATTATT
ATTATCTTTACCAGTATTA
>JN798972.1|Heliothis_virescens
-------TATTTTATTTTTGGAATTTGAGCTGGAATAGTTGGAACTTCTTTAAGTTTATT
AATTCGAGCAGAATTAGGTAACCCTGGATCTTTAATTGGAGATGATCAAATCTATAATAC
TATTGTTACAGCTCATGCTTTTATTATAATTTTTTTCATAGTTATACCAATTATAATTGG
TGGATTTGGAAATTGACTTGTACCTTTAATATTAGGGGCTCCTGATATAGCTTTCCCCCG
TATAAATAATATAAGATTTTGATTATTACCTCCATCATTAACTTTATTAATTTCAAGAAG
AATTGTAGAAAATGGAGCAGGAACAGGATGAACAGTTTATCCCCCACTTTCATCTAATAT
TGCTCACGGAGGTAGATCAGTAGATTTAGCCATCTTTTCTCTTCATTTAGCAGGAATTTC
CTCTATCTTAGGAGCTATTAATTTTATTACCACTATTATTAATATAAAATTAAATAATTT
ATCTTTTGATCAAATACCTTTATTCATTTGAGCTGTAGGAATTACAGCATTTTTATTATT
ATTATCTTTACCAGTATTA
>JN798973.1|Heliothis_virescens
-------TATTTTATTTTTGGAATTTGAGCTGGAATAGTTGGAACTTCTTTAAGTTTATT
AATTCGAGCAGAATTAGGTAACCCTGGATCTTTAATTGGAGATGATCAAATCTATAATAC
TATTGTTACAGCTCATGCTTTTATTATAATTTTTTTCATAGTTATACCAATTATAATTGG
TGGATTTGGAAATTGACTTGTACCTTTAATATTAGGGGCTCCTGATATAGCTTTCCCCCG
TATAAATAATATAAGATTTTGATTATTACCTCCATCATTAACTTTATTAATTTCAAGAAG
AATTGTAGAAAATGGAGCAGGAACAGGATGAACAGTTTATCCCCCACTTTCATCTAATAT
TGCTCACGGAGGTAGATCAGTAGATTTAGCCATCTTTTCTCTTCATTTAGCAGGAATTTC
CTCTATCTTAGGAGCTATTAATTTTATTACCACTATTATTAATATAAAATTAAATAATTT
ATCTTTTGATCAAATACCTTTATTCATTTGAGCTGTAGGAATTACAGCATTTTTATTATT
ATTATCTTTACCAGTATTA
>JN798974.1|Heliothis_virescens
-------TATTTTATTTTTGGAATTTGAGCTGGAATAGTTGGAACTTCTTTAAGTTTATT
AATTCGAGCAGAATTAGGTAACCCTGGATCTTTAATTGGAGATGATCAAATCTATAATAC
TATTGTTACAGCTCATGCTTTTATTATAATTTTTTTCATAGTTATACCAATTATAATTGG
TGGATTTGGAAATTGACTTGTACCTTTAATATTAGGGGCTCCTGATATAGCTTTCCCCCG
TATAAATAATATAAGATTTTGATTATTACCTCCATCATTAACTTTATTAATTTCAAGAAG
AATTGTAGAAAATGGAGCAGGAACAGGATGAACAGTTTATCCCCCACTTTCATCTAATAT
TGCTCACGGAGGTAGATCAGTAGATTTAGCCATCTTTTCTCTTCATTTAGCAGGAATTTC
CTCTATCTTAGGAGCTATTAATTTTATTACCACTATTATTAATATAAAATTAAATAATTT
ATCTTTTGATCAAATACCTTTATTCATTTGAGCTGTAGGAATTACAGCATTTTTATTATT
ATTATCTTTACCAGTATTA
>JN798975.1|Heliothis_virescens
-------TATTTTATTTTTGGAATTTGAGCTGGAATAGTTGGAACTTCTTTAAGTTTATT
AATTCGAGCAGAATTAGGTAACCCTGGATCTTTAATTGGAGATGATCAAATCTATAATAC
TATTGTTACAGCTCATGCTTTTATTATAATTTTTTTCATAGTTATACCAATTATAATTGG
TGGATTTGGAAATTGACTTGTACCTTTAATATTAGGGGCTCCTGATATAGCTTTCCCCCG
TATAAATAATATAAGATTTTGATTATTACCTCCATCATTAACTTTATTAATTTCAAGAAG
AATTGTAGAAAATGGAGCAGGAACAGGATGAACAGTTTATCCCCCACTTTCATCTAATAT
TGCTCACGGAGGTAGATCAGTAGATTTAGCCATCTTTTCTCTTCATTTAGCAGGAATTTC
CTCTATCTTAGGAGCTATTAATTTTATTACCACTATTATTAATATAAAATTAAATAATTT
ATCTTTTGATCAAATACCTTTATTCATTTGAGCTGTAGGAATTACAGCATTTTTATTATT
ATTATCTTTACCAGTATTA
>JN798976.1|Heliothis_virescens
-------TATTTTATTTTTGGAATTTGAGCTGGAATAGTTGGAACTTCTTTAAGTTTATT
AATTCGAGCAGAATTAGGTAACCCTGGATCTTTAATTGGAGATGATCAAATCTATAATAC
TATTGTTACAGCTCATGCTTTTATTATAATTTTTTTCATAGTTATACCAATTATAATTGG
TGGATTTGGAAATTGACTTGTACCTTTAATATTAGGGGCTCCTGATATAGCTTTCCCCCG
TATAAATAATATAAGATTTTGATTATTACCTCCATCATTAACTTTATTAATTTCAAGAAG
AATTGTAGAAAATGGAGCAGGAACAGGATGAACAGTTTATCCCCCACTTTCATCTAATAT
TGCTCACGGAGGTAGATCAGTAGATTTAGCCATCTTTTCTCTTCATTTAGCAGGAATTTC
CTCTATCTTAGGAGCTATTAATTTTATTACCACTATTATTAATATAAAATTAAATAATTT
ATCTTTTGATCAAATACCTTTATTCATTTGAGCTGTAGGAATTACAGCATTTTTATTATT
ATTATCTTTACCAGTATTA
>JN798977.1|Heliothis_virescens
-------TATTTTATTTTTGGAATTTGAGCTGGAATAGTTGGAACTTCTTTAAGTTTATT
AATTCGAGCAGAATTAGGTAACCCTGGATCTTTAATTGGAGATGATCAAATCTATAATAC
TATTGTTACAGCTCATGCTTTTATTATAATTTTTTTCATAGTTATACCAATTATAATTGG
TGGATTTGGAAATTGACTTGTACCTTTAATATTAGGGGCTCCTGATATAGCTTTCCCCCG
TATAAATAATATAAGATTTTGATTATTACCTCCATCATTAACTTTATTAATTTCAAGAAG
AATTGTAGAAAATGGAGCAGGAACAGGATGAACAGTTTATCCCCCACTTTCATCTAATAT
TGCTCACGGAGGTAGATCAGTAGATTTAGCCATCTTTTCTCTTCATTTAGCAGGAATTTC
CTCTATCTTAGGAGCTATTAATTTTATTACCACTATTATTAATATAAAATTAAATAATTT
ATCTTTTGATCAAATACCTTTATTCATTTGAGCTGTAGGAATTACAGCATTTTTATTATT
ATTATCTTTACCAGTATTA
>JN798978.1|Heliothis_virescens
-------TATTTTATTTTTGGAATTTGAGCTGGAATAGTTGGAACTTCTTTAAGTTTATT
AATTCGAGCAGAATTAGGTAACCCTGGATCTTTAATTGGAGATGATCAAATCTATAATAC
TATTGTTACAGCTCATGCTTTTATTATAATTTTTTTCATAGTTATACCAATTATAATTGG
TGGATTTGGAAATTGACTTGTACCTTTAATATTAGGGGCTCCTGATATAGCTTTCCCCCG
TATAAATAATATAAGATTTTGATTATTACCTCCATCATTAACTTTATTAATTTCAAGAAG
AATTGTAGAAAATGGAGCAGGAACAGGATGAACAGTTTATCCCCCACTTTCATCTAATAT
TGCTCACGGAGGTAGATCAGTAGATTTAGCCATCTTTTCTCTTCATTTAGCAGGAATTTC
CTCTATCTTAGGAGCTATTAATTTTATTACCACTATTATTAATATAAAATTAAATAATTT
ATCTTTTGATCAAATACCTTTATTCATTTGAGCTGTAGGAATTACAGCATTTTTATTATT
ATTATCTTTACCAGTATTA
>JN798979.1|Heliothis_virescens
-------TATTTTATTTTTGGAATTTGAGCTGGAATAGTTGGAACTTCTTTAAGTTTATT
AATTCGAGCAGAATTAGGTAACCCTGGATCTTTAATTGGAGATGATCAAATCTATAATAC
TATTGTTACAGCTCATGCTTTTATTATAATTTTTTTCATAGTTATACCAATTATAATTGG
TGGATTTGGAAATTGACTTGTACCTTTAATATTAGGGGCTCCTGATATAGCTTTCCCCCG
TATAAATAATATAAGATTTTGATTATTACCTCCATCATTAACTTTATTAATTTCAAGAAG
AATTGTAGAAAATGGAGCAGGAACAGGATGAACAGTTTATCCCCCACTTTCATCTAATAT
TGCTCACGGAGGTAGATCAGTAGATTTAGCCATCTTTTCTCTTCATTTAGCAGGAATTTC
CTCTATCTTAGGAGCTATTAATTTTATTACCACTATTATTAATATAAAATTAAATAATTT
ATCTTTTGATCAAATACCTTTATTCATTTGAGCTGTAGGAATTACAGCATTTTTATTATT
ATTATCTTTACCAGTATTA
>JN798980.1|Heliothis_virescens
-------TATTTTATTTTTGGAATTTGAGCTGGAATAGTTGGAACTTCTTTAAGTTTATT
AATTCGAGCAGAATTAGGTAACCCTGGATCTTTAATTGGAGATGATCAAATCTATAATAC
TATTGTTACAGCTCATGCTTTTATTATAATTTTTTTCATAGTTATACCAATTATAATTGG
TGGATTTGGAAATTGACTTGTACCTTTAATATTAGGGGCTCCTGATATAGCTTTCCCCCG
TATAAATAATATAAGATTTTGATTATTACCTCCATCATTAACTTTATTAATTTCAAGAAG
AATTGTAGAAAATGGAGCAGGAACAGGATGAACAGTTTATCCCCCACTTTCATCTAATAT
TGCTCACGGAGGTAGATCAGTAGATTTAGCCATCTTTTCTCTTCATTTAGCAGGAATTTC
CTCTATCTTAGGAGCTATTAATTTTATTACCACTATTATTAATATAAAATTAAATAATTT
ATCTTTTGATCAAATACCTTTATTCATTTGAGCTGTAGGAATTACAGCATTTTTATTATT
ATTATCTTTACCAGTATTA
>JN798981.1|Heliothis_virescens
-------TATTTTATTTTTGGAATTTGAGCTGGAATAGTTGGAACTTCTTTAAGTTTATT
AATTCGAGCAGAATTAGGTAACCCTGGATCTTTAATTGGAGATGATCAAATCTATAATAC
TATTGTTACAGCTCATGCTTTTATTATAATTTTTTTCATAGTTATACCAATTATAATTGG
TGGATTTGGAAATTGACTTGTACCTTTAATATTAGGGGCTCCTGATATAGCTTTCCCCCG
TATAAATAATATAAGATTTTGATTATTACCTCCATCATTAACTTTATTAATTTCAAGAAG
AATTGTAGAAAATGGAGCAGGAACAGGATGAACAGTTTATCCCCCACTTTCATCTAATAT
TGCTCACGGAGGTAGATCAGTAGATTTAGCCATCTTTTCTCTTCATTTAGCAGGAATTTC
CTCTATCTTAGGAGCTATTAATTTTATTACCACTATTATTAATATAAAATTAAATAATTT
ATCTTTTGATCAAATACCTTTATTCATTTGAGCTGTAGGAATTACAGCATTTTTATTATT
ATTATCTTTACCAGTATTA
>JN798982.1|Heliothis_virescens
-------TATTTTATTTTTGGAATTTGAGCTGGAATAGTTGGAACTTCTTTAAGTTTATT
AATTCGAGCAGAATTAGGTAACCCTGGATCTTTAATTGGAGATGATCAAATCTATAATAC
TATTGTTACAGCTCATGCTTTTATTATAATTTTTTTCATAGTTATACCAATTATAATTGG
TGGATTTGGAAATTGACTTGTACCTTTAATATTAGGGGCTCCTGATATAGCTTTCCCCCG
TATAAATAATATAAGATTTTGATTATTACCTCCATCATTAACTTTATTAATTTCAAGAAG
AATTGTAGAAAATGGAGCAGGAACAGGATGAACAGTTTATCCCCCACTTTCATCTAATAT
TGCTCACGGAGGTAGATCAGTAGATTTAGCCATCTTTTCTCTTCATTTAGCAGGAATTTC
CTCTATCTTAGGAGCTATTAATTTTATTACCACTATTATTAATATAAAATTAAATAATTT
ATCTTTTGATCAAATACCTTTATTCATTTGAGCTGTAGGAATTACAGCATTTTTATTATT
ATTATCTTTACCAGTATTA
>JN798983.1|Heliothis_virescens
-------TATTTTATTTTTGGAATTTGAGCTGGAATAGTTGGAACTTCTTTAAGTTTATT
AATTCGAGCAGAATTAGGTAACCCTGGATCTTTAATTGGAGATGATCAAATCTATAATAC
TATTGTTACAGCTCATGCTTTTATTATAATTTTTTTCATAGTTATACCAATTATAATTGG
TGGATTTGGAAATTGACTTGTACCTTTAATATTAGGGGCTCCTGATATAGCTTTCCCCCG
TATAAATAATATAAGATTTTGATTATTACCTCCATCATTAACTTTATTAATTTCAAGAAG
AATTGTAGAAAATGGAGCAGGAACAGGATGAACAGTTTATCCCCCACTTTCATCTAATAT
TGCTCACGGAGGTAGATCAGTAGATTTAGCCATCTTTTCTCTTCATTTAGCAGGAATTTC
CTCTATCTTAGGAGCTATTAATTTTATTACCACTATTATTAATATAAAATTAAATAATTT
ATCTTTTGATCAAATACCTTTATTCATTTGAGCTGTAGGAATTACAGCATTTTTATTATT
ATTATCTTTACCAGTATTA
>JN798984.1|Heliothis_virescens
-------TATTTTATTTTTGGAATTTGAGCTGGAATAGTTGGAACTTCTTTAAGTTTATT
AATTCGAGCAGAATTAGGTAACCCTGGATCTTTAATTGGAGATGATCAAATCTATAATAC
TATTGTTACAGCTCATGCTTTTATTATAATTTTTTTCATAGTTATACCAATTATAATTGG
TGGATTTGGAAATTGACTTGTACCTTTAATATTAGGGGCTCCTGATATAGCTTTCCCCCG
TATAAATAATATAAGATTTTGATTATTACCTCCATCATTAACTTTATTAATTTCAAGAAG
AATTGTAGAAAATGGAGCAGGAACAGGATGAACAGTTTATCCCCCACTTTCATCTAATAT
TGCTCACGGAGGTAGATCAGTAGATTTAGCCATCTTTTCTCTTCATTTAGCAGGAATTTC
CTCTATCTTAGGAGCTATTAATTTTATTACCACTATTATTAATATAAAATTAAATAATTT
ATCTTTTGATCAAATACCTTTATTCATTTGAGCTGTAGGAATTACAGCATTTTTATTATT
ATTATCTTTACCAGTATTA
>JN798985.1|Heliothis_virescens
-------TATTTTATTTTTGGAATTTGAGCTGGAATAGTTGGAACTTCTTTAAGTTTATT
AATTCGAGCAGAATTAGGTAACCCTGGATCTTTAATTGGAGATGATCAAATCTATAATAC
TATTGTTACAGCTCATGCTTTTATTATAATTTTTTTCATAGTTATACCAATTATAATTGG
TGGATTTGGAAATTGACTTGTACCTTTAATATTAGGGGCTCCTGATATAGCTTTCCCCCG
TATAAATAATATAAGATTTTGATTATTACCTCCATCATTAACTTTATTAATTTCAAGAAG
AATTGTAGAAAATGGAGCAGGAACAGGATGAACAGTTTATCCCCCACTTTCATCTAATAT
TGCTCACGGAGGTAGATCAGTAGATTTAGCCATCTTTTCTCTTCATTTAGCAGGAATTTC
CTCTATCTTAGGAGCTATTAATTTTATTACCACTATTATTAATATAAAATTAAATAATTT
ATCTTTTGATCAAATACCTTTATTCATTTGAGCTGTAGGAATTACAGCATTTTTATTATT
ATTATCTTTACCAGTATTA
>JN798986.1|Heliothis_virescens
-------TATTTTATTTTTGGAATTTGAGCTGGAATAGTTGGAACTTCTTTAAGTTTATT
AATTCGAGCAGAATTAGGTAACCCTGGATCTTTAATTGGAGATGATCAAATCTATAATAC
TATTGTTACAGCTCATGCTTTTATTATAATTTTTTTCATAGTTATACCAATTATAATTGG
TGGATTTGGAAATTGACTTGTACCTTTAATATTAGGGGCTCCTGATATAGCTTTCCCCCG
TATAAATAATATAAGATTTTGATTATTACCTCCATCATTAACTTTATTAATTTCAAGAAG
AATTGTAGAAAATGGAGCAGGAACAGGATGAACAGTTTATCCCCCACTTTCATCTAATAT
TGCTCACGGAGGTAGATCAGTAGATTTAGCCATCTTTTCTCTTCATTTAGCAGGAATTTC
CTCTATCTTAGGAGCTATTAATTTTATTACCACTATTATTAATATAAAATTAAATAATTT
ATCTTTTGATCAAATACCTTTATTCATTTGAGCTGTAGGAATTACAGCATTTTTATTATT
ATTATCTTTACCAGTATTA
>JN798987.1|Heliothis_virescens
-------TATTTTATTTTTGGAATTTGAGCTGGAATAGTTGGAACTTCTTTAAGTTTATT
AATTCGAGCAGAATTAGGTAACCCTGGATCTTTAATTGGAGATGATCAAATCTATAATAC
TATTGTTACAGCTCATGCTTTTATTATAATTTTTTTCATAGTTATACCAATTATAATTGG
TGGATTTGGAAATTGACTTGTACCTTTAATATTAGGGGCTCCTGATATAGCTTTCCCCCG
TATAAATAATATAAGATTTTGATTATTACCTCCATCATTAACTTTATTAATTTCAAGAAG
AATTGTAGAAAATGGAGCAGGAACAGGATGAACAGTTTATCCCCCACTTTCATCTAATAT
TGCTCACGGAGGTAGATCAGTAGATTTAGCCATCTTTTCTCTTCATTTAGCAGGAATTTC
CTCTATCTTAGGAGCTATTAATTTTATTACCACTATTATTAATATAAAATTAAATAATTT
ATCTTTTGATCAAATACCTTTATTCATTTGAGCTGTAGGAATTACAGCATTTTTATTATT
ATTATCTTTACCAGTATTA
>JN798988.1|Heliothis_virescens
-------TATTTTATTTTTGGAATTTGAGCTGGAATAGTTGGAACTTCTTTAAGTTTATT
AATTCGAGCAGAATTAGGTAACCCTGGATCTTTAATTGGAGATGATCAAATCTATAATAC
TATTGTTACAGCTCATGCTTTTATTATAATTTTTTTCATAGTTATACCAATTATAATTGG
TGGATTTGGAAATTGACTTGTACCTTTAATATTAGGGGCTCCTGATATAGCTTTCCCCCG
TATAAATAATATAAGATTTTGATTATTACCTCCATCATTAACTTTATTAATTTCAAGAAG
AATTGTAGAAAATGGAGCAGGAACAGGATGAACAGTTTATCCCCCACTTTCATCTAATAT
TGCTCACGGAGGTAGATCAGTAGATTTAGCCATCTTTTCTCTTCATTTAGCAGGAATTTC
CTCTATCTTAGGAGCTATTAATTTTATTACCACTATTATTAATATAAAATTAAATAATTT
ATCTTTTGATCAAATACCTTTATTCATTTGAGCTGTAGGAATTACAGCATTTTTATTATT
ATTATCTTTACCAGTATTA
>JN798989.1|Heliothis_virescens
-------TATTTTATTTTTGGAATTTGAGCTGGAATAGTTGGAACTTCTTTAAGTTTATT
AATTCGAGCAGAATTAGGTAACCCTGGATCTTTAATTGGAGATGATCAAATCTATAATAC
TATTGTTACAGCTCATGCTTTTATTATAATTTTTTTCATAGTTATACCAATTATAATTGG
TGGATTTGGAAATTGACTTGTACCTTTAATATTAGGGGCTCCTGATATAGCTTTCCCCCG
TATAAATAATATAAGATTTTGATTATTACCTCCATCATTAACTTTATTAATTTCAAGAAG
AATTGTAGAAAATGGAGCAGGAACAGGATGAACAGTTTATCCCCCACTTTCATCTAATAT
TGCTCACGGAGGTAGATCAGTAGATTTAGCCATCTTTTCTCTTCATTTAGCAGGAATTTC
CTCTATCTTAGGAGCTATTAATTTTATTACCACTATTATTAATATAAAATTAAATAATTT
ATCTTTTGATCAAATACCTTTATTCATTTGAGCTGTAGGAATTACAGCATTTTTATTATT
ATTATCTTTACCAGTATTA
>JN798990.1|Heliothis_virescens
-------TATTTTATTTTTGGAATTTGAGCTGGAATAGTTGGAACTTCTTTAAGTTTATT
AATTCGAGCAGAATTAGGTAACCCTGGATCTTTAATTGGAGATGATCAAATCTATAATAC
TATTGTTACAGCTCATGCTTTTATTATAATTTTTTTCATAGTTATACCAATTATAATTGG
TGGATTTGGAAATTGACTTGTACCTTTAATATTAGGGGCTCCTGATATAGCTTTCCCCCG
TATAAATAATATAAGATTTTGATTATTACCTCCATCATTAACTTTATTAATTTCAAGAAG
AATTGTAGAAAATGGAGCAGGAACAGGATGAACAGTTTATCCCCCACTTTCATCTAATAT
TGCTCACGGAGGTAGATCAGTAGATTTAGCCATCTTTTCTCTTCATTTAGCAGGAATTTC
CTCTATCTTAGGAGCTATTAATTTTATTACCACTATTATTAATATAAAATTAAATAATTT
ATCTTTTGATCAAATACCTTTATTCATTTGAGCTGTAGGAATTACAGCATTTTTATTATT
ATTATCTTTACCAGTATTA
>JN798991.1|Heliothis_virescens
-------TATTTTATTTTTGGAATTTGAGCTGGAATAGTTGGAACTTCTTTAAGTTTATT
AATTCGAGCAGAATTAGGTAACCCTGGATCTTTAATTGGAGATGATCAAATCTATAATAC
TATTGTTACAGCTCATGCTTTTATTATAATTTTTTTCATAGTTATACCAATTATAATTGG
TGGATTTGGAAATTGACTTGTACCTTTAATATTAGGGGCTCCTGATATAGCTTTCCCCCG
TATAAATAATATAAGATTTTGATTATTACCTCCATCATTAACTTTATTAATTTCAAGAAG
AATTGTAGAAAATGGAGCAGGAACAGGATGAACAGTTTATCCCCCACTTTCATCTAATAT
TGCTCACGGAGGTAGATCAGTAGATTTAGCCATCTTTTCTCTTCATTTAGCAGGAATTTC
CTCTATCTTAGGAGCTATTAATTTTATTACCACTATTATTAATATAAAATTAAATAATTT
ATCTTTTGATCAAATACCTTTATTCATTTGAGCTGTAGGAATTACAGCATTTTTATTATT
ATTATCTTTACCAGTATTA
>JN798992.1|Heliothis_virescens
-------TATTTTATTTTTGGAATTTGAGCTGGAATAGTTGGAACTTCTTTAAGTTTATT
AATTCGAGCAGAATTAGGTAACCCTGGATCTTTAATTGGAGATGATCAAATCTATAATAC
TATTGTTACAGCTCATGCTTTTATTATAATTTTTTTCATAGTTATACCAATTATAATTGG
TGGATTTGGAAATTGACTTGTACCTTTAATATTAGGGGCTCCTGATATAGCTTTCCCCCG
TATAAATAATATAAGATTTTGATTATTACCTCCATCATTAACTTTATTAATTTCAAGAAG
AATTGTAGAAAATGGAGCAGGAACAGGATGAACAGTTTATCCCCCACTTTCATCTAATAT
TGCTCACGGAGGTAGATCAGTAGATTTAGCCATCTTTTCTCTTCATTTAGCAGGAATTTC
CTCTATCTTAGGAGCTATTAATTTTATTACCACTATTATTAATATAAAATTAAATAATTT
ATCTTTTGATCAAATACCTTTATTTATTTGAGCTGTAGGAATTACAGCATTTTTATTATT
ATTATCTTTACCAGTATTA
>JN798993.1|Heliothis_virescens
-------TATTTTATTTTTGGAATTTGAGCTGGAATAGTTGGAACTTCTTTAAGTTTATT
AATTCGAGCAGAATTAGGTAACCCTGGATCTTTAATTGGAGATGATCAAATCTATAATAC
TATTGTTACAGCTCATGCTTTTATTATAATTTTTTTCATAGTTATACCAATTATAATTGG
TGGATTTGGAAATTGACTTGTACCTTTAATATTAGGGGCTCCTGATATAGCTTTCCCCCG
TATAAATAATATAAGATTTTGATTATTACCTCCATCATTAACTTTATTAATTTCAAGAAG
AATTGTAGAAAATGGAGCAGGAACAGGATGAACAGTTTATCCCCCACTTTCATCTAATAT
TGCTCACGGAGGTAGATCAGTAGATTTAGCCATCTTTTCTCTTCATTTAGCAGGAATTTC
CTCTATCTTAGGAGCTATTAATTTTATTACCACTATTATTAATATAAAATTAAATAATTT
ATCTTTTGATCAAATACCTTTATTCATTTGAGCTGTAGGAATTACAGCATTTTTATTATT
ATTATCTTTACCAGTATTA
>JN798994.1|Heliothis_virescens
-------TATTTTATTTTTGGAATTTGAGCTGGAATAGTTGGAACTTCTTTAAGTTTATT
AATTCGAGCAGAATTAGGTAACCCTGGATCTTTAATTGGAGATGATCAAATCTATAATAC
TATTGTTACAGCTCATGCTTTTATTATAATTTTTTTCATAGTTATACCAATTATAATTGG
TGGATTTGGAAATTGACTTGTACCTTTAATATTAGGGGCTCCTGATATAGCTTTCCCCCG
TATAAATAATATAAGATTTTGATTATTACCTCCATCATTAACTTTATTAATTTCAAGAAG
AATTGTAGAAAATGGAGCAGGAACAGGATGAACAGTTTATCCCCCACTTTCATCTAATAT
TGCTCACGGAGGTAGATCAGTAGATTTAGCCATCTTTTCTCTTCATTTAGCAGGAATTTC
CTCTATCTTAGGAGCTATTAATTTTATTACCACTATTATTAATATAAAATTAAATAATTT
ATCTTTTGATCAAATACCTTTATTCATTTGAGCTGTAGGAATTACAGCATTTTTATTATT
ATTATCTTTACCAGTATTA
>JN798995.1|Heliothis_virescens
-------TATTTTATTTTTGGAATTTGAGCTGGAATAGTTGGAACTTCTTTAAGTTTATT
AATTCGAGCAGAATTAGGTAACCCTGGATCTTTAATTGGAGATGATCAAATCTATAATAC
TATTGTTACAGCTCATGCTTTTATTATAATTTTTTTCATAGTTATACCAATTATAATTGG
TGGATTTGGAAATTGACTTGTACCTTTAATATTAGGGGCTCCTGATATAGCTTTCCCCCG
TATAAATAATATAAGATTTTGATTATTACCTCCATCATTAACTTTATTAATTTCAAGAAG
AATTGTAGAAAATGGAGCAGGAACAGGATGAACAGTTTATCCCCCACTTTCATCTAATAT
TGCTCACGGAGGTAGATCAGTAGATTTAGCCATCTTTTCTCTTCATTTAGCAGGAATTTC
CTCTATCTTAGGAGCTATTAATTTTATTACCACTATTATTAATATAAAATTAAATAATTT
ATCTTTTGATCAAATACCTTTATTTATTTGAGCTGTAGGAATTACAGCATTTTTATTATT
ATTATCTTTACCAGTATTA
>JN798996.1|Heliothis_virescens
-------TATTTTATTTTTGGAATTTGAGCTGGAATAGTTGGAACTTCTTTAAGTTTATT
AATTCGAGCAGAATTAGGTAACCCTGGATCTTTAATTGGAGATGATCAAATCTATAATAC
TATTGTTACAGCTCATGCTTTTATTATAATTTTTTTCATAGTTATACCAATTATAATTGG
TGGATTTGGAAATTGACTTGTACCTTTAATATTAGGGGCTCCTGATATAGCTTTCCCCCG
TATAAATAATATAAGATTTTGATTATTACCTCCATCATTAACTTTATTAATTTCAAGAAG
AATTGTAGAAAATGGAGCAGGAACAGGATGAACAGTTTATCCCCCACTTTCATCTAATAT
TGCTCACGGAGGTAGATCAGTAGATTTAGCCATCTTTTCTCTTCATTTAGCAGGAATTTC
CTCTATCTTAGGAGCTATTAATTTTATTACCACTATTATTAATATAAAATTAAATAATTT
ATCTTTTGATCAAATACCTTTATTCATTTGAGCTGTAGGAATTACAGCATTTTTATTATT
ATTATCTTTACCAGTATTA
>JN798997.1|Heliothis_virescens
-------TATTTTATTTTTGGAATTTGAGCTGGAATAGTTGGAACTTCTTTAAGTTTATT
AATTCGAGCAGAATTAGGTAACCCTGGATCTTTAATTGGAGATGATCAAATCTATAATAC
TATTGTTACAGCTCATGCTTTTATTATAATTTTTTTCATAGTTATACCAATTATAATTGG
TGGATTTGGAAATTGACTTGTACCTTTAATATTAGGGGCTCCTGATATAGCTTTCCCCCG
TATAAATAATATAAGATTTTGATTATTACCTCCATCATTAACTTTATTAATTTCAAGAAG
AATTGTAGAAAATGGAGCAGGAACAGGATGAACAGTTTATCCCCCACTTTCATCTAATAT
TGCTCACGGAGGTAGATCAGTAGATTTAGCCATCTTTTCTCTTCATTTAGCAGGAATTTC
CTCTATCTTAGGAGCTATTAATTTTATTACCACTATTATTAATATAAAATTAAATAATTT
ATCTTTTGATCAAATACCTTTATTCATTTGAGCTGTAGGAATTACAGCATTTTTATTATT
ATTATCTTTACCAGTATTA
>JN798998.1|Heliothis_virescens
-------TATTTTATTTTTGGAATTTGAGCTGGAATAGTTGGAACTTCTTTAAGTTTATT
AATTCGAGCAGAATTAGGTAACCCTGGATCTTTAATTGGAGATGATCAAATCTATAATAC
TATTGTTACAGCTCATGCTTTTATTATAATTTTTTTCATAGTTATACCAATTATAATTGG
TGGATTTGGAAATTGACTTGTACCTTTAATATTAGGGGCTCCTGATATAGCTTTCCCCCG
TATAAATAATATAAGATTTTGATTATTACCTCCATCATTAACTTTATTAATTTCAAGAAG
AATTGTAGAAAATGGAGCAGGAACAGGATGAACAGTTTATCCCCCACTTTCATCTAATAT
TGCTCACGGAGGTAGATCAGTAGATTTAGCCATCTTTTCTCTTCATTTAGCAGGAATTTC
CTCTATCTTAGGAGCTATTAATTTTATTACCACTATTATTAATATAAAATTAAATAATTT
ATCTTTTGATCAAATACCTTTATTCATTTGAGCTGTAGGAATTACAGCATTTTTATTATT
ATTATCTTTACCAGTATTA
>JN798999.1|Heliothis_virescens
-------TATTTTATTTTTGGAATTTGAGCTGGAATAGTTGGAACTTCTTTAAGTTTATT
AATTCGAGCAGAATTAGGTAACCCTGGATCTTTAATTGGAGATGATCAAATCTATAATAC
TATTGTTACAGCTCATGCTTTTATTATAATTTTTTTCATAGTTATACCAATTATAATTGG
TGGATTTGGAAATTGACTTGTACCTTTAATATTAGGGGCTCCTGATATAGCTTTCCCCCG
TATAAATAATATAAGATTTTGATTATTACCTCCATCATTAACTTTATTAATTTCAAGAAG
AATTGTAGAAAATGGAGCAGGAACAGGATGAACAGTTTATCCCCCACTTTCATCTAATAT
TGCTCACGGAGGTAGATCAGTAGATTTAGCCATCTTTTCTCTTCATTTAGCAGGAATTTC
CTCTATCTTAGGAGCTATTAATTTTATTACCACTATTATTAATATAAAATTAAATAATTT
ATCTTTTGATCAAATACCTTTATTCATTTGAGCTGTAGGAATTACAGCATTTTTATTATT
ATTATCTTTACCAGTATTA
>JN799000.1|Heliothis_virescens
-------TATTTTATTTTTGGAATTTGAGCTGGAATAGTTGGAACTTCTTTAAGTTTATT
AATTCGAGCAGAATTAGGTAACCCTGGATCTTTAATTGGAGATGATCAAATCTATAATAC
TATTGTTACAGCTCATGCTTTTATTATAATTTTTTTCATAGTTATACCAATTATAATTGG
TGGATTTGGAAATTGACTTGTACCTTTAATATTAGGGGCTCCTGATATAGCTTTCCCCCG
TATAAATAATATAAGATTTTGATTATTACCTCCATCATTAACTTTATTAATTTCAAGAAG
AATTGTAGAAAATGGAGCAGGAACAGGATGAACAGTTTATCCCCCACTTTCATCTAATAT
TGCTCACGGAGGTAGATCAGTAGATTTAGCCATCTTTTCTCTTCATTTAGCAGGAATTTC
CTCTATCTTAGGAGCTATTAATTTTATTACCACTATTATTAATATAAAATTAAATAATTT
ATCTTTTGATCAAATACCTTTATTCATTTGAGCTGTAGGAATTACAGCATTTTTATTATT
ATTATCTTTACCAGTATTA
>JN799001.1|Heliothis_virescens
-------TATTTTATTTTTGGAATTTGAGCTGGAATAGTTGGAACTTCTTTAAGTTTATT
AATTCGAGCAGAATTAGGTAACCCTGGATCTTTAATTGGAGATGATCAAATCTATAATAC
TATTGTTACAGCTCATGCTTTTATTATAATTTTTTTCATAGTTATACCAATTATAATTGG
TGGATTTGGAAATTGACTTGTACCTTTAATATTAGGGGCTCCTGATATAGCTTTCCCCCG
TATAAATAATATAAGATTTTGATTATTACCTCCATCATTAACTTTATTAATTTCAAGAAG
AATTGTAGAAAATGGAGCAGGAACAGGATGAACAGTTTATCCCCCACTTTCATCTAATAT
TGCTCACGGAGGTAGATCAGTAGATTTAGCCATCTTTTCTCTTCATTTAGCAGGAATTTC
CTCTATCTTAGGAGCTATTAATTTTATTACCACTATTATTAATATAAAATTAAATAATTT
ATCTTTTGATCAAATACCTTTATTCATTTGAGCTGTAGGAATTACAGCATTTTTATTATT
ATTATCTTTACCAGTATTA
>JN799002.1|Heliothis_virescens
-------TATTTTATTTTTGGAATTTGAGCTGGAATAGTTGGAACTTCTTTAAGTTTATT
AATTCGAGCAGAATTAGGTAACCCTGGATCTTTAATTGGAGATGATCAAATCTATAATAC
TATTGTTACAGCTCATGCTTTTATTATAATTTTTTTTATAGTTATACCAATTATAATTGG
TGGATTTGGAAATTGACTTGTACCTTTAATATTAGGGGCTCCTGATATAGCTTTCCCCCG
TATAAATAATATAAGATTTTGATTATTACCTCCATCATTAACTTTATTAATTTCAAGAAG
AATTGTAGAAAATGGAGCAGGAACAGGATGAACAGTTTATCCCCCACTTTCATCTAATAT
TGCTCACGGAGGTAGATCAGTAGATTTAGCCATCTTTTCTCTTCATTTAGCAGGAATTTC
CTCTATCTTAGGAGCTATTAATTTTATTACCACTATTATTAATATAAAATTAAATAATTT
ATCTTTTGATCAAATACCTTTATTCATTTGAGCTGTAGGAATTACAGCATTTTTATTATT
ATTATCTTTACCAGTATTA
>JN799003.1|Heliothis_virescens
-------TATTTTATTTTTGGAATTTGAGCTGGAATAGTTGGAACTTCTTTAAGTTTATT
AATTCGAGCAGAATTAGGTAACCCTGGATCTTTAATTGGAGATGATCAAATCTATAATAC
TATTGTTACAGCTCATGCTTTTATTATAATTTTTTTCATAGTTATACCAATTATAATTGG
TGGATTTGGAAATTGACTTGTACCTTTAATATTAGGGGCTCCTGATATAGCTTTCCCCCG
TATAAATAATATAAGATTTTGATTATTACCTCCATCATTAACTTTATTAATTTCAAGAAG
AATTGTAGAAAATGGAGCAGGAACAGGATGAACAGTTTATCCCCCACTTTCATCTAATAT
TGCTCACGGAGGTAGATCAGTAGATTTAGCCATCTTTTCTCTTCATTTAGCAGGAATTTC
CTCTATCTTAGGAGCTATTAATTTTATTACCACTATTATTAATATAAAATTAAATAATTT
ATCTTTTGATCAAATACCTTTATTCATTTGAGCTGTAGGAATTACAGCATTTTTATTATT
ATTATCTTTACCAGTATTA
>JN799004.1|Heliothis_virescens
-------TATTTTATTTTTGGAATTTGAGCTGGAATAGTTGGAACTTCTTTAAGTTTATT
AATTCGAGCAGAATTAGGTAACCCTGGATCTTTAATTGGAGATGATCAAATCTATAATAC
TATTGTTACAGCTCATGCTTTTATTATAATTTTTTTCATAGTTATACCAATTATAATTGG
TGGATTTGGAAATTGACTTGTACCTTTAATATTAGGGGCTCCTGATATAGCTTTCCCCCG
TATAAATAATATAAGATTTTGATTATTACCTCCATCATTAACTTTATTAATTTCAAGAAG
AATTGTAGAAAATGGAGCAGGAACAGGATGAACAGTTTATCCCCCACTTTCATCTAATAT
TGCTCACGGAGGTAGATCAGTAGATTTAGCCATCTTTTCTCTTCATTTAGCAGGAATTTC
CTCTATCTTAGGAGCTATTAATTTTATTACCACTATTATTAATATAAAATTAAATAATTT
ATCTTTTGATCAAATACCTTTATTCATTTGAGCTGTAGGAATTACAGCATTTTTATTATT
ATTATCTTTACCAGTATTA
>JN799005.1|Heliothis_virescens
-------TATTTTATTTTTGGAATTTGAGCTGGAATAGTTGGAACTTCTTTAAGTTTATT
AATTCGAGCAGAATTAGGTAACCCTGGATCTTTAATTGGAGATGATCAAATCTATAATAC
TATTGTTACAGCTCATGCTTTTATTATAATTTTTTTCATAGTTATACCAATTATAATTGG
TGGATTTGGAAATTGACTTGTACCTTTAATATTAGGGGCTCCTGATATAGCTTTCCCCCG
TATAAATAATATAAGATTTTGATTATTACCTCCATCATTAACTTTATTAATTTCAAGAAG
AATTGTAGAAAATGGAGCAGGAACAGGATGAACAGTTTATCCCCCACTTTCATCTAATAT
TGCTCACGGAGGTAGATCAGTAGATTTAGCCATCTTTTCTCTTCATTTAGCAGGAATTTC
CTCTATCTTAGGAGCTATTAATTTTATTACCACTATTATTAATATAAAATTAAATAATTT
ATCTTTTGATCAAATACCTTTATTTATTTGAGCTGTAGGAATTACAGCATTTTTATTATT
ATTATCTTTACCAGTATTA
>JN799006.1|Heliothis_virescens
-------TATTTTATTTTTGGAATTTGAGCTGGAATAGTTGGAACTTCTTTAAGTTTATT
AATTCGAGCAGAATTAGGTAACCCTGGATCTTTAATTGGAGATGATCAAATCTATAATAC
TATTGTTACAGCTCATGCTTTTATTATAATTTTTTTCATAGTTATACCAATTATAATTGG
TGGATTTGGAAATTGACTTGTACCTTTAATATTAGGGGCTCCTGATATAGCTTTCCCCCG
TATAAATAATATAAGATTTTGATTATTACCTCCATCATTAACTTTATTAATTTCAAGAAG
AATTGTAGAAAATGGAGCAGGAACAGGATGAACAGTTTATCCCCCACTTTCATCTAATAT
TGCTCACGGAGGTAGATCAGTAGATTTAGCCATCTTTTCTCTTCATTTAGCAGGAATTTC
CTCTATCTTAGGAGCTATTAATTTTATTACCACTATTATTAATATAAAATTAAATAATTT
ATCTTTTGATCAAATACCTTTATTCATTTGAGCTGTAGGAATTACAGCATTTTTATTATT
ATTATCTTTACCAGTATTA
>JN799007.1|Heliothis_virescens
-------TATTTTATTTTTGGAATTTGAGCTGGAATAGTTGGAACTTCTTTAAGTTTATT
AATTCGAGCAGAATTAGGTAACCCTGGATCTTTAATTGGAGATGATCAAATCTATAATAC
TATTGTTACAGCTCATGCTTTTATTATAATTTTTTTCATAGTTATACCAATTATAATTGG
TGGATTTGGAAATTGACTTGTACCTTTAATATTAGGAGCTCCTGATATAGCTTTCCCCCG
TATAAATAATATAAGATTTTGATTATTACCTCCATCATTAACTTTATTAATTTCAAGAAG
AATTGTAGAAAATGGAGCAGGAACAGGATGAACAGTTTATCCCCCACTTTCATCTAATAT
TGCTCACGGAGGTAGATCAGTAGATTTAGCCATCTTTTCTCTTCATTTAGCAGGAATTTC
CTCTATCTTAGGAGCTATTAATTTTATTACCACTATTATTAATATAAAATTAAATAATTT
ATCTTTTGATCAAATACCTTTATTCATTTGAGCTGTAGGAATTACAGCATTTTTATTATT
ATTATCTTTACCAGTATTA
>JN799008.1|Heliothis_virescens
-------TATTTTATTTTTGGAATTTGAGCTGGAATAGTTGGAACTTCTTTAAGTTTATT
AATTCGAGCAGAATTAGGTAACCCTGGATCTTTAATTGGAGATGATCAAATCTATAATAC
TATTGTTACAGCTCATGCTTTTATTATAATTTTTTTCATAGTTATACCAATTATAATTGG
TGGATTTGGAAATTGACTTGTACCTTTAATATTAGGGGCTCCTGATATAGCTTTCCCCCG
TATAAATAATATAAGATTTTGATTATTACCTCCATCATTAACTTTATTAATTTCAAGAAG
AATTGTAGAAAATGGAGCAGGAACAGGATGAACAGTTTATCCCCCACTTTCATCTAATAT
TGCTCACGGAGGTAGATCAGTAGATTTAGCCATCTTTTCTCTTCATTTAGCAGGAATTTC
CTCTATCTTAGGAGCTATTAATTTTATTACCACTATTATTAATATAAAATTAAATAATTT
ATCTTTTGATCAAATACCTTTATTCATTTGAGCTGTAGGAATTACAGCATTTTTATTATT
ATTATCTTTACCAGTATTA
>JN799009.1|Heliothis_virescens
-------TATTTTATTTTTGGAATTTGAGCTGGAATAGTTGGAACTTCTTTAAGTTTATT
AATTCGAGCAGAATTAGGTAACCCTGGATCTTTAATTGGAGATGATCAAATCTATAATAC
TATTGTTACAGCTCATGCTTTTATTATAATTTTTTTCATAGTTATACCAATTATAATTGG
TGGATTTGGAAATTGACTTGTACCTTTAATATTAGGGGCTCCTGATATAGCTTTCCCCCG
TATAAATAATATAAGATTTTGATTATTACCTCCATCATTAACTTTATTAATTTCAAGAAG
AATTGTAGAAAATGGAGCAGGAACAGGATGAACAGTTTATCCCCCACTTTCATCTAATAT
TGCTCACGGAGGTAGATCAGTAGATTTAGCCATCTTTTCTCTTCATTTAGCAGGAATTTC
CTCTATCTTAGGAGCTATTAATTTTATTACCACTATTATTAATATAAAATTAAATAATTT
ATCTTTTGATCAAATACCTTTATTCATTTGAGCTGTAGGAATTACAGCATTTTTATTATT
ATTATCTTTACCAGTATTA
>JN799010.1|Heliothis_virescens
-------TATTTTATTTTTGGAATTTGAGCTGGAATAGTTGGAACTTCTTTAAGTTTATT
AATTCGAGCAGAATTAGGTAACCCTGGATCTTTAATTGGAGATGATCAAATCTATAATAC
TATTGTTACAGCTCATGCTTTTATTATAATTTTTTTCATAGTTATACCAATTATAATTGG
TGGATTTGGAAATTGACTTGTACCTTTAATATTAGGGGCTCCTGATATAGCTTTCCCCCG
TATAAATAATATAAGATTTTGATTATTACCTCCATCATTAACTTTATTAATTTCAAGAAG
AATTGTAGAAAATGGAGCAGGAACAGGATGAACAGTTTATCCCCCACTTTCATCTAATAT
TGCTCACGGAGGTAGATCAGTAGATTTAGCCATCTTTTCTCTTCATTTAGCAGGAATTTC
CTCTATCTTAGGAGCTATTAATTTTATTACCACTATTATTAATATAAAATTAAATAATTT
ATCTTTTGATCAAATACCTTTATTCATTTGAGCTGTAGGAATTACAGCATTTTTATTATT
ATTATCTTTACCAGTATTA
>JN799011.1|Heliothis_virescens
-------TATTTTATTTTTGGAATTTGAGCTGGAATAGTTGGAACTTCTTTAAGTTTATT
AATTCGAGCAGAATTAGGTAACCCTGGATCTTTAATTGGAGATGATCAAATCTATAATAC
TATTGTTACAGCTCATGCTTTTATTATAATTTTTTTCATAGTTATACCAATTATAATTGG
TGGATTTGGAAATTGACTTGTACCTTTAATATTAGGGGCTCCTGATATAGCTTTCCCCCG
TATAAATAATATAAGATTTTGATTATTACCTCCATCATTAACTTTATTAATTTCAAGAAG
AATTGTAGAAAATGGAGCAGGAACAGGATGAACAGTTTATCCCCCACTTTCATCTAATAT
TGCTCACGGAGGTAGATCAGTAGATTTAGCCATCTTTTCTCTTCATTTAGCAGGAATTTC
CTCTATCTTAGGAGCTATTAATTTTATTACCACTATTATTAATATAAAATTAAATAATTT
ATCTTTTGATCAAATACCTTTATTCATTTGAGCTGTAGGAATTACAGCATTTTTATTATT
ATTATCTTTACCAGTATTA
>JN799012.1|Heliothis_virescens
-------TATTTTATTTTTGGAATTTGAGCTGGAATAGTTGGAACTTCTTTAAGTTTATT
AATTCGAGCAGAATTAGGTAACCCTGGATCTTTAATTGGAGATGATCAAATCTATAATAC
TATTGTTACAGCTCATGCTTTTATTATAATTTTTTTCATAGTTATACCAATTATAATTGG
TGGATTTGGAAATTGACTTGTACCTTTAATATTAGGGGCTCCTGATATAGCTTTCCCCCG
TATAAATAATATAAGATTTTGATTATTACCTCCATCATTAACTTTATTAATTTCAAGAAG
AATTGTAGAAAATGGAGCAGGAACAGGATGAACAGTTTATCCCCCACTTTCATCTAATAT
TGCTCACGGAGGTAGATCAGTAGATTTAGCCATCTTTTCTCTTCATTTAGCAGGAATTTC
CTCTATCTTAGGAGCTATTAATTTTATTACCACTATTATTAATATAAAATTAAATAATTT
ATCTTTTGATCAAATACCTTTATTCATTTGAGCTGTAGGAATTACAGCATTTTTATTATT
ATTATCTTTACCAGTATTA
>JN799013.1|Heliothis_virescens
-------TATTTTATTTTTGGAATTTGAGCTGGAATAGTTGGAACTTCTTTAAGTTTATT
AATTCGAGCAGAATTAGGTAACCCTGGATCTTTAATTGGAGATGATCAAATCTATAATAC
TATTGTTACAGCTCATGCTTTTATTATAATTTTTTTCATAGTTATACCAATTATAATTGG
TGGATTTGGAAATTGACTTGTACCTTTAATATTAGGGGCTCCTGATATAGCTTTCCCCCG
TATAAATAATATAAGATTTTGATTATTACCTCCATCATTAACTTTATTAATTTCAAGAAG
AATTGTAGAAAATGGAGCAGGAACAGGATGAACAGTTTATCCCCCACTTTCATCTAATAT
TGCTCACGGAGGTAGATCAGTAGATTTAGCCATCTTTTCTCTTCATTTAGCAGGAATTTC
CTCTATCTTAGGAGCTATTAATTTTATTACCACTATTATTAATATAAAATTAAATAATTT
ATCTTTTGATCAAATACCTTTATTCATTTGAGCTGTAGGAATTACAGCATTTTTATTATT
ATTATCTTTACCAGTATTA
>JN799014.1|Heliothis_virescens
-------TATTTTATTTTTGGAATTTGAGCTGGAATAGTTGGAACTTCTTTAAGTTTATT
AATTCGAGCAGAATTAGGTAACCCTGGATCTTTAATTGGAGATGATCAAATCTATAATAC
TATTGTTACAGCTCATGCTTTTATTATAATTTTTTTCATAGTTATACCAATTATAATTGG
TGGATTTGGAAATTGACTTGTACCTTTAATATTAGGGGCTCCTGATATAGCTTTCCCCCG
TATAAATAATATAAGATTTTGATTATTACCTCCATCATTAACTTTATTAATTTCAAGAAG
AATTGTAGAAAATGGAGCAGGAACAGGATGAACAGTTTATCCCCCACTTTCATCTAATAT
TGCTCACGGAGGTAGATCAGTAGATTTAGCCATCTTTTCTCTTCATTTAGCAGGAATTTC
CTCTATCTTAGGAGCTATTAATTTTATTACCACTATTATTAATATAAAATTAAATAATTT
ATCTTTTGATCAAATACCTTTATTCATTTGAGCTGTAGGAATTACAGCATTTTTATTATT
ATTATCTTTACCAGTATTA
>JN799015.1|Heliothis_virescens
-------TATTTTATTTTTGGAATTTGAGCTGGAATAGTTGGAACTTCTTTAAGTTTATT
AATTCGAGCAGAATTAGGTAACCCTGGATCTTTAATTGGAGATGATCAAATCTATAATAC
TATTGTTACAGCTCATGCTTTTATTATAATTTTTTTCATAGTTATACCAATTATAATTGG
TGGATTTGGAAATTGACTTGTACCTTTAATATTAGGGGCTCCTGATATAGCTTTCCCCCG
TATAAATAATATAAGATTTTGATTATTACCTCCATCATTAACTTTATTAATTTCAAGAAG
AATTGTAGAAAATGGAGCAGGAACAGGATGAACAGTTTATCCCCCACTTTCATCTAATAT
TGCTCACGGAGGTAGATCAGTAGATTTAGCCATCTTTTCTCTTCATTTAGCAGGAATTTC
CTCTATCTTAGGAGCTATTAATTTTATTACCACTATTATTAATATAAAATTAAATAATTT
ATCTTTTGATCAAATACCTTTATTCATTTGAGCTGTAGGAATTACAGCATTTTTATTATT
ATTATCTTTACCAGTATTA
>JN799016.1|Heliothis_virescens
-------TATTTTATTTTTGGAATTTGAGCTGGAATAGTTGGAACTTCTTTAAGTTTATT
AATTCGAGCAGAATTAGGTAACCCTGGATCTTTAATTGGAGATGATCAAATCTATAATAC
TATTGTTACAGCTCATGCTTTTATTATAATTTTTTTCATAGTTATACCAATTATAATTGG
TGGATTTGGAAATTGACTTGTACCTTTAATATTAGGGGCTCCTGATATAGCTTTCCCCCG
TATAAATAATATAAGATTTTGATTATTACCTCCATCATTAACTTTATTAATTTCAAGAAG
AATTGTAGAAAATGGAGCAGGAACAGGATGAACAGTTTATCCCCCACTTTCATCTAATAT
TGCTCACGGAGGTAGATCAGTAGATTTAGCCATCTTTTCTCTTCATTTAGCAGGAATTTC
CTCTATCTTAGGAGCTATTAATTTTATTACCACTATTATTAATATAAAATTAAATAATTT
ATCTTTTGATCAAATACCTTTATTCATTTGAGCTGTAGGAATTACAGCATTTTTATTATT
ATTATCTTTACCAGTATTA
>JN799017.1|Heliothis_virescens
-------TATTTTATTTTTGGAATTTGAGCTGGAATAGTTGGAACTTCTTTAAGTTTATT
AATTCGAGCAGAATTAGGTAACCCTGGATCTTTAATTGGAGATGATCAAATCTATAATAC
TATTGTTACAGCTCATGCTTTTATTATAATTTTTTTCATAGTTATACCAATTATAATTGG
TGGATTTGGAAATTGACTTGTACCTTTAATATTAGGGGCTCCTGATATAGCTTTCCCCCG
TATAAATAATATAAGATTTTGATTATTACCTCCATCATTAACTTTATTAATTTCAAGAAG
AATTGTAGAAAATGGAGCAGGAACAGGATGAACAGTTTATCCCCCACTTTCATCTAATAT
TGCTCACGGAGGTAGATCAGTAGATTTAGCCATCTTTTCTCTTCATTTAGCAGGAATTTC
CTCTATCTTAGGAGCTATTAATTTTATTACCACTATTATTAATATAAAATTAAATAATTT
ATCTTTTGATCAAATACCTTTATTCATTTGAGCTGTAGGAATTACAGCATTTTTATTATT
ATTATCTTTACCAGTATTA
>JN799018.1|Heliothis_virescens
-------TATTTTATTTTTGGAATTTGAGCTGGAATAGTTGGAACTTCTTTAAGTTTATT
AATTCGAGCAGAATTAGGTAACCCTGGATCTTTAATTGGAGATGATCAAATCTATAATAC
TATTGTTACAGCTCATGCTTTTATTATAATTTTTTTCATAGTTATACCAATTATAATTGG
TGGATTTGGAAATTGACTTGTACCTTTAATATTAGGGGCTCCTGATATAGCTTTCCCCCG
TATAAATAATATAAGATTTTGATTATTACCTCCATCATTAACTTTATTAATTTCAAGAAG
AATTGTAGAAAATGGAGCAGGAACAGGATGAACAGTTTATCCCCCACTTTCATCTAATAT
TGCTCACGGAGGTAGATCAGTAGATTTAGCCATCTTTTCTCTTCATTTAGCAGGAATTTC
CTCTATCTTAGGAGCTATTAATTTTATTACCACTATTATTAATATAAAATTAAATAATTT
ATCTTTTGATCAAATACCTTTATTCATTTGAGCTGTAGGAATTACAGCATTTTTATTATT
ATTATCTTTACCAGTATTA
>JN799019.1|Heliothis_virescens
-------TATTTTATTTTTGGAATTTGAGCTGGAATAGTTGGAACTTCTTTAAGTTTATT
AATTCGAGCAGAATTAGGTAACCCTGGATCTTTAATTGGAGATGATCAAATCTATAATAC
TATTGTTACAGCTCATGCTTTTATTATAATTTTTTTCATAGTTATACCAATTATAATTGG
TGGATTTGGAAATTGACTTGTACCTTTAATATTAGGGGCTCCTGATATAGCTTTCCCCCG
TATAAATAATATAAGATTTTGATTATTACCTCCATCATTAACTTTATTAATTTCAAGAAG
AATTGTAGAAAATGGAGCAGGAACAGGATGAACAGTTTATCCCCCACTTTCATCTAATAT
TGCTCACGGAGGTAGATCAGTAGATTTAGCCATCTTTTCTCTTCATTTAGCAGGAATTTC
CTCTATCTTAGGAGCTATTAATTTTATTACCACTATTATTAATATAAAATTAAATAATTT
ATCTTTTGATCAAATACCTTTATTCATTTGAGCTGTAGGAATTACAGCATTTTTATTATT
ATTATCTTTACCAGTATTA
>JN799020.1|Heliothis_virescens
-------TATTTTATTTTTGGAATTTGAGCTGGAATAGTTGGAACTTCTTTAAGTTTATT
AATTCGAGCAGAATTAGGTAACCCTGGATCTTTAATTGGAGATGATCAAATCTATAATAC
TATTGTTACAGCTCATGCTTTTATTATAATTTTTTTCATAGTTATACCAATTATAATTGG
TGGATTTGGAAATTGACTTGTACCTTTAATATTAGGGGCTCCTGATATAGCTTTCCCCCG
TATAAATAATATAAGATTTTGATTATTACCTCCATCATTAACTTTATTAATTTCAAGAAG
AATTGTAGAAAATGGAGCAGGAACAGGATGAACAGTTTATCCCCCACTTTCATCTAATAT
TGCTCACGGAGGTAGATCAGTAGATTTAGCCATCTTTTCTCTTCATTTAGCAGGAATTTC
CTCTATCTTAGGAGCTATTAATTTTATTACCACTATTATTAATATAAAATTAAATAATTT
ATCTTTTGATCAAATACCTTTATTTATTTGAGCTGTAGGAATTACAGCATTTTTATTATT
ATTATCTTTACCAGTATTA
>JN799021.1|Heliothis_virescens
-------TATTTTATTTTTGGAATTTGAGCTGGAATAGTTGGAACTTCTTTAAGTTTATT
AATTCGAGCAGAATTAGGTAACCCTGGATCTTTAATTGGAGATGATCAAATCTATAATAC
TATTGTTACAGCTCATGCTTTTATTATAATTTTTTTCATAGTTATACCAATTATAATTGG
TGGATTTGGAAATTGACTTGTACCTTTAATATTAGGGGCTCCTGATATAGCTTTCCCCCG
TATAAATAATATAAGATTTTGATTATTACCTCCATCATTAACTTTATTAATTTCAAGAAG
AATTGTAGAAAATGGAGCAGGAACAGGATGAACAGTTTATCCCCCACTTTCATCTAATAT
TGCTCACGGAGGTAGATCAGTAGATTTAGCCATCTTTTCTCTTCATTTAGCAGGAATTTC
CTCTATCTTAGGAGCTATTAATTTTATTACCACTATTATTAATATAAAATTAAATAATTT
ATCTTTTGATCAAATACCTTTATTCATTTGAGCTGTAGGAATTACAGCATTTTTATTATT
ATTATCTTTACCAGTATTA
>JN799022.1|Heliothis_virescens
-------TATTTTATTTTTGGAATTTGAGCTGGAATAGTTGGAACTTCTTTAAGTTTATT
AATTCGAGCAGAATTAGGTAACCCTGGATCTTTAATTGGAGATGATCAAATCTATAATAC
TATTGTTACAGCTCATGCTTTTATTATAATTTTTTTCATAGTTATACCAATTATAATTGG
TGGATTTGGAAATTGACTTGTACCTTTAATATTAGGGGCTCCTGATATAGCTTTCCCCCG
TATAAATAATATAAGATTTTGATTATTACCTCCATCATTAACTTTATTAATTTCAAGAAG
AATTGTAGAAAATGGAGCAGGAACAGGATGAACAGTTTATCCCCCACTTTCATCTAATAT
TGCTCACGGAGGTAGATCAGTAGATTTAGCCATCTTTTCTCTTCATTTAGCAGGAATTTC
CTCTATCTTAGGAGCTATTAATTTTATTACCACTATTATTAATATAAAATTAAATAATTT
ATCTTTTGATCAAATACCTTTATTCATTTGAGCTGTAGGAATTACAGCATTTTTATTATT
ATTATCTTTACCAGTATTA
>JN799023.1|Heliothis_virescens
-------TATTTTATTTTTGGAATTTGAGCTGGAATAGTTGGAACTTCTTTAAGTTTATT
AATTCGAGCAGAATTAGGTAACCCTGGATCTTTAATTGGAGATGATCAAATCTATAATAC
TATTGTTACAGCTCATGCTTTTATTATAATTTTTTTCATAGTTATACCAATTATAATTGG
TGGATTTGGAAATTGACTTGTACCTTTAATATTAGGGGCTCCTGATATAGCTTTCCCCCG
TATAAATAATATAAGATTTTGATTATTACCTCCATCATTAACTTTATTAATTTCAAGAAG
AATTGTAGAAAATGGAGCAGGAACAGGATGAACAGTTTATCCCCCACTTTCATCTAATAT
TGCTCACGGAGGTAGATCAGTAGATTTAGCCATCTTTTCTCTTCATTTAGCAGGAATTTC
CTCTATCTTAGGAGCTATTAATTTTATTACCACTATTATTAATATAAAATTAAATAATTT
ATCTTTTGATCAAATACCTTTATTCATTTGAGCTGTAGGAATTACAGCATTTTTATTATT
ATTATCTTTACCAGTATTA
>JN799024.1|Heliothis_virescens
-------TATTTTATTTTTGGAATTTGAGCTGGAATAGTTGGAACTTCTTTAAGTTTATT
AATTCGAGCAGAATTAGGTAACCCTGGATCTTTAATTGGAGATGATCAAATCTATAATAC
TATTGTTACAGCTCATGCTTTTATTATAATTTTTTTCATAGTTATACCAATTATAATTGG
TGGATTTGGAAATTGACTTGTACCTTTAATATTAGGGGCTCCTGATATAGCTTTCCCCCG
TATAAATAATATAAGATTTTGATTATTACCTCCATCATTAACTTTATTAATTTCAAGAAG
AATTGTAGAAAATGGAGCAGGAACAGGATGAACAGTTTATCCCCCACTTTCATCTAATAT
TGCTCACGGAGGTAGATCAGTAGATTTAGCCATCTTTTCTCTTCATTTAGCAGGAATTTC
CTCTATCTTAGGAGCTATTAATTTTATTACCACTATTATTAATATAAAATTAAATAATTT
ATCTTTTGATCAAATACCTTTATTCATTTGAGCTGTAGGAATTACAGCATTTTTATTATT
ATTATCTTTACCAGTATTA
>JN799025.1|Heliothis_virescens
-------TATTTTATTTTTGGAATTTGAGCTGGAATAGTTGGAACTTCTTTAAGTTTATT
AATTCGAGCAGAATTAGGTAACCCTGGATCTTTAATTGGAGATGATCAAATCTATAATAC
TATTGTTACAGCTCATGCTTTTATTATAATTTTTTTCATAGTTATACCAATTATAATTGG
TGGATTTGGAAATTGACTTGTACCTTTAATATTAGGGGCTCCTGATATAGCTTTCCCCCG
TATAAATAATATAAGATTTTGATTATTACCTCCATCATTAACTTTATTAATTTCAAGAAG
AATTGTAGAAAATGGAGCAGGAACAGGATGAACAGTTTATCCCCCACTTTCATCTAATAT
TGCTCACGGAGGTAGATCAGTAGATTTAGCCATCTTTTCTCTTCATTTAGCAGGAATTTC
CTCTATCTTAGGAGCTATTAATTTTATTACCACTATTATTAATATAAAATTAAATAATTT
ATCTTTTGATCAAATACCTTTATTCATTTGAGCTGTAGGAATTACAGCATTTTTATTATT
ATTATCTTTACCAGTATTA
>JN799026.1|Heliothis_virescens
-------TATTTTATTTTTGGAATTTGAGCTGGAATAGTTGGAACTTCTTTAAGTTTATT
AATTCGAGCAGAATTAGGTAACCCTGGATCTTTAATTGGAGATGATCAAATCTATAATAC
TATTGTTACAGCTCATGCTTTTATTATAATTTTTTTCATAGTTATACCAATTATAATTGG
TGGATTTGGAAATTGACTTGTACCTTTAATATTAGGGGCTCCTGATATAGCTTTCCCCCG
TATAAATAATATAAGATTTTGATTATTACCTCCATCATTAACTTTATTAATTTCAAGAAG
AATTGTAGAAAATGGAGCAGGAACAGGATGAACAGTTTATCCCCCACTTTCATCTAATAT
TGCTCACGGAGGTAGATCAGTAGATTTAGCCATCTTTTCTCTTCATTTAGCAGGAATTTC
CTCTATCTTAGGAGCTATTAATTTTATTACCACTATTATTAATATAAAATTAAATAATTT
ATCTTTTGATCAAATACCTTTATTCATTTGAGCTGTAGGAATTACAGCATTTTTATTATT
ATTATCTTTACCAGTATTA
>JN799027.1|Heliothis_virescens
-------TATTTTATTTTTGGAATTTGAGCTGGAATAGTTGGAACTTCTTTAAGTTTATT
AATTCGAGCAGAATTAGGTAACCCTGGATCTTTAATTGGAGATGATCAAATCTATAATAC
TATTGTTACAGCTCATGCTTTTATTATAATTTTTTTCATAGTTATACCAATTATAATTGG
TGGATTTGGAAATTGACTTGTACCTTTAATATTAGGGGCTCCTGATATAGCTTTCCCCCG
TATAAATAATATAAGATTTTGATTATTACCTCCATCATTAACTTTATTAATTTCAAGAAG
AATTGTAGAAAATGGAGCAGGAACAGGATGAACAGTTTATCCCCCACTTTCATCTAATAT
TGCTCACGGAGGTAGATCAGTAGATTTAGCCATCTTTTCTCTTCATTTAGCAGGAATTTC
CTCTATCTTAGGAGCTATTAATTTTATTACCACTATTATTAATATAAAATTAAATAATTT
ATCTTTTGATCAAATACCTTTATTCATTTGAGCTGTAGGAATTACAGCATTTTTATTATT
ATTATCTTTACCAGTATTA
>JN799028.1|Heliothis_virescens
-------TATTTTATTTTTGGAATTTGAGCTGGAATAGTTGGAACTTCTTTAAGTTTATT
AATTCGAGCAGAATTAGGTAACCCTGGATCTTTAATTGGAGATGATCAAATCTATAATAC
TATTGTTACAGCTCATGCTTTTATTATAATTTTTTTCATAGTTATACCAATTATAATTGG
TGGATTTGGAAATTGACTTGTACCTTTAATATTAGGGGCTCCTGATATAGCTTTCCCCCG
TATAAATAATATAAGATTTTGATTATTACCTCCATCATTAACTTTATTAATTTCAAGAAG
AATTGTAGAAAATGGAGCAGGAACAGGATGAACAGTTTATCCCCCACTTTCATCTAATAT
TGCTCACGGAGGTAGATCAGTAGATTTAGCCATCTTTTCTCTTCATTTAGCAGGAATTTC
CTCTATCTTAGGAGCTATTAATTTTATTACCACTATTATTAATATAAAATTAAATAATTT
ATCTTTTGATCAAATACCTTTATTCATTTGAGCTGTAGGAATTACAGCATTTTTATTATT
ATTATCTTTACCAGTATTA
>JN799029.1|Heliothis_virescens
-------TATTTTATTTTTGGAATTTGAGCTGGAATAGTTGGAACTTCTTTAAGTTTATT
AATTCGAGCAGAATTAGGTAACCCTGGATCTTTAATTGGAGATGATCAAATCTATAATAC
TATTGTTACAGCTCATGCTTTTATTATAATTTTTTTCATAGTTATACCAATTATAATTGG
TGGATTTGGAAATTGACTTGTACCTTTAATATTAGGGGCTCCTGATATAGCTTTCCCCCG
TATAAATAATATAAGATTTTGATTATTACCTCCATCATTAACTTTATTAATTTCAAGAAG
AATTGTAGAAAATGGAGCAGGAACAGGATGAACAGTTTATCCCCCACTTTCATCTAATAT
TGCTCACGGAGGTAGATCAGTAGATTTAGCCATCTTTTCTCTTCATTTAGCAGGAATTTC
CTCTATCTTAGGAGCTATTAATTTTATTACCACTATTATTAATATAAAATTAAATAATTT
ATCTTTTGATCAAATACCTTTATTCATTTGAGCTGTAGGAATTACAGCATTTTTATTATT
ATTATCTTTACCAGTATTA
>JN799030.1|Heliothis_virescens
-------TATTTTATTTTTGGAATTTGAGCTGGAATAGTTGGAACTTCTTTAAGTTTATT
AATTCGAGCAGAATTAGGTAACCCTGGATCTTTAATTGGAGATGATCAAATCTATAATAC
TATTGTTACAGCTCATGCTTTTATTATAATTTTTTTCATAGTTATACCAATTATAATTGG
TGGATTTGGAAATTGACTTGTACCTTTAATATTAGGGGCTCCTGATATAGCTTTCCCCCG
TATAAATAATATAAGATTTTGATTATTACCTCCATCATTAACTTTATTAATTTCAAGAAG
AATTGTAGAAAATGGAGCAGGAACAGGATGAACAGTTTATCCCCCACTTTCATCTAATAT
TGCTCACGGAGGTAGATCAGTAGATTTAGCCATCTTTTCTCTTCATTTAGCAGGAATTTC
CTCTATCTTAGGAGCTATTAATTTTATTACCACTATTATTAATATAAAATTAAATAATTT
ATCTTTTGATCAAATACCTTTATTCATTTGAGCTGTAGGAATTACAGCATTTTTATTATT
ATTATCTTTACCAGTATTA
>JN799031.1|Heliothis_virescens
-------TATTTTATTTTTGGAATTTGAGCTGGAATAGTTGGAACTTCTTTAAGTTTATT
AATTCGAGCAGAATTAGGTAACCCTGGATCTTTAATTGGAGATGATCAAATCTATAATAC
TATTGTTACAGCTCATGCTTTTATTATAATTTTTTTCATAGTTATACCAATTATAATTGG
TGGATTTGGAAATTGACTTGTACCTTTAATATTAGGGGCTCCTGATATAGCTTTCCCCCG
TATAAATAATATAAGATTTTGATTATTACCTCCATCATTAACTTTATTAATTTCAAGAAG
AATTGTAGAAAATGGAGCAGGAACAGGATGAACAGTTTATCCCCCACTTTCATCTAATAT
TGCTCACGGAGGTAGATCAGTAGATTTAGCCATCTTTTCTCTTCATTTAGCAGGAATTTC
CTCTATCTTAGGAGCTATTAATTTTATTACCACTATTATTAATATAAAATTAAATAATTT
ATCTTTTGATCAAATACCTTTATTCATTTGAGCTGTAGGAATTACAGCATTTTTATTATT
ATTATCTTTACCAGTATTA
>JN799032.1|Heliothis_virescens
-------TATTTTATTTTTGGAATTTGAGCTGGAATAGTTGGAACTTCTTTAAGTTTATT
AATTCGAGCAGAATTAGGTAACCCTGGATCTTTAATTGGAGATGATCAAATCTATAATAC
TATTGTTACAGCTCATGCTTTTATTATAATTTTTTTCATAGTTATACCAATTATAATTGG
TGGATTTGGAAATTGACTTGTACCTTTAATATTAGGGGCTCCTGATATAGCTTTCCCCCG
TATAAATAATATAAGATTTTGATTATTACCTCCATCATTAACTTTATTAATTTCAAGAAG
AATTGTAGAAAATGGAGCAGGAACAGGATGAACAGTTTATCCCCCACTTTCATCTAATAT
TGCTCACGGAGGTAGATCAGTAGATTTAGCCATCTTTTCTCTTCATTTAGCAGGAATTTC
CTCTATCTTAGGAGCTATTAATTTTATTACCACTATTATTAATATAAAATTAAATAATTT
ATCTTTTGATCAAATACCTTTATTCATTTGAGCTGTAGGAATTACAGCATTTTTATTATT
ATTATCTTTACCAGTATTA
>JN799033.1|Heliothis_virescens
-------TATTTTATTTTTGGAATTTGAGCTGGAATAGTTGGAACTTCTTTAAGTTTATT
AATTCGAGCAGAATTAGGTAACCCTGGATCTTTAATTGGAGATGATCAAATCTATAATAC
TATTGTTACAGCTCATGCTTTTATTATAATTTTTTTCATAGTTATACCAATTATAATTGG
TGGATTTGGAAATTGACTTGTACCTTTAATATTAGGAGCTCCTGATATAGCTTTCCCCCG
TATAAATAATATAAGATTTTGATTATTACCTCCATCATTAACTTTATTAATTTCAAGAAG
AATTGTAGAAAATGGAGCAGGAACAGGATGAACAGTTTATCCCCCACTTTCATCTAATAT
TGCTCACGGAGGTAGATCAGTAGATTTAGCCATCTTTTCTCTTCATTTAGCAGGAATTTC
CTCTATCTTAGGAGCTATTAATTTTATTACCACTATTATTAATATAAAATTAAATAATTT
ATCTTTTGATCAAATACCTTTATTCATTTGAGCTGTAGGAATTACAGCATTTTTATTATT
ATTATCTTTACCAGTATTA
>JN799034.1|Heliothis_virescens
-------TATTTTATTTTTGGAATTTGAGCTGGAATAGTTGGAACTTCTTTAAGTTTATT
AATTCGAGCAGAATTAGGTAACCCTGGATCTTTAATTGGAGATGATCAAATCTATAATAC
TATTGTTACAGCTCATGCTTTTATTATAATTTTTTTCATAGTTATACCAATTATAATTGG
TGGATTTGGAAATTGACTTGTACCTTTAATATTAGGGGCTCCTGATATAGCTTTCCCCCG
TATAAATAATATAAGATTTTGATTATTACCTCCATCATTAACTTTATTAATTTCAAGAAG
AATTGTAGAAAATGGAGCAGGAACAGGATGAACAGTTTATCCCCCACTTTCATCTAATAT
TGCTCACGGAGGTAGATCAGTAGATTTAGCCATCTTTTCTCTTCATTTAGCAGGAATTTC
CTCTATCTTAGGAGCTATTAATTTTATTACCACTATTATTAATATAAAATTAAATAATTT
ATCTTTTGATCAAATACCTTTATTCATTTGAGCTGTAGGAATTACAGCATTTTTATTATT
ATTATCTTTACCAGTATTA
>JN799035.1|Heliothis_virescens
-------TATTTTATTTTTGGAATTTGAGCTGGAATAGTTGGAACTTCTTTAAGTTTATT
AATTCGAGCAGAATTAGGTAACCCTGGATCTTTAATTGGAGATGATCAAATCTATAATAC
TATTGTTACAGCTCATGCTTTTATTATAATTTTTTTCATAGTTATACCAATTATAATTGG
TGGATTTGGAAATTGACTTGTACCTTTAATATTAGGGGCTCCTGATATAGCTTTCCCCCG
TATAAATAATATAAGATTTTGATTATTACCTCCATCATTAACTTTATTAATTTCAAGAAG
AATTGTAGAAAATGGAGCAGGAACAGGATGAACAGTTTATCCCCCACTTTCATCTAATAT
TGCTCACGGAGGTAGATCAGTAGATTTAGCCATCTTTTCTCTTCATTTAGCAGGAATTTC
CTCTATCTTAGGAGCTATTAATTTTATTACCACTATTATTAATATAAAATTAAATAATTT
ATCTTTTGATCAAATACCTTTATTCATTTGAGCTGTAGGAATTACAGCATTTTTATTATT
ATTATCTTTACCAGTATTA
>JN799036.1|Heliothis_virescens
-------TATTTTATTTTTGGAATTTGAGCTGGAATAGTTGGAACTTCTTTAAGTTTATT
AATTCGAGCAGAATTAGGTAACCCTGGATCTTTAATTGGAGATGATCAAATCTATAATAC
TATTGTTACAGCTCATGCTTTTATTATAATTTTTTTCATAGTTATACCAATTATAATTGG
TGGATTTGGAAATTGACTTGTACCTTTAATATTAGGGGCTCCTGATATAGCTTTCCCCCG
TATAAATAATATAAGATTTTGATTATTACCTCCATCATTAACTTTATTAATTTCAAGAAG
AATTGTAGAAAATGGAGCAGGAACAGGATGAACAGTTTATCCCCCACTTTCATCTAATAT
TGCTCACGGAGGTAGATCAGTAGATTTAGCCATCTTTTCTCTTCATTTAGCAGGAATTTC
CTCTATCTTAGGAGCTATTAATTTTATTACCACTATTATTAATATAAAATTAAATAATTT
ATCTTTTGATCAAATACCTTTATTCATTTGAGCTGTAGGAATTACAGCATTTTTATTATT
ATTATCTTTACCAGTATTA
>JN799037.1|Heliothis_virescens
-------TATTTTATTTTTGGAATTTGAGCTGGAATAGTTGGAACTTCTTTAAGTTTATT
AATTCGAGCAGAATTAGGTAACCCTGGATCTTTAATTGGAGATGATCAAATCTATAATAC
TATTGTTACAGCTCATGCTTTTATTATAATTTTTTTCATAGTTATACCAATTATAATTGG
TGGATTTGGAAATTGACTTGTACCTTTAATATTAGGGGCTCCTGATATAGCTTTCCCCCG
TATAAATAATATAAGATTTTGATTATTACCTCCATCATTAACTTTATTAATTTCAAGAAG
AATTGTAGAAAATGGAGCAGGAACAGGATGAACAGTTTATCCCCCACTTTCATCTAATAT
TGCTCACGGAGGTAGATCAGTAGATTTAGCCATCTTTTCTCTTCATTTAGCAGGAATTTC
CTCTATCTTAGGAGCTATTAATTTTATTACCACTATTATTAATATAAAATTAAATAATTT
ATCTTTTGATCAAATACCTTTATTCATTTGAGCTGTAGGAATTACAGCATTTTTATTATT
ATTATCTTTACCAGTATTA
>JN799038.1|Heliothis_virescens
-------TATTTTATTTTTGGAATTTGAGCTGGAATAGTTGGAACTTCTTTAAGTTTATT
AATTCGAGCAGAATTAGGTAACCCTGGATCTTTAATTGGAGATGATCAAATCTATAATAC
TATTGTTACAGCTCATGCTTTTATTATAATTTTTTTCATAGTTATACCAATTATAATTGG
TGGATTTGGAAATTGACTTGTACCTTTAATATTAGGGGCTCCTGATATAGCTTTCCCCCG
TATAAATAATATAAGATTTTGATTATTACCTCCATCATTAACTTTATTAATTTCAAGAAG
AATTGTAGAAAATGGAGCAGGAACAGGATGAACAGTTTATCCCCCACTTTCATCTAATAT
TGCTCACGGAGGTAGATCAGTAGATTTAGCCATCTTTTCTCTTCATTTAGCAGGAATTTC
CTCTATCTTAGGAGCTATTAATTTTATTACCACTATTATTAATATAAAATTAAATAATTT
ATCTTTTGATCAAATACCTTTATTCATTTGAGCTGTAGGAATTACAGCATTTTTATTATT
ATTATCTTTACCAGTATTA
>JN799039.1|Heliothis_virescens
-------TATTTTATTTTTGGAATTTGAGCTGGAATAGTTGGAACTTCTTTAAGTTTATT
AATTCGAGCAGAATTAGGTAACCCTGGATCTTTAATTGGAGATGATCAAATCTATAATAC
TATTGTTACAGCTCATGCTTTTATTATAATTTTTTTCATAGTTATACCAATTATAATTGG
TGGATTTGGAAATTGACTTGTACCTTTAATATTAGGGGCTCCTGATATAGCTTTCCCCCG
TATAAATAATATAAGATTTTGATTATTACCTCCATCATTAACTTTATTAATTTCAAGAAG
AATTGTAGAAAATGGAGCAGGAACAGGATGAACAGTTTATCCCCCACTTTCATCTAATAT
TGCTCACGGAGGTAGATCAGTAGATTTAGCCATCTTTTCTCTTCATTTAGCAGGAATTTC
CTCTATCTTAGGAGCTATTAATTTTATTACCACTATTATTAATATAAAATTAAATAATTT
ATCTTTTGATCAAATACCTTTATTCATTTGAGCTGTAGGAATTACAGCATTTTTATTATT
ATTATCTTTACCAGTATTA
>JN799040.1|Heliothis_virescens
-------TATTTTATTTTTGGAATTTGAGCTGGAATAGTTGGAACTTCTTTAAGTTTATT
AATTCGAGCAGAATTAGGTAACCCTGGATCTTTAATTGGAGATGATCAAATCTATAATAC
TATTGTTACAGCTCATGCTTTTATTATAATTTTTTTCATAGTTATACCAATTATAATTGG
TGGATTTGGAAATTGACTTGTACCTTTAATATTAGGGGCTCCTGATATAGCTTTCCCCCG
TATAAATAATATAAGATTTTGATTATTACCTCCATCATTAACTTTATTAATTTCAAGAAG
AATTGTAGAAAATGGAGCAGGAACAGGATGAACAGTTTATCCCCCACTTTCATCTAATAT
TGCTCACGGAGGTAGATCAGTAGATTTAGCCATCTTTTCTCTTCATTTAGCAGGAATTTC
CTCTATCTTAGGAGCTATTAATTTTATTACCACTATTATTAATATAAAATTAAATAATTT
ATCTTTTGATCAAATACCTTTATTCATTTGAGCTGTAGGAATTACAGCATTTTTATTATT
ATTATCTTTACCAGTATTA
>JN799041.1|Heliothis_virescens
-------TATTTTATTTTTGGAATTTGAGCTGGAATAGTTGGAACTTCTTTAAGTTTATT
AATTCGAGCAGAATTAGGTAACCCTGGATCTTTAATTGGAGATGATCAAATCTATAATAC
TATTGTTACAGCTCATGCTTTTATTATAATTTTTTTCATAGTTATACCAATTATAATTGG
TGGATTTGGAAATTGACTTGTACCTTTAATATTAGGGGCTCCTGATATAGCTTTCCCCCG
TATAAATAATATAAGATTTTGATTATTACCTCCATCATTAACTTTATTAATTTCAAGAAG
AATTGTAGAAAATGGAGCAGGAACAGGATGAACAGTTTATCCCCCACTTTCATCTAATAT
TGCTCACGGAGGTAGATCAGTAGATTTAGCCATCTTTTCTCTTCATTTAGCAGGAATTTC
CTCTATCTTAGGAGCTATTAATTTTATTACCACTATTATTAATATAAAATTAAATAATTT
ATCTTTTGATCAAATACCTTTATTCATTTGAGCTGTAGGAATTACAGCATTTTTATTATT
ATTATCTTTACCAGTATTA
>JN799042.1|Heliothis_virescens
-------TATTTTATTTTTGGAATTTGAGCTGGAATAGTTGGAACTTCTTTAAGTTTATT
AATTCGAGCAGAATTAGGTAACCCTGGATCTTTAATTGGAGATGATCAAATCTATAATAC
TATTGTTACAGCTCATGCTTTTATTATAATTTTTTTCATAGTTATACCAATTATAATTGG
TGGATTTGGAAATTGACTTGTACCTTTAATATTAGGGGCTCCTGATATAGCTTTCCCCCG
TATAAATAATATAAGATTTTGATTATTACCTCCATCATTAACTTTATTAATTTCAAGAAG
AATTGTAGAAAATGGAGCAGGAACAGGATGAACAGTTTATCCCCCACTTTCATCTAATAT
TGCTCACGGAGGTAGATCAGTAGATTTAGCCATCTTTTCTCTTCATTTAGCAGGAATTTC
CTCTATCTTAGGAGCTATTAATTTTATTACCACTATTATTAATATAAAATTAAATAATTT
ATCTTTTGATCAAATACCTTTATTCATTTGAGCTGTAGGAATTACAGCATTTTTATTATT
ATTATCTTTACCAGTATTA
>JN799043.1|Heliothis_virescens
-------TATTTTATTTTTGGAATTTGAGCTGGAATAGTTGGAACTTCTTTAAGTTTATT
AATTCGAGCAGAATTAGGTAACCCTGGATCTTTAATTGGAGATGATCAAATCTATAATAC
TATTGTTACAGCTCATGCTTTTATTATAATTTTTTTCATAGTTATACCAATTATAATTGG
TGGATTTGGAAATTGACTTGTACCTTTAATATTAGGGGCTCCTGATATAGCTTTCCCCCG
TATAAATAATATAAGATTTTGATTATTACCTCCATCATTAACTTTATTAATTTCAAGAAG
AATTGTAGAAAATGGAGCAGGAACAGGATGAACAGTTTATCCCCCACTTTCATCTAATAT
TGCTCACGGAGGTAGATCAGTAGATTTAGCCATCTTTTCTCTTCATTTAGCAGGAATTTC
CTCTATCTTAGGAGCTATTAATTTTATTACCACTATTATTAATATAAAATTAAATAATTT
ATCTTTTGATCAAATACCTTTATTCATTTGAGCTGTAGGAATTACAGCATTTTTATTATT
ATTATCTTTACCAGTATTA
>JN799044.1|Heliothis_virescens
-------TATTTTATTTTTGGAATTTGAGCTGGAATAGTTGGAACTTCTTTAAGTTTATT
AATTCGAGCAGAATTAGGTAACCCTGGATCTTTAATTGGAGATGATCAAATCTATAATAC
TATTGTTACAGCTCATGCTTTTATTATAATTTTTTTCATAGTTATACCAATTATAATTGG
TGGATTTGGAAATTGACTTGTACCTTTAATATTAGGGGCTCCTGATATAGCTTTCCCCCG
TATAAATAATATAAGATTTTGATTATTACCTCCATCATTAACTTTATTAATTTCAAGAAG
AATTGTAGAAAATGGAGCAGGAACAGGATGAACAGTTTATCCCCCACTTTCATCTAATAT
TGCTCACGGAGGTAGATCAGTAGATTTAGCCATCTTTTCTCTTCATTTAGCAGGAATTTC
CTCTATCTTAGGAGCTATTAATTTTATTACCACTATTATTAATATAAAATTAAATAATTT
ATCTTTTGATCAAATACCTTTATTCATTTGAGCTGTAGGAATTACAGCATTTTTATTATT
ATTATCTTTACCAGTATTA
>JN799045.1|Heliothis_virescens
-------TATTTTATTTTTGGAATTTGAGCTGGAATAGTTGGAACTTCTTTAAGTTTATT
AATTCGAGCAGAATTAGGTAACCCTGGATCTTTAATTGGAGATGATCAAATCTATAATAC
TATTGTTACAGCTCATGCTTTTATTATAATTTTTTTCATAGTTATACCAATTATAATTGG
TGGATTTGGAAATTGACTTGTACCTTTAATATTAGGGGCTCCTGATATAGCTTTCCCCCG
TATAAATAATATAAGATTTTGATTATTACCTCCATCATTAACTTTATTAATTTCAAGAAG
AATTGTAGAAAATGGAGCAGGAACAGGATGAACAGTTTATCCCCCACTTTCATCTAATAT
TGCTCACGGAGGTAGATCAGTAGATTTAGCCATCTTTTCTCTTCATTTAGCAGGAATTTC
CTCTATCTTAGGAGCTATTAATTTTATTACCACTATTATTAATATAAAATTAAATAATTT
ATCTTTTGATCAAATACCTTTATTCATTTGAGCTGTAGGAATTACAGCATTTTTATTATT
ATTATCTTTACCAGTATTA
>JN799046.1|Heliothis_virescens
-------TATTTTATTTTTGGAATTTGAGCTGGAATAGTTGGAACTTCTTTAAGTTTATT
AATTCGAGCAGAATTAGGTAACCCTGGATCTTTAATTGGAGATGATCAAATCTATAATAC
TATTGTTACAGCTCATGCTTTTATTATAATTTTTTTCATAGTTATACCAATTATAATTGG
TGGATTTGGAAATTGACTTGTACCTTTAATATTAGGGGCTCCTGATATAGCTTTCCCCCG
TATAAATAATATAAGATTTTGATTATTACCTCCATCATTAACTTTATTAATTTCAAGAAG
AATTGTAGAAAATGGAGCAGGAACAGGATGAACAGTTTATCCCCCACTTTCATCTAATAT
TGCTCACGGAGGTAGATCAGTAGATTTAGCCATCTTTTCTCTTCATTTAGCAGGAATTTC
CTCTATCTTAGGAGCTATTAATTTTATTACCACTATTATTAATATAAAATTAAATAATTT
ATCTTTTGATCAAATACCTTTATTCATTTGAGCTGTAGGAATTACAGCATTTTTATTATT
ATTATCTTTACCAGTATTA
>JN799047.1|Heliothis_virescens
-------TATTTTATTTTTGGAATTTGAGCTGGAATAGTTGGAACTTCTTTAAGTTTATT
AATTCGAGCAGAATTAGGTAACCCTGGATCTTTAATTGGAGATGATCAAATCTATAATAC
TATTGTTACAGCTCATGCTTTTATTATAATTTTTTTCATAGTTATACCAATTATAATTGG
TGGATTTGGAAATTGACTTGTACCTTTAATATTAGGGGCTCCTGATATAGCTTTCCCCCG
TATAAATAATATAAGATTTTGATTATTACCTCCATCATTAACTTTATTAATTTCAAGAAG
AATTGTAGAAAATGGAGCAGGAACAGGATGAACAGTTTATCCCCCACTTTCATCTAATAT
TGCTCACGGAGGTAGATCAGTAGATTTAGCCATCTTTTCTCTTCATTTAGCAGGAATTTC
CTCTATCTTAGGAGCTATTAATTTTATTACCACTATTATTAATATAAAATTAAATAATTT
ATCTTTTGATCAAATACCTTTATTCATTTGAGCTGTAGGAATTACAGCATTTTTATTATT
ATTATCTTTACCAGTATTA
>JN799048.1|Heliothis_virescens
-------TATTTTATTTTTGGAATTTGAGCTGGAATAGTTGGAACTTCTTTAAGTTTATT
AATTCGAGCAGAATTAGGTAACCCTGGATCTTTAATTGGAGATGATCAAATCTATAATAC
TATTGTTACAGCTCATGCTTTTATTATAATTTTTTTCATAGTTATACCAATTATAATTGG
TGGATTTGGAAATTGACTTGTACCTTTAATATTAGGGGCTCCTGATATAGCTTTCCCCCG
TATAAATAATATAAGATTTTGATTATTACCTCCATCATTAACTTTATTAATTTCAAGAAG
AATTGTAGAAAATGGAGCAGGAACAGGATGAACAGTTTATCCCCCACTTTCATCTAATAT
TGCTCACGGAGGTAGATCAGTAGATTTAGCCATCTTTTCTCTTCATTTAGCAGGAATTTC
CTCTATCTTAGGAGCTATTAATTTTATTACCACTATTATTAATATAAAATTAAATAATTT
ATCTTTTGATCAAATACCTTTATTCATTTGAGCTGTAGGAATTACAGCATTTTTATTATT
ATTATCTTTACCAGTATTA
>JN799049.1|Heliothis_virescens
-------TATTTTATTTTTGGAATTTGAGCTGGAATAGTTGGAACTTCTTTAAGTTTATT
AATTCGAGCAGAATTAGGTAACCCTGGATCTTTAATTGGAGATGATCAAATCTATAATAC
TATTGTTACAGCTCATGCTTTTATTATAATTTTTTTCATAGTTATACCAATTATAATTGG
TGGATTTGGAAATTGACTTGTACCTTTAATATTAGGGGCTCCTGATATAGCTTTCCCCCG
TATAAATAATATAAGATTTTGATTATTACCTCCATCATTAACTTTATTAATTTCAAGAAG
AATTGTAGAAAATGGAGCAGGAACAGGATGAACAGTTTATCCCCCACTTTCATCTAATAT
TGCTCACGGAGGTAGATCAGTAGATTTAGCCATCTTTTCTCTTCATTTAGCAGGAATTTC
CTCTATCTTAGGAGCTATTAATTTTATTACCACTATTATTAATATAAAATTAAATAATTT
ATCTTTTGATCAAATACCTTTATTCATTTGAGCTGTAGGAATTACAGCATTTTTATTATT
ATTATCTTTACCAGTATTA
>JN799050.1|Heliothis_virescens
-------TATTTTATTTTTGGAATTTGAGCTGGAATAGTTGGAACTTCTTTAAGTTTATT
AATTCGAGCAGAATTAGGTAACCCTGGATCTTTAATTGGAGATGATCAAATCTATAATAC
TATTGTTACAGCTCATGCTTTTATTATAATTTTTTTCATAGTTATACCAATTATAATTGG
TGGATTTGGAAATTGACTTGTACCTTTAATATTAGGGGCTCCTGATATAGCTTTCCCCCG
TATAAATAATATAAGATTTTGATTATTACCTCCATCATTAACTTTATTAATTTCAAGAAG
AATTGTAGAAAATGGAGCAGGAACAGGATGAACAGTTTATCCCCCACTTTCATCTAATAT
TGCTCACGGAGGTAGATCAGTAGATTTAGCCATCTTTTCTCTTCATTTAGCAGGAATTTC
CTCTATCTTAGGAGCTATTAATTTTATTACCACTATTATTAATATAAAATTAAATAATTT
ATCTTTTGATCAAATACCTTTATTCATTTGAGCTGTAGGAATTACAGCATTTTTATTATT
ATTATCTTTACCAGTATTA
>JN988529.1|Helicoverpa_armigera
AACATTATATTTTATTTTTGGAATTTGAGCAGGAATAGTAGGAACTTCTTTAAGTTTATT
AATTCGAGCAGAATTAGGTAATCCTGGATCTTTAATTGGAGATGATCAAATTTATAATAC
TATTGTTACAGCTCATGCTTTTATTATAATTTTTTTTATAGTTATACCAATTATAATTGG
TGGATTTGGTAATTGACTTGTACCTTTAATATTAGGAGCCCCTGATATAGCTTTCCCCCG
AATAAATAATATAAGTTTTTGATTACTTCCCCCTTCTTTAACTTTACTTATTTCAAGAAG
AATTGTAGAAAATGGAGCAGGAACAGGATGAACAGTTTACCCCCCACTTTCATCTAATAT
TGCACATGGAGGAAGATCAGTAGATCTAGCTATTTTTTCTTTACATTTAGCTGGAATCTC
ATCTATTTTAGGAGCAATTAATTTTATTACTACTATTATTAATATAAAATTAAATAGCTT
ATCTTTTGATCAAATACCATTATTTATTTGAGCTGTAGGAATTACTGCATTTTTATTATT
ATTATCATTACCAGTTTTA
>JN988530.1|Helicoverpa_armigera
AACATTATATTTTATTTTTGGAATTTGAGCAGGAATAGTAGGAACTTCTTTAAGTTTATT
AATTCGAGCAGAATTAGGTAATCCTGGATCTTTAATTGGAGATGATCAAATTTATAATAC
TATTGTTACAGCTCATGCTTTTATTATAATTTTTTTTATAGTTATACCAATTATAATTGG
TGGATTTGGTAATTGACTTGTACCTTTAATATTAGGAGCCCCTGATATAGCTTTCCCCCG
AATAAATAATATAAGTTTTTGATTACTTCCCCCTTCTTTAACTTTACTTATTTCAAGAAG
AATTGTAGAAAATGGAGCAGGAACAGGATGAACAGTTTACCCCCCACTTTCATCTAATAT
TGCACATGGAGGAAGATCAGTAGACCTAGCTATTTTTTCTTTACATTTAGCTGGAATCTC
ATCTATTTTAGGAGCAATTAATTTTATTACTACTATTATTAATATAAAATTAAATAGCTT
ATCTTTTGATCAAATGCCATTATTTATTTGAGCTGTAGGAATTACTGCATTTTTATTACT
ATTATCATTACCAGTTTTA
>JN988531.1|Heliothis_peltigera
AACATTATATTTCATTTTTGGAATTTGAGCAGGAATAGTAGGAACTTCTTTAAGTTTATT
AATTCGTGCTGAATTAGGTAATCCTGGATCTTTAATTGGAGATGATCAAATTTATAATAC
TATTGTTACAGCTCATGCTTTTATTATAATTTTTTTTATAGTAATACCAATTATAATTGG
AGGATTCGGAAATTGACTTGTACCTTTAATGTTAGGAGCACCTGATATAGCTTTCCCCCG
AATAAACAATATAAGATTTTGATTACTTCCCCCATCACTAACTTTATTAATTTCTAGAAG
AATTGTAGAAAATGGAGCAGGAACAGGATGAACAGTTTACCCCCCACTTTCATCTAATAT
TGCTCATGGAGGTAGATCAGTAGATTTAGCCATCTTTTCACTACATTTAGCAGGAATTTC
TTCTATTTTAGGAGCTATTAATTTTATTACTACTATTATTAATATAAAATTAAATAATTT
ATCTTTTGATCAAATACCTTTATTTGTTTGAGCAGTAGGAATTACTGCATTCTTATTATT
ATTATCATTACCAGTTTTA
>JQ240198.1|Helicoverpa_punctigera
AACATTATATTTTATTTTTGGAATTTGAGCAGGAATAGTAGGAACTTCTTTAAGTTTATT
AATTCGAGCAGAATTAGGTAATCCTGGATCTTTAATTGGAGATGATCAAATTTATAATAC
TATTGTTACAGCTCATGCTTTTATTATAATTTTTTTTATAGTTATACCAATTATAATTGG
TGGATTTGGTAATTGACTTGTACCTTTAATATTAGGAGCCCCTGATATAGCTTTCCCCCG
AATAAATAATATAAGTTTTTGATTACTTCCCCCCTCTTTAACTTTACTTATTTCAAGAAG
AATTGTAGAAAATGGAGCAGGAACAGGATGAACAGTTTACCCCCCACTTTCATCTAATAT
TGCACATGGAGGAAGATCAGTAGATCTAGCTATTTTTTCTTTACATTTAGCTGGAATCTC
ATCTATTTTAGGAGCAATTAATTTTATTACTACTATTATTAATATAAAATTAAATAGCTT
ATCTTTTGATCAAATGCCATTATTTATTTGAGCTGTAGGAATTACTGCATTTTTATTATT
ATTATCATTACCAGTTTTA
>JQ350724.1|Helicoverpa_assulta
AACATTATATTTTATTTTTGGAATTTGAGCTGGAATAGTAGGAACTTCTTTAAGTTTATT
AATTCGAGCAGAATTAGGTAATCCTGGGTCTTTAATTGGAGATGATCAAATTTATAATAC
TATTGTTACAGCTCATGCTTTTATTATAATTTTTTTTATAGTTATACCTATTATAATTGG
TGGATTTGGTAATTGACTTGTACCTTTAATATTAGGGGCCCCTGATATAGCTTTCCCCCG
AATAAATAATATAAGTTTTTGATTACTTCCCCCCTCTTTAACTTTACTTATTTCAAGAAG
AATTGTAGAAAATGGAGCAGGAACAGGATGAACAGTTTATCCCCCACTTTCATCTAATAT
TGCACATGGAGGAAGATCAGTAGATTTAGCTATTTTTTCCTTACATTTAGCTGGAATTTC
ATCTATTTTAGGAGCAATTAATTTTATTACAACTATTATTAATATAAAATTAAATAATTT
ATCTTTTGATCAAATACCTTTATTTATTTGAGCTGTAGGAATTACTGCATTTTTATTATT
ATTATCTTTACCAGTTTTA
>JQ552616.1|Heliothis_subflexa
---------------------------AGCTGGAATAGTAGGAACTTCTTTAAGTTTATT
GATTCGAGCAGAGTTAGGTAATCCAGGATCTTTAATTGGAGATGATCAAATTTATAATAC
TATTGTTACAGCCCATGCTTTTATTATAATTTTTTTTATAGTTATACCAATTATAATTGG
TGGATTTGGAAACTGACTTGTACCTTTAATATTAGGAGCCCCCGATATAGCTTTCCCACG
TATAAATAATATAAGATTCTGATTATTACCCCCATCTTTAACTTTACTAATTTCTAGAAG
AATTGTAGAAAATGGAGCAGGAACAGGATGAACAGTTTATCCCCCACTTTCATCTAATAT
TGCTCATGGAGGTAGTTCAGTAGATCTAGCTATTTTCTCCCTTCATTTAGCTGGAATTTC
TTCTATTTTAGGAGCTATTAACTTTATTACTACTATTATTAATATAAAATTAAATAATTT
ATCTTTTGATCAAATACCTTTATTTATTTGAGCTGTAGGAATTACTGCATTTTTATTATT
ATTATCTTTACCAGTTTTA
>JQ567438.1|Heliothis_subflexa
AACATTATATTTTATTTTTGGAATTTGAGCTGGAATAGTAGGAACTTCTTTAAGTTTATT
GATTCGAGCAGAATTAGGTAATCCAGGATCTTTAATTGGAGATGATCAAATTTATAATAC
TATTGTTACAGCCCATGCTTTTATTATAATTTTTTTTATAGTTATACCAATTATAATTGG
TGGATTTGGAAACTGACTTGTACCTTTAATATTAGGAGCCCCCGATATAGCTTTCCCACG
TATAAATAATATAAGATTCTGATTATTACCCCCATCTTTAACTTTACTAATTTCTAGAAG
AATTGTAGAAAATGGAGCAGGAACAGGATGAACAGTTTATCCCCCACTTTCATCTAATAT
TGCTCATGGAGGTAGTTCAGTAGATCTAGCTATTTTCTCCCTTCATTTAGCTGGAATTTC
TTCTATTTTAGGAGCTATTAACTTTATTACTACTATTATTAATATAAAATTAAATAATTT
ATCTTTTGATCAAATACCTTTATTTATTTGAGCTGTAGGAATTACTGCATTTTTATTATT
ATTATCTTTACCAGTTTTA
>JQ577648.1|Helicoverpa_zea
AACATTATATTTTATTTTTGGAATTTGAGCAGGAATAGTAGGAACTTCTTTAAGTTTATT
AATTCGAGCAGAATTAGGTAATCCTGGATCTTTAATTGGAGATGATCAAATTTACAATAC
TATTGTCACAGCTCATGCTTTTATTATAATTTTTTTTATAGTTATACCAATTATAATTGG
TGGATTTGGTAATTGACTTGTACCTTTAATATTAGGGGCCCCTGATATAGCTTTCCCTCG
AATAAATAATATAAGTTTTTGATTACTCCCCCCTTCCCTAACTTTACTTATTTCAAGAAG
AATTGTAGAAAATGGAGCAGGAACAGGATGAACAGTTTATCCCCCACTTTCATCTAATAT
TGCACATGGAGGAAGATCAGTAGATTTAGCTATTTTTTCTTTACATTTAGCTGGAATTTC
ATCTATTTTAGGAGCAATTAATTTTATTACTACTATTATTAATATAAAATTAAATAATTT
ATCTTTTGATCAAATACCATTATTTATTTGAGCTGTAGGAATTACTGCATTTTTACTATT
ATTATCACTACCAGTTTTA
>JQ578528.1|Helicoverpa_zea
AACATTATATTTTATTTTTGGAATTTGAGCAGGAATAGTAGGAACTTCTTTAAGTTTATT
AATTCGAGCAGAATTAGGTAATCCTGGATCTTTAATTGGAGATGATCAAATTTACAATAC
TATTGTCACAGCTCATGCTTTTATTATAATTTTTTTTATAGTTATACCAATTATAATTGG
TGGATTTGGTAATTGACTTGTACCTTTAATATTAGGGGCCCCTGATATAGCTTTCCCTCG
AATAAATAATATAAGTTTTTGATTACTCCCCCCTTCCCTAACTTTACTTATTTCAAGAAG
AATTGTAGAAAATGGAGCAGGAACAGGATGAACAGTTTATCCCCCACTTTCATCTAATAT
TGCACATGGAGGAAGATCAGTAGATTTAGCTATTTTTTCTTTACATTTAGCTGGAATTTC
ATCTATTTTAGGAGCAATTAATTTTATTACTACTATTATTAATATAAAATTAAATAATTT
ATCTTTTGATCAAATACCATTATTTATTTGAGCTGTAGGAATTACTGCATTTTTACTATT
ATTATCACTACCAGTTTTA
>JQ602717.1|Heliothis_virescens
AACATTATATTTTANTTTTGGAATTTGAGCTGGAATAGTTGGAACTTCTTTAAGTTTATT
AATTCGAGCAGAATTAGGTAATCCCGGTTCTTTAATTGGAGATGATCAAATCTATAATAC
TATTGTTACAGCTCATGCTTTTATTATAATTTTTTTCATAGTTATACCAATTATAATTGG
TGGATTTGGAAATTGACTTGTACCTTTAATATTAGGGGCCCCTGATATAGCTTTTCCTCG
TATAAATAATATAAGATTTTGATTATTACCCCCATCATTAACTTTATTAATTTCAAGAAG
AATTGTAGAAAATGGAGCAGGAACAGGATGAACAGTTTATCCCCCACTTTCATCTAATAT
TGCCCATGGAGGAAGATCAGTAGATTTAGCTATCTTTTCTCTTCACTTAGCAGGAATTTC
CTCTATCTTAGGAGCTATTAATTTTATTACCACTATTATTAATATAAAATTAAATAATTT
ATCTTTTGATCAAATACCTTTATTCATTTGAGCTGTAGGAATTACAGCATTTTTATTATT
ACTATCTTTACCAGTGTTA
>JQ603191.1|Heliothis_virescens
AACATTATATTTTATTTTTGGAATTTGAGCTGGAATAGTTGGAACTTCTTTAAGTTTATT
AATTCGAGCAGAATTAGGTAATCCCGGTTCTTTAATTGGAGATGATCAAATCTATAATAC
TATTGTTACAGCTCATGCTTTTATTATAATTTTTTTCATAGTTATACCAATTATAATTGG
TGGATTTGGAAATTGACTTGTACCTTTAATATTAGGGGCCCCTGATATAGCTTTTCCTCG
TATAAATAATATAAGATTTTGATTATTACCCCCATCATTAACTTTATTAATTTCAAGAAG
AATTGTAGAAAATGGAGCAGGAACAGGATGAACAGTTTATCCCCCACTTTCATCTAATAT
TGCCCATGGAGGAAGATCAGTAGATTTAGCTATCTTTTCTCTTCACTTAGCAGGAATTTC
CTCTATCTTAGGAGCTATTAATTTTATTACCACTATTATTAATATAAAATTAAATAATTT
ATCTTTTGATCAAATACCTTTATTCATTTGAGCTGTAGGAATTACAGCATTTTTATTATT
ACTATCTTTACCAGTGTTA
>JQ603192.1|Heliothis_virescens
AACATTATATTTTATTTTTGGAATTTGAGCTGGAATAGTTGGAACTTCTTTAAGTTTATT
AATTCGAGCAGAATTAGGTAATCCCGGTTCTTTAATTGGAGATGATCAAATCTATAATAC
TATTGTTACAGCTCATGCTTTTATTATAATTTTTTTCATAGTTATACCAATTATAATTGG
TGGATTTGGAAATTGACTTGTACCTTTAATATTAGGGGCCCCTGATATAGCTTTTCCTCG
TATAAATAATATAAGATTTTGATTATTACCCCCATCATTAACTTTATTAATTTCAAGAAG
AATTGTAGAAAATGGAGCAGGAACAGGATGAACAGTTTATCCCCCACTTTCATCTAATAT
TGCCCATGGAGGAAGATCAGTAGATTTAGCTATCTTTTCTCTTCACTTAGCAGGAATTTC
CTCTATCTTAGGAGCTATTAATTTTATTACCACTATTATTAATATAAAATTAAATAATTT
ATCTTTTGATCAAATACCTTTATTCATTTGAGCTGTAGGAATTACAGCATTTTTATTATT
ACTATCTTTACCAGTGTTA
>JQ603757.1|Heliothis_virescens
AACATTATATTTTATTTTTGGAATTTGAGCTGGAATAGTTGGAACTTCTTTAAGTTTATT
AATTCGAGCAGAATTAGGTAATCCCGGTTCTTTAATTGGAGATGATCAAATCTATAATAC
TATTGTTACAGCTCATGCTTTTATTATAATTTTTTTCATAGTTATACCAATTATAATTGG
TGGATTTGGAAATTGACTTGTACCTTTAATATTAGGGGCCCCTGATATAGCTTTTCCTCG
TATAAATAATATAAGATTTTGATTATTACCCCCATCATTAACTTTATTAATTTCAAGAAG
AATTGTAGAAAATGGAGCAGGAACAGGATGAACAGTTTATCCCCCACTTTCATCTAATAT
TGCCCATGGAGGAAGATCAGTAGATTTAGCTATCTTTTCTCTTCACTTAGCAGGAATTTC
CTCTATCTTAGGAGCTATTAATTTTATTACCACTATTATTAATATAAAATTAAATAATTT
ATCTTTTGATCAAATACCTTTATTCATTTGAGCTGTAGGAATTACAGCATTTTTATTATT
ACTATCTTTACCAGTGTTA
>JQ603758.1|Heliothis_virescens
AACATTATATTTTATTTTTGGAATTTGAGCTGGAATAGTTGGAACTTCTTTAAGTTTATT
AATTCGAGCAGAATTAGGTAATCCCGGTTCTTTAATTGGAGATGATCAAATCTATAATAC
TATTGTTACAGCTCATGCTTTTATTATAATTTTTTTCATAGTTATACCAATTATAATTGG
TGGATTTGGAAATTGACTTGTACCTTTAATATTAGGGGCCCCTGATATAGCTTTTCCTCG
TATAAATAATATAAGATTTTGATTATTACCCCCATCATTAACTTTATTAATTTCAAGAAG
AATTGTAGAAAATGGAGCAGGAACAGGATGAACAGTTTATCCCCCACTTTCATCTAATAT
TGCCCATGGAGGAAGATCAGTAGATTTAGCTATCTTTTCTCTTCACTTAGCAGGAATTTC
CTCTATCTTAGGAGCTATTAATTTTATTACCACTATTATTAATATAAAATTAAATAATTT
ATCTTTTGATCAAATACCTTTATTCATTTGAGCTGTAGGAATTACAGCATTTTTATTATT
ATTATCTTTACCAGTGTTA
>JQ603759.1|Heliothis_virescens
AACATTATATTTTATTTTTGGAATTTGAGCTGGAATAGTTGGAACTTCTTTAAGTTTATT
AATTCGAGCAGAATTAGGTAATCCCGGTTCTTTAATTGGAGATGATCAAATCTATAATAC
TATTGTTACAGCTCATGCTTTTATTATAATTTTTTTCATAGTTATACCAATTATAATTGG
TGGATTTGGAAATTGACTTGTACCTTTAATATTAGGGGCCCCTGATATAGCTTTTCCTCG
TATAAATAATATAAGATTTTGATTATTACCCCCATCATTAACTTTATTAATTTCAAGAAG
AATTGTAGAAAATGGAGCAGGAACAGGATGAACAGTTTATCCCCCACTTTCATCTAATAT
TGCCCATGGAGGAAGATCAGTAGATTTAGCTATCTTTTCTCTTCACTTAGCAGGAATTTC
CTCTATCTTAGGAGCTATTAATTTTATTACCACTATTATTAATATAAAATTAAATAATTT
ATCTTTTGATCAAATACCTTTATTCATTTGAGCTGTAGGAATTACAGCATTTTTATTATT
ACTATCTTTACCAGTGTTA
>JQ603760.1|Heliothis_virescens
AACATTATATTTTATTTTTGGAATTTGAGCTGGAATAGTTGGAACTTCTTTAAGTTTATT
AATTCGAGCAGAATTAGGTAATCCCGGTTCTTTAATTGGAGATGATCAAATCTATAATAC
TATTGTTACAGCTCATGCTTTTATTATAATTTTTTTCATAGTTATACCAATTATAATTGG
TGGATTTGGAAATTGACTTGTACCTTTAATATTAGGGGCCCCTGATATAGCTTTTCCTCG
TATAAATAATATAAGATTTTGATTATTGCCCCCATCATTAACTTTATTAATTTCAAGAAG
AATTGTAGAAAATGGAGCAGGAACAGGATGAACAGTTTATCCCCCACTTTCATCTAATAT
TGCCCATGGAGGAAGATCAGTAGATTTAGCTATCTTTTCTCTTCACTTAGCAGGAATTTC
CTCTATCTTAGGAGCTATTAATTTTATTACCACTATTATTAATATAAAATTAAATAATTT
ATCTTTTGATCAAATACCTTTATTCATTTGAGCTGTAGGAATTACAGCATTTTTATTATT
ACTATCTTTACCAGTGTTA
>JQ604276.1|Heliothis_virescens
AACATTATATTTTATTTTTGGAATTTGAGCTGGAATAGTTGGAACTTCTTTAAGTTTATT
AATTCGAGCAGAATTAGGTAATCCCGGTTCTTTAATTGGAGATGATCAAATCTATAATAC
TATTGTTACAGCTCATGCTTTTATTATAATTTTTTTCATAGTTATACCAATTATAATTGG
TGGATTTGGAAATTGACTTGTACCTTTAATATTAGGGGCCCCTGATATAGCTTTTCCTCG
TATAAATAATATAAGATTTTGATTATTACCCCCATCATTAACTTTATTAATTTCAAGAAG
AATTGTAGAAAATGGAGCAGGAACAGGATGAACAGTTTATCCCCCACTTTCATCTAATAT
TGCCCATGGAGGAAGATCAGTAGATTTAGCTATCTTTTCTCTTCACTTAGCAGGAATTTC
CTCTATCTTAGGAGCTATTAATTTTATTACCACTATTATTAATATAAAATTAAATAATTT
ATCTTTTGATCAAATACCTTTATTCATTTGAGCTGTAGGAATTACAGCATTTTTATTATT
ACTATCTTTACCAGTGTTA
>JQ604277.1|Heliothis_virescens
AACATTATATTTTATTTTTGGAATTTGAGCTGGAATAGTTGGAACTTCTTTAAGTTTATT
AATTCGAGCAGAATTAGGTAATCCCGGTTCTTTAATTGGAGATGATCAAATCTATAATAC
TATTGTTACAGCTCATGCTTTTATTATAATTTTTTTCATAGTTATACCAATTATAATTGG
TGGATTTGGAAATTGACTTGTACCTTTAATATTAGGGGCCCCTGATATAGCTTTTCCTCG
TATAAATAATATAAGATTTTGATTATTACCCCCATCATTAACTTTATTAATTTCAAGAAG
AATTGTAGAAAATGGAGCAGGAACAGGATGAACAGTTTATCCCCCACTTTCATCTAATAT
TGCCCATGGAGGAAGATCAGTAGATTTAGCTATCTTTTCTCTTCACTTAGCAGGAATTTC
CTCTATCTTAGGAGCTATTAATTTTATTACCACTATTATTAATATAAAATTAAATAATTT
ATCTTTTGATCAAATACCTTTATTCATTTGAGCTGTAGGAATTACAGCATTTTTATTATT
ACTATCTTTACCAGTGTTA
>JX156325.1|Helicoverpa_armigera
AACATTATATTTTATTTTTGGAATTTGAGCAGGAATAGTAGGAACTTCTTTAAGTTTATT
AATTCGAGCAGAATTAGGTAATCCTGGATCTTTAATTGGAGATGATCAAATTTATAATAC
TATTGTTACAGCTCATGCTTTTATTATAATTTTTTTTATAGTTATACCAATTATAATTGG
TGGATTTGGTAATTGACTTGTACCTTTAATATTAGGAGCCCCTGATATAGCTTTCCCCCG
AATAAATAATATAAGTTTTTGATTACTTCCCCCTTCTTTAACTTTACTTATTTCAAGAAG
AATTGTAGAAAATGGAGCAGGAACAGGATGAACAGTTTACCCCCCACTTTCATCTAATAT
TGCACATGGAGGAAGATCAGTAGACCTAGCTATTTTTTCTTTACATTTAGCTGGAATCTC
ATCTATTTTAGGAGCAATTAATTTTATTACTACTATTATTAATATAAAATTAAATAGCTT
ATCTTTTGATCAAATACCATTATTTATTTGAGCTGTAGGAATTACTGCATTTTTATTATT
ATTATCATTACCAGTTTTA
>JX156326.1|Helicoverpa_armigera
AACATTATATTTTATTTTTGGAATTTGAGCAGGAATAGTAGGAACTTCTTTAAGTTTATT
AATTCGAGCAGAATTAGGTAATCCTGGATCTTTAATTGGAGATGATCAAATTTATAATAC
TATTGTTACAGCTCATGCTTTTATTATAATTTTTTTTATAGTTATACCAATTATAATTGG
TGGATTTGGTAATTGACTTGTACCTTTAATATTAGGAGCCCCTGATATAGCTTTCCCCCG
AATAAATAATATAAGTTTTTGATTACTTCCCCCTTCTTTAACTTTACTTATTTCAAGAAG
AATTGTAGAAAATGGAGCAGGAACAGGATGAACAGTTTACCCCCCACTTTCATCTAATAT
TGCACATGGAGGAAGATCAGTAGATCTAGCTATTTTTTCTTTACATTTAGCTGGAATCTC
ATCTATTTTAGGAGCAATTAATTTTATTACTACTATTATTAATATAAAATTAAATAGCTT
ATCTTTTGATCAAATGCCATTATTTATTTGAGCTGTAGGAATTACTGCATTTTTATTATT
ATTATCATTACCAGTTTTA
>JX156327.1|Helicoverpa_armigera
AACATTATATTTTATTTTTGGAATTTGAGCAGGAATAGTAGGAACTTCTTTAAGTTTATT
AATTCGAGCAGAATTAGGTAATCCTGGATCTTTAATTGGAGATGATCAAATTTATAATAC
TATTGTTACAGCTCATGCTTTTATTATAATTTTTTTTATAGTTATACCAATTATAATTGG
TGGATTTGGTAATTGACTTGTACCTTTAATATTAGGAGCCCCTGATATAGCTTTCCCCCG
AATAAATAATATAAGTTTTTGATTACTTCCCCCTTCTTTAACTTTACTTATTTCAAGAAG
AATTGTAGAAAATGGAGCAGGAACAGGATGAACAGTTTACCCCCCACTTTCATCTAATAT
TGCACATGGAGGAAGATCAGTAGACCTAGCTATTTTTTCTTTACATTTAGCTGGAATCTC
ATCTATTTTAGGAGCAATTAATTTTATTACTACTATTATTAATATAAAATTAAATAGCTT
ATCTTTTGATCAAATACCATTATTTATTTGAGCTGTAGGAATTACTGCATTTTTATTATT
ATTATCATTACCAGTTTTA
>JX156328.1|Helicoverpa_zea
AACATTATATTTTATTTTTGGAATTTGAGCAGGAATAGTAGGAACTTCTTTAAGTTTATT
AATTCGAGCAGAATTAGGTAATCCTGGATCTTTAATTGGAGATGATCAAATTTACAATAC
TATTGTCACAGCTCATGCTTTTATTATAATTTTTTTTATAGTTATACCAATTATAATTGG
TGGATTTGGTAATTGACTTGTACCTTTAATATTAGGAGCCCCTGATATAGCTTTCCCTCG
AATAAATAATATAAGTTTTTGATTACTCCCCCCTTCCCTAACTTTACTTATTTCAAGAAG
AATTGTAGAAAATGGAGCAGGAACAGGATGAACAGTTTATCCCCCACTTTCATCTAATAT
TGCACATGGAGGAAGATCAGTAGATTTAGCTATTTTTTCTTTACATTTAGCTGGAATTTC
ATCTATTTTAGGAGCAATTAATTTTATTACTACTATTATTAATATAAAATTAAATAATTT
ATCTTTTGATCAAATACCATTATTTATTTGAGCTGTAGGAATTACTGCATTTTTACTATT
ATTATCACTACCAGTTTTA
>JX156329.1|Helicoverpa_zea
AACATTATATTTTATTTTTGGAATTTGAGCAGGAATAGTAGGAACTTCTTTAAGTTTATT
AATTCGAGCAGAATTAGGTAATCCTGGATCTTTAATTGGAGATGATCAAATTTACAATAC
TATTGTCACAGCTCATGCTTTTATTATAATTTTTTTTATAGTTATACCAATTATAATTGG
TGGATTTGGTAATTGACTTGTACCTTTAATATTAGGAGCCCCTGATATAGCTTTCCCTCG
AATAAATAATATAAGTTTTTGATTACTCCCCCCTTCCCTAACTTTACTTATTTCAAGAAG
AATTGTAGAAAATGGAGCAGGAACAGGATGAACAGTTTATCCCCCACTTTCATCTAATAT
TGCACATGGAGGAAGATCAGTAGATTTAGCTATTTTTTCTTTACATTTAGCTGGAATTTC
ATCTATTTTAGGAGCAATTAATTTTATTACTACTATTATTAATATAAAATTAAATAATTT
ATCTTTTGATCAAATACCATTATTTATTTGAGCTGTAGGAATTACTGCATTTTTACTATT
ATTATCACTACCAGTTTTA
>JX156330.1|Helicoverpa_assulta
AACATTATATTTTATTTTTGGAATTTGAGCTGGAATAGTAGGAACTTCTTTAAGTTTATT
AATTCGAGCAGAATTAGGTAATCCTGGGTCTTTAATTGGAGATGATCAAATTTATAATAC
TATTGTTACAGCTCATGCTTTTATTATAATTTTTTTTATAGTTATACCTATTATAATTGG
TGGATTTGGTAATTGACTTGTACCTTTAATATTAGGGGCCCCTGATATAGCTTTCCCCCG
AATAAATAATATAAGTTTTTGATTACTTCCCCCCTCTTTAACTTTACTTATTTCAAGAAG
AATTGTAGAAAATGGAGCAGGAACAGGATGAACAGTTTATCCCCCACTTTCATCTAATAT
TGCACATGGAGGAAGATCAGTAGATTTAGCTATTTTTTCCTTACATTTAGCTGGAATTTC
ATCTATTTTAGGAGCAATTAATTTTATTACAACTATTATTAATATAAAATTAAATAATTT
ATCTTTTGATCAAATACCTTTATTTATTTGAGCTGTAGGAATTACTGCATTTTTATTATT
ATTATCTTTACCAGTTTTA
>JX392415.1|Helicoverpa_armigera
---------------------------------------AGGAACTTCTTTAAGTTTATT
AATTCGAGCAGAATTAGGTAATCCTGGATCTTTAATTGGAGATGATCAAATTTATAATAC
TATTGTTACAGCTCATGCTTTTATTATAATTTTTTTTATAGTTATACCAATTATAATTGG
TGGATTTGGTAATTGACTTGTACCTTTAATATTAGGAGCCCCTGATATAGCTTTCCCCCG
AATAAATAATATAAGTTTTTGATTACTTCCCCCTTCTTTAACTTTACTTATTTCAAGAAG
AATTGTAGAAAATGGAGCAGGAACAGGATGAACAGTTTACCCCCCACTTTCATCTAATAT
TGCACATGGAGGAAGATCAGTAGACCTAGCTATTTTTTCTTTACATTTAGCTGGAATCTC
ATCTATTTTAGGAGCAATTAATTTTATTACTACTATTATTAATATAAAATTAAATAGCTT
ATCTTTTGATCAAATGCCATTATTTATTTGAGCTGTAGGAATTACTGCATTTTTATTATT
ATTATCATTACCAGTTTTA
>JX392497.1|Helicoverpa_armigera
---------------------------------------GGGAACTTCTTTAAGTTTATT
AATTCGAGCAGAATTAGGTAATCCTGGATCTTTAATTGGAGATGATCAAATTTATAATAC
TATTGTTACAGCTCATGCTTTTATTATAATTTTTTTTATAGTTATACCAATTATAATTGG
TGGATTTGGTAATTGACTTGTACCTTTAATATTAGGAGCCCCTGATATAGCTTTCCCCCG
AATAAATAATATAAGTTTTTGATTACTTCCCCCTTCTTTAACTTTACTTATTTCAAGAAG
AATTGTAGAAAATGGAGCAGGAACAGGATGAACAGTTTACCCCCCACTTTCATCTAATAT
TGCACATGGAGGAAGATCAGTAGACCTAGCTATTTTTTCTTTACATTTAGCTGGAATCTC
ATCTATTTTAGGAGCAATTAATTTTATTACTACTATTATTAATATAAAATTAAATAGCTT
ATCTTTTGATCAAATACCATTATTTATTTGAGCTGTAGGAATTACTGCATTTTTACTATT
ATTATCATTACCAGTTTTA
>JX392783.1|Protoschinia_scutosa
-----------------------------------------------------GATTATT
AATTCGAGCAGAATTAGGAAACCCTGGATCATTAATTGGTGATGATCAAATTTATAATAC
TATTGTAACAGCTCATGCTTTTATTATAATTTTTTTTATGGTTATACCTATTATAATTGG
TGGATTCGGAAATTGATTAGTACCATTAATATTAGGAGCTCCTGATATAGCTTTCCCCCG
AATAAATAATATAAGTTTTTGACTTTTACCTCCCTCTTTAACTTTATTAATTTCAAGAAG
AATTGTGGAAAATGGAGCAGGTACTGGATGAACAGTTTATCCCCCACTTTCATCTAATAT
TGCTCATGGGGGAAGATCAGTAGATTTAGCTATTTTTTCCTTACATTTAGCTGGAATTTC
TTCTATTTTAGGGGCTATTAATTTTATTACTACTATTATTAATATAAAATTAAATAACTT
ATCTTTTGATCAACTTCCCCTATTTGTTTGGGCAGTGGGAATTACTGCATTTTTATTATT
ATTATCACTACCAGTTTTA
>JX411850.1|Pyrrhia_umbra
--------------------------------------------CCTCATTAAGATTATT
AATTCGAGCTGAACTAGGAAATCCTGGATCTTTAATTGGAGACGATCAAATTTATAATAC
TATTGTAACAGCCCATGCTTTTATTATAATTTTTTTTATAGTTATACCTATTATAATTGG
AGGGTTTGGAAATTGATTAGTACCATTAATATTAGGAGCTCCAGATATAGCTTTCCCCCG
AATAAATAATATAAGTTTTTGACTTTTACCCCCATCTCTAACTTTATTAATCTCTAGAAG
AATTGTAGAAAATGGAGCAGGAACAGGATGAACAGTCTATCCCCCACTTTCATCTAATAT
TGCCCATGGAGGTAGTTCTGTAGATTTAGCCATTTTCTCCCTTCATTTAGCTGGGATTTC
ATCTATTTTAGGAGCTATTAATTTTATTACAACAATTATTAATATACGATTAAATAATTT
ATCTTTTGATCAAATACCATTATTTATTTGAGCAGTGGGAATTACTGCATTTTTATTACT
ACTTTCATTACCTGTATTA
>JX411851.1|Pyrrhia_umbra
--------------------------------------------CCTCATTAAGATTATT
AATTCGAGCTGAACTAGGAAATCCTGGATCTTTAATTGGAGACGATCAAATTTATAATAC
TATTGTAACAGCCCATGCTTTTATTATAATTTTTTTTATAGTTATACCTATTATAATTGG
AGGGTTTGGAAATTGATTAGTACCATTAATATTAGGAGCTCCAGATATAGCTTTCCCCCG
AATAAATAATATAAGTTTTTGACTTTTACCCCCATCTCTAACTTTATTAATCTCTAGAAG
AATTGTAGAAAATGGAGCAGGAACAGGATGAACAGTTTATCCCCCACTTTCATCTAATAT
TGCCCATGGAGGTAGTTCTGTAGATTTAGCCATTTTCTCCCTTCATTTAGCTGGAATTTC
ATCTATTTTAGGAGCTATTAATTTTATTACAACAATTATTAATATACGATTAAATAATTT
ATCTTTTGATCAAATACCATTATTTATTTGAGCAGTGGGAATTACTGCATTTTTATTACT
ACTTTCATTACCTGTATTA
>JX411852.1|Pyrrhia_umbra
--------------------------------------------CCTCATTAAGATTATT
AATTCGAGCTGAACTAGGAAATCCTGGATCTTTAATTGGAGACGATCAAATTTATAATAC
TATTGTAACAGCCCATGCTTTTATTATAATTTTTTTTATAGTTATACCTATTATAATTGG
AGGGTTTGGAAATTGATTAGTACCATTAATATTAGGAGCTCCAGATATAGCTTTCCCCCG
AATAAATAATATAAGTTTTTGACTTTTACCCCCATCTCTAACTTTATTAATCTCTAGAAG
AATTGTAGAAAATGGAGCAGGAACAGGATGAACAGTTTATCCCCCACTTTCATCTAATAT
TGCCCATGGAGGTAGTTCTGTAGATTTAGCCATTTTCTCCCTTCATTTAGCTGGGATTTC
ATCTATTTTAGGAGCTATTAATTTTATTACAACAATTATTAATATACGATTAAATAATTT
ATCTTTTGATCAAATACCATTATTTATTTGAGCAGTGGGAATTACTGCATTTTTATTACT
ACTTTCATTACCTGTATTA
>JX509739.1|Helicoverpa_armigera
----------------------------------------GGAACTTCTTTAAGTTTATT
AATTCGAGCAGAATTAGGTAATCCTGGATCTTTAATTGGAGATGATCAAATTTATAATAC
TATTGTTACAGCTCATGCTTTTATTATAATTTTTTTTATAGTTATACCAATTATAATTGG
TGGATTTGGTAATTGACTTGTACCTTTAATATTAGGAGCCCCTGATATAGCTTTCCCCCG
AATAAATAATATAAGTTTTTGATTACTTCCCCCTTCTTTAACTTTACTTATTTCAAGAAG
AATTGTAGAAAATGGAGCAGGAACAGGATGAACAGTTTACCCCCCACTTTCATCTAATAT
TGCACATGGAGGAAGATCAGTAGACCTAGCTATTTTTTCTTTACATTTAGCTGGAATCTC
ATCTATTTTAGGAGCAATTAATTTTATTACTACTATTATTAATATAAAATTAAATAGCTT
ATCTTTTGATCAAATACCATTATTTATTTGAGCTGTAGGAATTACTGCATTTTTACTATT
ATTATCATTACCAGTTTTA
>JX509764.1|Helicoverpa_armigera
----------------------------------------GGAACTTCTTTAAGTTTATT
AATTCGAGCAGAATTAGGTAATCCTGGATCTTTAATTGGAGATGATCAAATTTATAATAC
TATTGTTACAGCTCATGCTTTTATTATAATTTTTTTTATAGTTATACCAATTATAATTGG
TGGATTTGGTAATTGACTTGTACCTTTAATATTAGGAGCCCCTGATATAGCTTTCCCCCG
AATAAATAATATAAGTTTTTGATTACTTCCCCCTTCTTTAACTTTACTTATTTCAAGAAG
AATTGTAGAAAATGGAGCAGGAACAGGATGAACAGTTTACCCCCCACTTTCATCTAATAT
TGCACATGGAGGAAGATCAGTAGACCTAGCTATTTTTTCTTTACATTTAGCTGGAATCTC
ATCTATTTTAGGAGCAATTAATTTTATTACTACTATTATTAATATAAAATTAAATAGCTT
ATCTTTTGATCAAATACCATTATTTATTTGAGCTGTAGGAATTACTGCATTTTTATTATT
ATTATCATTACCAGTTTTA
>JX509765.1|Helicoverpa_armigera
----------------------------------------GGAACTTCTTTAAGTTTATT
AATTCGAGCAGAATTAGGTAATCCTGGATCTTTAATTGGAGATGATCAAATTTATAATAC
TATTGTTACAGCTCATGCTTTTATTATAATTTTTTTTATAGTTATACCAATTATAATTGG
TGGATTTGGTAATTGACTTGTACCTTTAATATTAGGAGCCCCTGATATAGCTTTCCCCCG
AATAAATAATATAAGTTTTTGATTACTTCCCCCTTCTTTAACTTTACTTATTTCAAGAAG
AATTGTAGAAAATGGAGCAGGAACAGGATGAACAGTTTACCCCCCACTTTCATCTAATAT
TGCACATGGAGGAAGATCAGTAGACCTAGCTATTTTTTCTTTACATTTAGCTGGAATCTC
ATCTATTTTAGGAGCAATTAATTTTATTACTACTATTATTAATATAAAATTAAATAGCTT
ATCTTTTGATCAAATACCATTATTTATTTGAGCTGTAGGAATTACTGCATTTTTATTATT
ATTATCATTACCAGTTTTA
>JX509766.1|Helicoverpa_armigera
----------------------------------------GGAACTTCTTTAAGTTTATT
AATTCGAGCAGAATTAGGTAATCCTGGATCTTTAATTGGAGATGATCAAATTTATAATAC
TATTGTTACAGCTCATGCTTTTATTATAATTTTTTTTATAGTTATACCAATTATAATTGG
TGGATTTGGTAATTGACTTGTACCTTTAATATTAGGAGCCCCTGATATAGCTTTCCCCCG
AATAAATAATATAAGTTTTTGATTACTTCCCCCTTCTTTAACTTTACTTATTTCAAGAAG
AATTGTAGAAAATGGAGCAGGAACAGGATGAACAGTTTACCCCCCACTTTCATCTAATAT
TGCACATGGAGGAAGATCAGTAGATCTAGCTATTTTTTCTTTACATTTAGCTGGAATCTC
ATCTATTTTAGGAGCAATTAATTTTATTACTACTATTATTAATATAAAATTAAATAGCTT
ATCTTTTGATCAAATACCATTATTTATTTGAGCTGTAGGAATTACTGCATTTTTATTATT
ATTATCATTACCAGTTTTA
>JX509770.1|Pyrrhia_umbra
----------------------------------------GGAACTTCATTAAGATTATT
AATTCGAGCTGAACTAGGAAATCCTGGATCTTTAATTGGAGACGATCAAATTTATAATAC
TATTGTAACAGCCCATGCTTTTATTATAATTTTTTTTATAGTTATACCTATTATAATTGG
AGGGTTTGGAAATTGATTAGTACCATTAATATTAGGAGCTCCAGATATAGCTTTCCCCCG
AATAAATAATATAAGTTTTTGACTTTTACCCCCATCTCTAACTTTATTAATCTCTAGAAG
AATTGTAGAAAATGGAGCAGGAACAGGATGAACAGTTTATCCCCCACTTTCATCTAATAT
TGCCCATGGAGGTAGTTCTGTAGATTTAGCCATTTTCTCCCTTCATTTAGCTGGGATTTC
ATCTATTTTAGGAGCTATTAATTTTATTACAACAATTATTAATATACGATTAAATAATTT
ATCTTTTGATCAAATACCATTATTTATTTGAGCAGTGGGAATTACTGCATTTTTATTACT
ACTTTCATTACCTGTATTA
>JX509775.1|Helicoverpa_assulta
----------------------------------------GGAACTTCTTTAAGTTTATT
AATTCGAGCAGAATTAGGTAATCCTGGATCTTTAATTGGAGATGATCAAATTTATAATAC
TATTGTTACAGCTCATGCTTTTATTATAATTTTTTTCATAGTTATACCAATTATAATTGG
TGGATTTGGTAATTGACTTGTACCTTTAATATTAGGAGCCCCTGATATAGCTTTCCCCCG
AATAAATAATATAAGTTTTTGATTACTTCCCCCTTCTTTAACTTTACTTATTTCAAGAAG
AATTGTAGAAAATGGAGCAGGAACAGGATGAACAGTTTACCCCCCACTTTCATCTAATAT
TGCACATGGAGGAAGATCAGTAGACCTAGCTATTTTTTCTTTACATTTAGCTGGAATCTC
ATCTATTTTAGGAGCAATTAATTTTATTACTACTATTATTAATATAAAATTAAATAACTT
ATCTTTTGATCAAATGCCATTATTTATTTGAGCTGTAGGAATTACTGCATTTTTATTATT
ATTATCATTACCAGTTTTA
>JX509776.1|Helicoverpa_assulta
----------------------------------------GGAACTTCTTTAAGTTTATT
AATTCGAGCAGAATTAGGTAATCCTGGATCTTTAATTGGAGATGATCAAATTTATAATAC
TATTGTTACAGCTCATGCTTTTATTATAATTTTTTTTATAGTTATACCAATTATAATTGG
TGGATTTGGTAATTGACTTGTACCTTTAATATTAGGAGCCCCTGATATAGCTTTCCCCCG
AATAAATAATATAAGTTTTTGATTACTTCCCCCTTCTTTAACTTTACTTATTTCAAGAAG
AATTGTAGAAAATGGAGCAGGAACAGGATGAACAGTTTACCCCCCACTTTCATCTAATAT
TGCACATGGAGGAAGATCAGTAGACCTAGCTATTTTTTCTTTACATTTAGCTGGAATCTC
ATCTATTTTAGGAGCAATTAATTTTATTACTACTATTATTAATATAAAATTAAATAGCTT
ATCTTTTGATCAAATGCCATTATTTATTTGAGCTGTAGGAATTACTGCATTTTTATTATT
ATTATCATTACCAGTTTTA
>JX509777.1|Helicoverpa_assulta
----------------------------------------GGAACTTCTTTAAGTTTACT
AATTCGAGCTGAATTAGGTACCCCTGGATCTTTAATTGGAGATGATCAAATTTATAATAC
TATTGTTACAGCTCATGCTTTTATTATAATTTTTTTTATAGTTATACCAATTATAATTGG
TGGATTTGGTAATTGACTTGTACCTTTAATATTAGGAGTCCCTGATATAGCTTTCCCCCG
AATAAATAATATAAGTTTTTGATTACTTCCCCCTTCTTTAACTTTACTTATTTCAAGAAG
AATTGTAGAAAATGGAGCAGGAACAGGATGAACAGTTTACCCCCCACTTTCATCTAATAT
TGCACATGGAGGAAGATCAGTAGACCTAGCTATTTTTTCTTTACATTTAGCTGGAATCTC
ATCTATTTTAGGAGCAATTAATTTTATTACTACTATTATTAATATAAAATTAAATAGCTT
ATCTTTTGATCAAATACCATTATTTATTTGAGCTGTAGGAATTACTGCATTTTTATTATT
ATTATCTTTACCTGTTTTA
>JX509810.1|Pyrrhia_umbra
----------------------------------------GGAACCTCATTAAGATTATT
AATTCGAGCTGAACTAGGAAATCCTGGATCTTTAATTGGAGACGATCAAATTTATAATAC
TATTGTAACAGCCCATGCTTTTATTATAATTTTTTTTATAGTTATACCTATTATAATTGG
AGGGTTTGGAAATTGATTAGTACCATTAATATTAGGAGCTCCAGATATAGCTTTCCCCCG
AATAAATAATATAAGTTTTTGACTTTTACCCCCATCTCTAACTTTATTAATCTCTAGAAG
AATTGTAGAAAATGGAGCAGGAACAGGATGAACAGTTTATCCCCCACTTTCATCTAATAT
TGCCCATGGAGGTAGTTCTGTAGATTTAGCCATTTTCTCCCTTCATTTAGCTGGGATTTC
ATCTATTTTAGGAGCTATTAATTTTATTACAACAATTATTAATATACGATTAAATAATTT
ATCTTTTGATCAAATACCATTATTTATTTGAGCAGTGGGAATTACTGCATTTTTATTACT
ACTTTCATTACCTGTATTA
>JX509816.1|Heliothis_maritima
----------------------------------------GGAACTTCTTTAAGTTTATT
AATTCGGGCAGAATTAGGTAATCCTGGATCTTTAATTGGAGATGATCAAATTTATAATAC
TATCGTTACAGCTCATGCTTTTATTATAATTTTCTTTATAGTAATACCAATTATAATTGG
AGGATTTGGAAATTGACTCGTACCCTTAATATTGGGAGCGCCTGATATAGCTTTCCCACG
AATAAATAATATAAGTTTTTGATTACTACCCCCATCATTAACTTTATTAATTTCAAGAAG
AATTGTAGAAAATGGAGCAGGAACAGGATGAACAGTTTATCCCCCACTTTCATCTAATAT
TGCCCATGGAGGAAGATCAGTAGATTTAGCTATTTTTTCCCTACATTTAGCTGGTATTTC
TTCTATTTTAGGAGCTATTAATTTTATTACTACTATTATTAACATAAAATTAAATAATTT
ATCTTTTGATCAAATACCTTTATTTGTTTGAGCAGTGGGAATTACTGCATTTTTACTATT
ATTATCATTACCAGTTTTA
>JX509817.1|Protoschinia_scutosa
----------------------------------------GGAACTTCTCTAAGATTATT
AATTCGAGCAGAATTAGGAAATCCAGGATCATTAATTGGTGATGATCAAATTTATAATAC
TATTGTAACAGCTCATGCTTTTATTATAATTTTTTTTATGGTTATACCTATTATAATTGG
TGGATTCGGAAATTGATTAGTACCATTAATATTAGGAGCTCCTGATATAGCTTTCCCCCG
AATAAATAATATAAGTTTTTGACTTTTACCTCCCTCTTTAACTTTATTAATTTCAAGAAG
AATTGTGGAAAATGGAGCAGGTACTGGATGAACAGTTTATCCCCCACTTTCATCTAATAT
TGCTCATGGGGGAAGATCAGTAGATTTAGCTATTTTTTCCTTACATTTAGCTGGAATTTC
TTCTATTTTAGGGGCTATTAATTTTATTACTACTATTATTAATATAAAATTAAATAACTT
ATCTTTTGATCAACTTCCCCTATTTGTTTGGGCAGTGGGAATTACTGCATTTTTATTATT
ATTATCACTACCAGTTTTA
>JX532104.1|Helicoverpa_armigera
AACATTATATTTTATTTTTGGAATTTGAGCAGGAATAGTAGGAACTTCTTTAAGTTTATT
AATTCGAGCAGAATTAGGTAATCCTGGATCTTTAATTGGAGATGATCAAATTTATAATAC
TATTGTTACAGCTCATGCTTTTATTATAATTTTTTTTATAGTTATACCAATTATAATTGG
TGGATTTGGTAATTGACTTGTACCTTTAATATTAGGAGCCCCTGATATAGCTTTCCCCCG
AATAAATAATATAAGTTTTTGATTACTTCCCCCTTCTTTAACTTTACTTATTTCAAGAAG
AATTGTAGAAAATGGAGCAGGAACAGGATGAACAGTTTACCCCCCACTTTCATCTAATAT
TGCACATGGAGGAAGATCAGTAGACCTAGCTATTTTTTCTTTACATTTAGCTGGAATCTC
ATCTATTTTAGGAGCAATTAATTTTATTACTACTATTATTAATATAAAATTAAATAGCTT
ATCTTTTGATCAAATACCATTATTTATTTGAGCTGTAGGAATTACTGCATTTTTATTATT
ATTATCATTACCAGTTTTA
>KF022224.1|Helicoverpa_armigera
------------------------------------------------------------
-------------TTAGGTAATCCTGGATCTTTAATTGGAGATGATCAAATTTATAATAC
TATTGTTACAGCTCATGCTTTTATTATAATTTTTTTTATAGTTATACCAATTATAATTGG
TGGATTTGGTAATTGACTTGTACCTTTAATATTAGGAGCCCCTGATATAGCTTTCCCCCG
AATAAATAATATAAGTTTTTGATTACTTCCCCCTTCTTTAACTTTACTTATTTCAAGAAG
AATTGTAGAAAATGGAGCAGGAACAGGATGAACAGTTTACCCCCCACTTTCATCTAATAT
TGCACATGGAGGAAGATCAGTAGACCTAGCTATTTTTTCTTTACATTTAGCTGGAATCTC
ATCTATTTTAGGAGCAATTAATTTTATTACTACTATTATTAATATAAAATTAAATAGCTT
ATCTTTTGATCAAATACCATTATTTATTTGAGCTGTAGGAATTACTGCATTTTTATTATT
ATTATCATTACCAGTTTTA
>KF153748.1|Helicoverpa_armigera
AACATTATATTTTATTTTTGGAATTTGAGCAGGAATAGTAGGAACTTCTTTAAGTTTATT
AATTCGAGCAGAATTAGGTAATCCTGGATCTTTAATTGGAGATGATCAAATTTATAATAC
TATTGTTACAGCTCATGCTTTTATTATAATTTTTTTTATAGTTATACCAATTATAATTGG
WGGATTTGGTAATTGAYTTGTACCTTTAATATTAGGAGCCCCTGATATAGCTTTCCCCCG
AATAAATAATATAAGTTTTTGATTACTTCCCCCYTCTTTAACTTTACTTATTTCAAGAAG
AATTGTA-----------------------------------------------------
------------------------------------------------------------
------------------------------------------------------------
------------------------------------------------------------
-------------------
>KF153749.1|Helicoverpa_armigera
AACATTATATTTTATTTTTGGAATTTGAGCAGGAATAGTAGGAACTTCTTTAAGWTTATT
AATTCGAGCWGAATTAGGTAATCCTGGATCTTTAATTGGAGATGAYCAAATTTATAATAC
TATTGTTACAGCTCATGCTTTTATTATAATTTTTTTTATAGTTATACCWATTATAATTGG
AGGATTTGGTAATTGACTTGTACCTTTAATATTAGGAGCCCCTGATATAGCTTTCCCCCG
AATAAATAATATAAGTTTTTGATTACTTCCCCCTTCTTTAACTTTACTTATTTCAAGAAG
AATTGTA-----------------------------------------------------
------------------------------------------------------------
------------------------------------------------------------
------------------------------------------------------------
-------------------
>KF387839.1|Heliocheilus_neurota|CCDB-15842-H04
TACATTATATTTTATTTTTGGAATTTGAGCAGGAATAGTAGGAACTTCTTTAAGTTTATT
AATTCGAGCAGAATTAGGAAATCCTGGATCTTTAATTGGAGACGATCAAATTTATAATAC
TATTGTTACAGCTCATGCTTTTATTATAATTTTTTTTATAGTAATACCTATTATAATTGG
AGGATTTGGAAATTGACTTGTACCTCTAATATTAGGAGCACCTGATATAGCTTTCCCCCG
AATAAATAATATAAGTTTTTGATTACTACCTCCATCATTAACCTTATTAATTTCAAGAAG
AATTGTAGAAAATGGAGCAGGAACAGGATGAACAGTTTATCCCCCACTTTCATCTAATAT
TGCCCATGGAGGTAGTTCAGTAGATTTAGCTATTTTTTCTTTACACTTAGCTGGAATTTC
TTCTATTTTAGGAGCTATTAATTTTATTACTACTATTATTAATATAAAATTAAATAATTT
ATCTTTTGATCAAATACCTTTATTTGTTTGAGCAGTAGGAATTACTGCATTCCTATTATT
ATTATCTTTACCAGTTTTA
>KF387875.1|Helicoverpa_assulta|10ANIC-08282
AACATTATATTTTATTTTTGGAATTTGAGCTGGAATAGTAGGAACTTCTTTAAGTTTATT
AATTCGAGCAGAATTAGGTAATCCTGGGTCTTTAATTGGAGATGATCAAATTTATAATAC
TATTGTTACAGCTCATGCTTTTATTATAATTTTTTTTATAGTTATACCTATTATAATTGG
TGGATTTGGTAATTGACTTGTACCTTTAATATTAGGGGCCCCTGATATAGCTTTCCCCCG
AATAAATAATATAAGTTTTTGATTACTTCCCCCCTCTTTAACTTTACTTATTTCAAGAAG
AATTGTAGAAAATGGAGCAGGAACAGGATGAACAGTTTATCCCCCACTTTCATCTAATAT
TGCACATGGAGGAAGATCAGTAGATTTAGCTATTTTTTCCTTACATTTAGCTGGAATTTC
ATCTATTTTAGGAGCAATTAATTTTATTACAACTATTATTAA------------------
------------------------------------------------------------
-------------------
>KF387994.1|Heliocheilus_puncticulata|CCDB-15842-H11
AACATTATATTTTATTTTTGGAATTTGAGCAGGAATAGTAGGAACTTCCTTAAGTTTATT
AATTCGAGCAGAATTAGGAAATCCTGGATCTTTAATTGGAGATGACCAAATTTATAATAC
TATTGTTACAGCTCATGCTTTTATTATAATTTTTTTTATGGTAATACCTATTATAATTGG
AGGATTTGGAAATTGACTTGTACCTCTAATATTAGGAGCACCTGATATAGCTTTCCCCCG
AATAAATAATATAAGTTTTTGATTATTACCTCCATCATTAACCTTATTAATTTCAAGAAG
AATTGTAGAAAATGGAGCAGGAACAGGATGAACAGTTTATCCCCCACTTTCATCTAATAT
CGCACATGGAGGTAGTTCAGTAGATTTAGCTATTTTTTCTTTACATTTAGCTGGAATTTC
TTCTATCTTAGGAGCTATTAATTTTATTACTACTATTATTAATATAAAATTAAATAATTT
ATCTTTTGATCAAATACCTTTATTTGTTTGAGCAGTAGGAATTACTGCATTCCTATTATT
ATTATCTTTACCAGTTTTA
>KF388089.1|Heliocheilus_neurota|CCDB-15842-H02
AACATTATATTTTATTTTTGGAATTTGAGCAGGGATAGTAGGAACTTCTTTAAGTTTATT
AATTCGAGCAGAATTAGGAAATCCTGGATCTTTAATTGGAGATGATCAAATTTATAATAC
TATTGTTACAGCTCATGCTTTTATTATAATTTTTTTTATAGTAATACCTATTATAATTGG
AGGTTTTGGAAATTGACTTGTACCTCTAATATTAGGAGCACCTGATATAGCTTTCCCCCG
AATAAATAATATAAGTTTTTGATTATTACCTCCATCATTAACCTTATTAATTTCAAGAAG
AATTGTAGAAAATGGAGCAGGAACAGGATGAACAGTTTATCCCCCACTTTCATCTAATAT
TGCCCATGGAGGTAGTTCAGTAGATTTAGCTATTTTTTCTTTACATTTAGCTGGAATTTC
TTCTATCTTAGGAGCTATTAATTTTATTACTACTATTATTAATATAAAATTAAATAATTT
ATCTTTTGATCAAATACCTTTATTTGTTTGAGCAGTAGGAATTACTGCATTTTTATTATT
ATTATCTTTACCAGTTTTA
>KF388096.1|Heliocheilus_halimolimnus|CCDB-15842-G02
AACATTATATTTTATTTTTGGAATTTGAGCAGGAATAGTAGGAACTTCTTTAAGCTTATT
AATTCGAGCAGAATTAGGAAATCCTGGATCTTTAATTGGAGATGATCAAATTTATAATAC
TATTGTTACAGCTCATGCTTTTATTATAATTTTTTTTATAGTAATACCTATTATAATTGG
AGGATTTGGAAATTGACTTGTACCTCTAATACTAGGAGCCCCTGATATAGCTTTCCCCCG
AATAAATAATATAAGTTTTTGATTATTACCTCCATCATTAACTTTATTAATTTCAAGAAG
AATTGTAGAAAATGGAGCAGGAACAGGATGAACAGTTTATCCCCCACTTTCATCTAATAT
TGCACACGGAGGTAGTTCAGTAGATCTAGCTATTTTTTCATTACATTTAGCTGGAATTTC
TTCTATTTTAGGAGCTATTAATTTTATTACTACTATTATTAATATAAAATTAAATAATTT
ATCTTTTGATCAAATACCTTTATTTGTTTGAGCAGTAGGAATTACTGCATTCTTATTATT
ATTATCTTTACCAGTTTTA
>KF388113.1|Adisura_marginalis ("dulcis")|CCDB-15842-D01
AACATTATATTTTATTTTTGGAATTTGAGCAGGAATAGTAGGTACTTCATTAAGATTATT
AATTCGAGCTGAATTAGGTAACCCTGGATCTTTAATTGGAGATGATCAAATTTATAATAC
TATTGTAACAGCTCATGCTTTTATTATAATTTTTTTTATAGTTATACCAATTATAATTGG
AGGATTTGGAAATTGACTTGTCCCTTTAATATTAGGAGCTCCTGATATAGCATTCCCTCG
AATAAATAATATAAGATTTTGATTATTACCCCCATCTTTAACTCTATTAATTTCAAGAAG
AATTGTAGAAAATGGTGCAGGAACAGGATGAACTGTTTATCCCCCACTTTCATCTAATAT
TGCCCATGGAGGAAGTTCAGTTGATTTAGCCATTTTTTCATTACATTTGGCTGGTATTTC
TTCAATTTTAGGAGCTATTAATTTTATTACAACTATTATTAATATAAAATTAAATAATTT
ATCTTTTGATCAAATACCATTATTTATTTGAGCAGTAGGAATTACTGCATTTTTACTATT
ATTATCTTTACCAGTTTTA
>KF388200.1|Heliocheilus_eodora|CCDB-15842-F08
AACATTATATTTTATTTTTGGAATCTGAGCAGGAATAGTAGGAACTTCCTTAAGTTTATT
AATTCGAGCAGAATTAGGAAATCCTGGATCTTTAATTGGAGATGATCAAATTTATAATAC
TATTGTTACAGCTCATGCTTTTATTATAATTTTTTTTATAGTAATACCTATTATAATTGG
AGGATTTGGAAATTGACTTGTACCTCTAATATTAGGAGCACCTGATATAGCTTTCCCCCG
AATAAATAATATAAGTTTTTGATTATTACCTCCATCATTAACCTTATTAATTTCAAGAAG
AATTGTAGAAAATGGAGCAGGAACAGGATGAACAGTTTATCCCCCACTTTCATCTAATAT
TGCCCATGGAGGTAGTTCAGTAGATTTAGCTATTTTTTCTTTACATTTAGCTGGAATTTC
TTCTATCTTAGGAGCCATTAATTTTATTACTACTATTATTAATATAAAATTAAATAATTT
ATCTTTTGATCAAATACCTTTATTTGTTTGAGCAGTAGGAATTACTGCATTCCTATTATT
ATTATCTTTACCAGTTTTA
>KF388211.1|Heliocheilus_puncticulata|CCDB-15842-H09
AACATTATATTTTATTTTTGGAATTTGAGCAGGAATAGTAGGAACTTCCTTAAGTTTATT
AATTCGAGCAGAATTAGGAAATCCTGGATCTTTAATTGGAGATGACCAAATTTATAATAC
TATTGTTACAGCTCATGCTTTTATTATAATTTTTTTTATGGTAATACCTATTATAATTGG
AGGATTTGGAAATTGACTTGTACCTCTAATATTAGGAGCACCTGATATAGCTTTCCCCCG
AATAAATAATATAAGTTTTTGATTATTACCTCCATCATTAACCTTATTAATTTCAAGAAG
AATTGTA-----------------------------------------------------
------------------------------------------------------------
------------------------------------------------------------
------------------------------------------------------------
-------------------
>KF388301.1|Heliocheilus_cramboides|CCDB-15842-F04
AACATTATATTTTATTTTTGGAATTTGAGCAGGAATAGTAGGAACTTCCTTAAGTTTACT
AATTCGAGCAGAATTAGGAAATCCTGGATCTTTAATTGGAGATGATCAAATTTATAATAC
TATTGTTACAGCTCATGCTTTTATTATAATTTTTTTTATGGTAATACCTATTATAATTGG
AGGATTTGGAAATTGACTTGTACCTCTAATATTAGGAGCACCTGATATAGCTTTCCCCCG
AATAAATAATATAAGTTTTTGATTATTACCTCCATCATTAACCTTATTAATTTCAAGAAG
AATTGTA-----------------------------------------------------
------------------------------------------------------------
------------------------------------------------------------
------------------------------------------------------------
-------------------
>KF388348.1|Heliocheilus_moribunda|CCDB-15842-G11
AACATTATATTTTATTTTTGGAATTTGAGCAGGAATAGTAGGAACTTCCTTAAGTTTACT
[truncated: 534,093 more chars]
